# Supplementary material for: Retrieval of long DNA reads from herbarium specimens
Source: AoB Plants. 2023 Nov 8;15(6):plad074. doi: 10.1093/aobpla/plad074 (PMC10735254; doi:10.1093/aobpla/plad074)
Supplement: plad074_suppl_Supplementary_Appendix_S2_1 [file plad074_suppl_supplementary_appendix_s2_1.xlsx]

## Sheet: subsDistValuesOrdered
	acaulis_18067	acaulis_18301	acaulis_S4_18313	acaulis_S32_18108	burchelii_P18903_1001	burchellii_P18903_1008	burchellii_aethiopica_P18903_1048	burchellii_P18903_1081	elisanthae_saldanhensis_P18903_1070	elisanthae_undulatata_P18903_1012	elisanthae_undulata_P18903_1083	elisanthae_undulata_P18903_1093	uralensis_violascens_P18903_1030	uralensis_P18903_1006	uralensis_P18903_1063	uralensis_P18903_1068
acaulis_18067	0	0.020868	0.0021502	0.00189832	0.0756473	0.0769981	0.0759975	0.0756172	0.0738033	0.0729297	0.0720639	0.0553306	0.0706371	0.0690451	0.0685498	0.0673523
acaulis_18301	0.020868	0	0.00240648	0.00188402	0.0594396	0.0619587	0.0598125	0.0606513	0.055902	0.0568983	0.0572195	0.0556399	0.053144	0.0511633	0.0525894	0.05259
acaulis_S4_18313	0.0021502	0.00240648	0	0.00121221	0.0595773	0.0624784	0.0602097	0.0605275	0.0559759	0.0562689	0.0572	0.0552653	0.0539364	0.0526498	0.0515125	0.0517891
acaulis_S32_18108	0.00189832	0.00188402	0.00121221	0	0.058873	0.0617457	0.0594791	0.0597963	0.0555061	0.0557956	0.0567564	0.0548319	0.0536035	0.0523221	0.0511665	0.0514162
burchelii_P18903_1001	0.0756473	0.0594396	0.0595773	0.058873	0	0.0114176	0.00951366	0.00887016	0.0787358	0.0769535	0.078237	0.0796773	0.0738369	0.0727349	0.070383	0.0713593
burchellii_P18903_1008	0.0769981	0.0619587	0.0624784	0.0617457	0.0114176	0	0.0126305	0.00835977	0.082204	0.0796287	0.0780626	0.082084	0.0769273	0.0754737	0.0730057	0.0713732
burchellii_aethiopica_P18903_1048	0.0759975	0.0598125	0.0602097	0.0594791	0.00951366	0.0126305	0	0.0100888	0.0802333	0.0760017	0.077987	0.0799968	0.075055	0.073953	0.0691953	0.0705429
burchellii_P18903_1081	0.0756172	0.0606513	0.0605275	0.0597963	0.00887016	0.00835977	0.0100888	0	0.0795601	0.0770698	0.0760966	0.0792983	0.0740094	0.0733828	0.0702089	0.0687206
elisanthae_saldanhensis_P18903_1070	0.0738033	0.055902	0.0559759	0.0555061	0.0787358	0.082204	0.0802333	0.0795601	0	0.011182	0.0111547	0.00755101	0.0390979	0.0370163	0.0393553	0.0397877
elisanthae_undulatata_P18903_1012	0.0729297	0.0568983	0.0562689	0.0557956	0.0769535	0.0796287	0.0760017	0.0770698	0.011182	0	0.00773507	0.00680063	0.0406374	0.0391878	0.0337371	0.0365368
elisanthae_undulata_P18903_1083	0.0720639	0.0572195	0.0572	0.0567564	0.078237	0.0780626	0.077987	0.0760966	0.0111547	0.00773507	0	0.00698876	0.0409496	0.0389595	0.0363698	0.0355052
elisanthae_undulata_P18903_1093	0.0553306	0.0556399	0.0552653	0.0548319	0.0796773	0.082084	0.0799968	0.0792983	0.00755101	0.00680063	0.00698876	0	0.0389081	0.036951	0.0360305	0.0369297
uralensis_violascens_P18903_1030	0.0706371	0.053144	0.0539364	0.0536035	0.0738369	0.0769273	0.075055	0.0740094	0.0390979	0.0406374	0.0409496	0.0389081	0	0.0117489	0.0131157	0.0127395
uralensis_P18903_1006	0.0690451	0.0511633	0.0526498	0.0523221	0.0727349	0.0754737	0.073953	0.0733828	0.0370163	0.0391878	0.0389595	0.036951	0.0117489	0	0.0125972	0.0132132
uralensis_P18903_1063	0.0685498	0.0525894	0.0515125	0.0511665	0.070383	0.0730057	0.0691953	0.0702089	0.0393553	0.0337371	0.0363698	0.0360305	0.0131157	0.0125972	0	0.00878141
uralensis_P18903_1068	0.0673523	0.05259	0.0517891	0.0514162	0.0713593	0.0713732	0.0705429	0.0687206	0.0397877	0.0365368	0.0355052	0.0369297	0.0127395	0.0132132	0.00878141	0

## Sheet: subsDistValues
	18067acaulis	18301acaulis	P18903_1001burchelii	P18903_1006uralensis	P18903_1008burchellii	P18903_1012undulatatElisanthae	P18903_1030violascens	P18903_1048aethiopicaBurchellii	P18903_1063uralensis	P18903_1068uralensis	P18903_1070saldanhensisElisanthae	P18903_1081burchellii	P18903_1083undulataElisanthae	P18903_1093undulataElisanthae	S4_18313acaulis	S32_18108acaulis
18067acaulis	0	0.020868	0.0756473	0.0690451	0.0769981	0.0729297	0.0706371	0.0759975	0.0685498	0.0673523	0.0738033	0.0756172	0.0720639	0.0553306	0.0021502	0.00189832
18301acaulis	0.020868	0	0.0594396	0.0511633	0.0619587	0.0568983	0.053144	0.0598126	0.0525894	0.05259	0.055902	0.0606513	0.0572195	0.0556399	0.00240648	0.00188402
P18903_1001burchelii	0.0756473	0.0594396	0	0.0727349	0.0114176	0.0769535	0.0738369	0.00951366	0.070383	0.0713593	0.0787358	0.00887016	0.078237	0.0796773	0.0595773	0.058873
P18903_1006uralensis	0.0690451	0.0511633	0.0727349	0	0.0754737	0.0391878	0.0117489	0.073953	0.0125972	0.0132132	0.0370163	0.0733828	0.0389595	0.036951	0.0526498	0.0523221
P18903_1008burchellii	0.0769981	0.0619587	0.0114176	0.0754737	0	0.0796287	0.0769273	0.0126305	0.0730057	0.0713732	0.082204	0.00835977	0.0780626	0.082084	0.0624784	0.0617457
P18903_1012undulatatElisanthae	0.0729297	0.0568983	0.0769535	0.0391878	0.0796287	0	0.0406374	0.0760017	0.0337371	0.0365368	0.011182	0.0770698	0.00773507	0.00680063	0.0562689	0.0557956
P18903_1030violascens	0.0706371	0.053144	0.0738369	0.0117489	0.0769273	0.0406374	0	0.075055	0.0131157	0.0127395	0.0390979	0.0740094	0.0409496	0.0389081	0.0539364	0.0536035
P18903_1048aethiopicaBurchellii	0.0759975	0.0598126	0.00951366	0.073953	0.0126305	0.0760017	0.075055	0	0.0691953	0.0705429	0.0802333	0.0100888	0.077987	0.0799968	0.0602097	0.0594791
P18903_1063uralensis	0.0685498	0.0525894	0.070383	0.0125972	0.0730057	0.0337371	0.0131157	0.0691953	0	0.00878141	0.0393553	0.0702089	0.0363698	0.0360305	0.0515125	0.0511665
P18903_1068uralensis	0.0673523	0.05259	0.0713593	0.0132132	0.0713732	0.0365368	0.0127395	0.0705429	0.00878141	0	0.0397877	0.0687206	0.0355052	0.0369297	0.0517891	0.0514162
P18903_1070saldanhensisElisanthae	0.0738033	0.055902	0.0787358	0.0370163	0.082204	0.011182	0.0390979	0.0802333	0.0393553	0.0397877	0	0.0795601	0.0111547	0.007551	0.0559759	0.0555061
P18903_1081burchellii	0.0756172	0.0606513	0.00887016	0.0733828	0.00835977	0.0770698	0.0740094	0.0100888	0.0702089	0.0687206	0.0795601	0	0.0760966	0.0792983	0.0605275	0.0597964
P18903_1083undulataElisanthae	0.0720639	0.0572195	0.078237	0.0389595	0.0780626	0.00773507	0.0409496	0.077987	0.0363698	0.0355052	0.0111547	0.0760966	0	0.00698876	0.0572	0.0567564
P18903_1093undulataElisanthae	0.0553306	0.0556399	0.0796773	0.036951	0.082084	0.00680063	0.0389081	0.0799968	0.0360305	0.0369297	0.007551	0.0792983	0.00698876	0	0.0552653	0.0548319
S4_18313acaulis	0.0021502	0.00240648	0.0595773	0.0526498	0.0624784	0.0562689	0.0539364	0.0602097	0.0515125	0.0517891	0.0559759	0.0605275	0.0572	0.0552653	0	0.00121221
S32_18108acaulis	0.00189832	0.00188402	0.058873	0.0523221	0.0617457	0.0557956	0.0536035	0.0594791	0.0511665	0.0514162	0.0555061	0.0597964	0.0567564	0.0548319	0.00121221	0

## Sheet: averageSubsDist(variance)
	acaulis	burchellii	elisanthae	uralensis
acaulis	0,003802404 (4,51793E-05)	0,064300586 (0,000766649)	0,059211713 (0,001092364)	0,056466702 (0,000835059)
burchellii	0,064300586 (5,0237E-05)	0,007610066 (0,000566402)	0,078864166 (0,00074907)	0,072510131 (0,000561118)
elisanthae	0,059211713 (4,69159E-05)	0,078864166 (0,000100118)	0,006426524 (0,000149173)	0,037872485 (0,000112473)
uralensis	0,056466702 (5,59407E-05)	0,072510131 (7,91535E-05)	0,037872485 (0,000118571)	0,0090245 (8,98663E-05)
	acaulis	burchellii	elisanthae	uralensis
acaulis	0.0038	0.0643006	0.0592117	0.0564667
burchellii	0.0643006	0.00761007	0.0788642	0.0725101
elisanthae	0.0592117	0.0788642	0.00642652	0.0378725
uralensis	0.0564667	0.0725101	0.0378725	0.0090245

## Sheet: gene51
	gene_51_18067acaulis	gene_51_18301acaulis	P18903_1001_gene-51-consensus_1001burchelii	P18903_1006_gene-51-consensus_1006uralensis	P18903_1008_gene-51-consensus_1008burchellii	P18903_1012_gene-51-consensus_1012undulatatElisanthae	P18903_1030_gene-51-consensus_1030violascens	P18903_1048_gene-51-consensus_1048aethiopicaBurchellii	P18903_1063_gene-51-consensus_1063uralensis	P18903_1068_gene-51-consensus_1068uralensis	P18903_1070_gene-51-consensus_1070saldanhensisElisanthae	P18903_1081_gene-51-consensus_1081burchellii	P18903_1083_gene-51-consensus_1083undulataElisanthae	P18903_1093_gene-51-consensus_1093undulataElisanthae	S4_18313_gene_51_18313acaulis	S32_18108_gene_51_18108acaulis
gene_51_18067acaulis	0	0.00255755	0.0393849	0.0286417	0.0393849	0.0447742	0.0339902	0.0393849	0.0339902	0.0286417	0.0447742	0.0393849	0.0461459	0.0447742	0.00383633	0.00127714
gene_51_18301acaulis	0.00255755	0	0.0421134	0.0313191	0.0421134	0.0447742	0.0366929	0.0421134	0.0366929	0.0313191	0.0447742	0.0421134	0.0461459	0.0447742	0.00383633	0.00127714
P18903_1001_gene-51-consensus_1001burchelii	0.0393849	0.0421134	0	0.0313388	0	0.0475501	0.0367173	0	0.0367173	0.0313388	0.0475501	0	0.0489313	0.0475501	0.0434292	0.0407473
P18903_1006_gene-51-consensus_1006uralensis	0.0286417	0.0313191	0.0313388	0	0.0313388	0.0273812	0.00641157	0.0313388	0.00641157	0.00127714	0.0273812	0.0313388	0.0287217	0.0273812	0.032628	0.0299786
P18903_1008_gene-51-consensus_1008burchellii	0.0393849	0.0421134	0	0.0313388	0	0.0475501	0.0367173	0	0.0367173	0.0313388	0.0475501	0	0.0489313	0.0475501	0.0434292	0.0407473
P18903_1012_gene-51-consensus_1012undulatatElisanthae	0.0447742	0.0447742	0.0475501	0.0273812	0.0475501	0	0.031386	0.0475501	0.031386	0.0260443	0	0.0475501	0.00127714	0	0.0488477	0.0461459
P18903_1030_gene-51-consensus_1030violascens	0.0339902	0.0366929	0.0367173	0.00641157	0.0367173	0.031386	0	0.0367173	0	0.0051229	0.031386	0.0367173	0.0327355	0.031386	0.0380052	0.0353397
P18903_1048_gene-51-consensus_1048aethiopicaBurchellii	0.0393849	0.0421134	0	0.0313388	0	0.0475501	0.0367173	0	0.0367173	0.0313388	0.0475501	0	0.0489313	0.0475501	0.0434292	0.0407473
P18903_1063_gene-51-consensus_1063uralensis	0.0339902	0.0366929	0.0367173	0.00641157	0.0367173	0.031386	0	0.0367173	0	0.0051229	0.031386	0.0367173	0.0327355	0.031386	0.0380052	0.0353397
P18903_1068_gene-51-consensus_1068uralensis	0.0286417	0.0313191	0.0313388	0.00127714	0.0313388	0.0260443	0.0051229	0.0313388	0.0051229	0	0.0260443	0.0313388	0.0273812	0.0260443	0.032628	0.0299786
P18903_1070_gene-51-consensus_1070saldanhensisElisanthae	0.0447742	0.0447742	0.0475501	0.0273812	0.0475501	0	0.031386	0.0475501	0.031386	0.0260443	0	0.0475501	0.00127714	0	0.0488477	0.0461459
P18903_1081_gene-51-consensus_1081burchellii	0.0393849	0.0421134	0	0.0313388	0	0.0475501	0.0367173	0	0.0367173	0.0313388	0.0475501	0	0.0489313	0.0475501	0.0434292	0.0407473
P18903_1083_gene-51-consensus_1083undulataElisanthae	0.0461459	0.0461459	0.0489313	0.0287217	0.0489313	0.00127714	0.0327355	0.0489313	0.0327355	0.0273812	0.00127714	0.0489313	0	0.00127714	0.050227	0.0475214
P18903_1093_gene-51-consensus_1093undulataElisanthae	0.0447742	0.0447742	0.0475501	0.0273812	0.0475501	0	0.031386	0.0475501	0.031386	0.0260443	0	0.0475501	0.00127714	0	0.0488477	0.0461459
S4_18313_gene_51_18313acaulis	0.00383633	0.00383633	0.0434292	0.032628	0.0434292	0.0488477	0.0380052	0.0434292	0.0380052	0.032628	0.0488477	0.0434292	0.050227	0.0488477	0	0.00255592
S32_18108_gene_51_18108acaulis	0.00127714	0.00127714	0.0407473	0.0299786	0.0407473	0.0461459	0.0353397	0.0407473	0.0353397	0.0299786	0.0461459	0.0407473	0.0475214	0.0461459	0.00255592	0

## Sheet: gene10
	gene_10_18067acaulis	gene_10_18301acaulis	P18903_1001_gene-10-consensus_1001burchelii	P18903_1006_gene-10-consensus_1006uralensis	P18903_1008_gene-10-consensus_1008burchellii	P18903_1012_gene-10-consensus_1012undulatatElisanthae	P18903_1030_gene-10-consensus_1030violascens	P18903_1048_gene-10-consensus_1048aethiopicaBurchellii	P18903_1063_gene-10-consensus_1063uralensis	P18903_1068_gene-10-consensus_1068uralensis	P18903_1070_gene-10-consensus_1070saldanhensisElisanthae	P18903_1081_gene-10-consensus_1081burchellii	P18903_1083_gene-10-consensus_1083undulataElisanthae	P18903_1093_gene-10-consensus_1093undulataElisanthae	S4_18313_gene_10_18313acaulis	S32_18108_gene_10_18108acaulis
gene_10_18067acaulis	0	0	0.0807222	0.0421127	0.0807693	0.0403269	0.0440174	0.0808222	0.0421127	0.0439833	0.0422353	0.06899	0.0441013	0.0422353	0.00177936	0
gene_10_18301acaulis	0	0	0.0807222	0.0421127	0.0807693	0.0403269	0.0440174	0.0808222	0.0421127	0.0439833	0.0422353	0.06899	0.0441013	0.0422353	0.00177936	0
P18903_1001_gene-10-consensus_1001burchelii	0.0807222	0.0807222	0	0.0868423	0.0035611	0.0908645	0.0888831	0.0271379	0.0868423	0.0888195	0.0929179	0.0107361	0.0949093	0.0929179	0.0827342	0.0807222
P18903_1006_gene-10-consensus_1006uralensis	0.0421127	0.0421127	0.0868423	0	0.0869075	0.0326962	0.00177936	0.0888831	0	0.00177857	0.0345654	0.0808222	0.0364217	0.0345654	0.0440174	0.0421127
P18903_1008_gene-10-consensus_1008burchellii	0.0807693	0.0807693	0.0035611	0.0869075	0	0.0909323	0.0889525	0.0271505	0.0869075	0.0888831	0.0929899	0.0107336	0.0949798	0.0929899	0.0827855	0.0807693
P18903_1012_gene-10-consensus_1012undulatatElisanthae	0.0403269	0.0403269	0.0908645	0.0326962	0.0909323	0	0.0345654	0.0910058	0.0326962	0.034549	0.00177936	0.0789903	0.0035611	0.00177936	0.0422353	0.0403269
P18903_1030_gene-10-consensus_1030violascens	0.0440174	0.0440174	0.0888831	0.00177936	0.0889525	0.0345654	0	0.0909323	0.00177936	0.0035611	0.0364415	0.0828424	0.0383014	0.0364415	0.0459295	0.0440174
P18903_1048_gene-10-consensus_1048aethiopicaBurchellii	0.0808222	0.0808222	0.0271379	0.0888831	0.0271505	0.0910058	0.0909323	0	0.0888831	0.0908645	0.0930677	0.0179826	0.095056	0.0930677	0.0828424	0.0808222
P18903_1063_gene-10-consensus_1063uralensis	0.0421127	0.0421127	0.0868423	0	0.0869075	0.0326962	0.00177936	0.0888831	0	0.00177857	0.0345654	0.0808222	0.0364217	0.0345654	0.0440174	0.0421127
P18903_1068_gene-10-consensus_1068uralensis	0.0439833	0.0439833	0.0888195	0.00177857	0.0888831	0.034549	0.0035611	0.0908645	0.00177857	0	0.0364217	0.0827855	0.0382832	0.0364217	0.0458917	0.0439833
P18903_1070_gene-10-consensus_1070saldanhensisElisanthae	0.0422353	0.0422353	0.0929179	0.0345654	0.0929899	0.00177936	0.0364415	0.0930677	0.0345654	0.0364217	0	0.0810146	0.00177857	0	0.044151	0.0422353
P18903_1081_gene-10-consensus_1081burchellii	0.06899	0.06899	0.0107361	0.0808222	0.0107336	0.0789903	0.0828424	0.0179826	0.0808222	0.0827855	0.0810146	0	0.0829733	0.0810146	0.0709741	0.06899
P18903_1083_gene-10-consensus_1083undulataElisanthae	0.0441013	0.0441013	0.0949093	0.0364217	0.0949798	0.0035611	0.0383014	0.095056	0.0364217	0.0382832	0.00177857	0.0829733	0	0.00177857	0.0460207	0.0441013
P18903_1093_gene-10-consensus_1093undulataElisanthae	0.0422353	0.0422353	0.0929179	0.0345654	0.0929899	0.00177936	0.0364415	0.0930677	0.0345654	0.0364217	0	0.0810146	0.00177857	0	0.044151	0.0422353
S4_18313_gene_10_18313acaulis	0.00177936	0.00177936	0.0827342	0.0440174	0.0827855	0.0422353	0.0459295	0.0828424	0.0440174	0.0458917	0.044151	0.0709741	0.0460207	0.044151	0	0.00177936
S32_18108_gene_10_18108acaulis	0	0	0.0807222	0.0421127	0.0807693	0.0403269	0.0440174	0.0808222	0.0421127	0.0439833	0.0422353	0.06899	0.0441013	0.0422353	0.00177936	0

## Sheet: gene106
	gene_114_18067acaulis	gene_114_18301acaulis	P18903_1001_gene-114-consensus_1001burchelii	P18903_1006_gene-114-consensus_1006uralensis	P18903_1008_gene-114-consensus_1008burchellii	P18903_1012_gene-114-consensus_1012undulatatElisanthae	P18903_1030_gene-114-consensus_1030violascens	P18903_1048_gene-114-consensus_1048aethiopicaBurchellii	P18903_1063_gene-114-consensus_1063uralensis	P18903_1068_gene-114-consensus_1068uralensis	P18903_1070_gene-114-consensus_1070saldanhensisElisanthae	P18903_1081_gene-114-consensus_1081burchellii	P18903_1083_gene-114-consensus_1083undulataElisanthae	P18903_1093_gene-114-consensus_1093undulataElisanthae	S4_18313_gene_114_18313acaulis	S32_18108_gene_114_18108acaulis
gene_114_18067acaulis	0	0.00516631	0.0786605	0.0315421	0.0815664	0.0701045	0.0328862	0.0758172	0.0369307	0.0315421	0.070111	0.075791	0.0729455	0.071523	0.00387098	0.00516631
gene_114_18301acaulis	0.00516631	0	0.0786605	0.0369311	0.0815664	0.0757824	0.0382862	0.0758172	0.0423581	0.0369311	0.075791	0.075791	0.0786478	0.077213	0.00387098	0
P18903_1001_gene-114-consensus_1001burchelii	0.0786605	0.0786605	0	0.0959781	0.00516925	0.136553	0.0974444	0.0077671	0.100383	0.0930605	0.13347	0.0103815	0.139659	0.135008	0.0829609	0.0786605
P18903_1006_gene-114-consensus_1006uralensis	0.0315421	0.0369311	0.0959781	0	0.0959819	0.0533513	0.0103696	0.0901493	0.0142925	0.0129823	0.0533632	0.0901556	0.0561368	0.0547421	0.0342321	0.0369311
P18903_1008_gene-114-consensus_1008burchellii	0.0815664	0.0815664	0.00516925	0.0959819	0	0.13965	0.0974503	0.0077633	0.10039	0.0930663	0.136553	0.00777342	0.14277	0.138097	0.0858838	0.0815664
P18903_1012_gene-114-consensus_1012undulatatElisanthae	0.0701045	0.0757824	0.136553	0.0533513	0.13965	0	0.0588879	0.130399	0.0519743	0.0602865	0.00257857	0.133471	0.00516631	0.00128866	0.0729455	0.0757824
P18903_1030_gene-114-consensus_1030violascens	0.0328862	0.0382862	0.0974444	0.0103696	0.0974503	0.0588879	0	0.0916028	0.0142959	0.00906412	0.0561067	0.0916049	0.061689	0.0574932	0.0355798	0.0382862
P18903_1048_gene-114-consensus_1048aethiopicaBurchellii	0.0758172	0.0758172	0.0077671	0.0901493	0.0077633	0.130399	0.0916028	0	0.0945177	0.0872529	0.127342	0.0103696	0.133476	0.128868	0.0801014	0.0758172
P18903_1063_gene-114-consensus_1063uralensis	0.0369307	0.0423581	0.100383	0.0142925	0.10039	0.0519743	0.0142959	0.0945177	0	0.0182416	0.051987	0.0945177	0.0547559	0.0533632	0.0396407	0.0423581
P18903_1068_gene-114-consensus_1068uralensis	0.0315421	0.0369311	0.0930605	0.0129823	0.0930663	0.0602865	0.00906412	0.0872529	0.0182416	0	0.0602966	0.0901493	0.0630955	0.061689	0.0342321	0.0369311
P18903_1070_gene-114-consensus_1070saldanhensisElisanthae	0.070111	0.075791	0.13347	0.0533632	0.136553	0.00257857	0.0561067	0.127342	0.051987	0.0602966	0	0.130404	0.00516925	0.00128825	0.072956	0.075791
P18903_1081_gene-114-consensus_1081burchellii	0.075791	0.075791	0.0103815	0.0901556	0.00777342	0.133471	0.0916049	0.0103696	0.0945177	0.0901493	0.130404	0	0.136548	0.13194	0.0800749	0.075791
P18903_1083_gene-114-consensus_1083undulataElisanthae	0.0729455	0.0786478	0.139659	0.0561368	0.14277	0.00516631	0.061689	0.133476	0.0547559	0.0630955	0.00516925	0.136548	0	0.00646502	0.0758026	0.0786478
P18903_1093_gene-114-consensus_1093undulataElisanthae	0.071523	0.077213	0.135008	0.0547421	0.138097	0.00128866	0.0574932	0.128868	0.0533632	0.061689	0.00128825	0.13194	0.00646502	0	0.074372	0.077213
S4_18313_gene_114_18313acaulis	0.00387098	0.00387098	0.0829609	0.0342321	0.0858838	0.0729455	0.0355798	0.0801014	0.0396407	0.0342321	0.072956	0.0800749	0.0758026	0.074372	0	0.00387098
S32_18108_gene_114_18108acaulis	0.00516631	0	0.0786605	0.0369311	0.0815664	0.0757824	0.0382862	0.0758172	0.0423581	0.0369311	0.075791	0.075791	0.0786478	0.077213	0.00387098	0

## Sheet: gene109
	gene_109_18067acaulis	gene_109_18301acaulis	P18903_1001_gene-109-consensus_1001burchelii	P18903_1006_gene-109-consensus_1006uralensis	P18903_1008_gene-109-consensus_1008burchellii	P18903_1012_gene-109-consensus_1012undulatatElisanthae	P18903_1030_gene-109-consensus_1030violascens	P18903_1048_gene-109-consensus_1048aethiopicaBurchellii	P18903_1063_gene-109-consensus_1063uralensis	P18903_1068_gene-109-consensus_1068uralensis	P18903_1070_gene-109-consensus_1070saldanhensisElisanthae	P18903_1081_gene-109-consensus_1081burchellii	P18903_1083_gene-109-consensus_1083undulataElisanthae	P18903_1093_gene-109-consensus_1093undulataElisanthae	S4_18313_gene_109_18313acaulis	S32_18108_gene_109_18108acaulis
gene_109_18067acaulis	0	0	0.0643783	0.0396595	0.069112	0.0472595	0.0396595	0.0597212	0.0396595	0.0396595	0.0488003	0.0628379	0.0487745	0.0488003	0.00864575	0.00864575
gene_109_18301acaulis	0	0	0.0643783	0.0396595	0.069112	0.0472595	0.0396595	0.0597212	0.0396595	0.0396595	0.0488003	0.0628379	0.0487745	0.0488003	0.00864575	0.00864575
P18903_1001_gene-109-consensus_1001burchelii	0.0643783	0.0643783	0	0.0642258	0.00429955	0.0720949	0.0642258	0.0100784	0.0642258	0.0642258	0.0736949	0.00717726	0.0705357	0.0736949	0.067563	0.067563
P18903_1006_gene-109-consensus_1006uralensis	0.0396595	0.0396595	0.0642258	0	0.0595416	0.0115193	0	0.0564456	0	0	0.0129749	0.0564731	0.0144237	0.0129749	0.0396595	0.0396595
P18903_1008_gene-109-consensus_1008burchellii	0.069112	0.069112	0.00429955	0.0595416	0	0.0689434	0.0595416	0.0115251	0.0595416	0.0595416	0.0705357	0.00573686	0.0689101	0.0705357	0.0723223	0.0723223
P18903_1012_gene-109-consensus_1012undulatatElisanthae	0.0472595	0.0472595	0.0720949	0.0115193	0.0689434	0	0.0115193	0.0642258	0.0115193	0.0115193	0.00143062	0.0658409	0.00429956	0.00143062	0.0472595	0.0472595
P18903_1030_gene-109-consensus_1030violascens	0.0396595	0.0396595	0.0642258	0	0.0595416	0.0115193	0	0.0564456	0	0	0.0129749	0.0564731	0.0144237	0.0129749	0.0396595	0.0396595
P18903_1048_gene-109-consensus_1048aethiopicaBurchellii	0.0597212	0.0597212	0.0100784	0.0564456	0.0115251	0.0642258	0.0564456	0	0.0564456	0.0564456	0.0658056	0.0115251	0.0657738	0.0658056	0.0628858	0.0628858
P18903_1063_gene-109-consensus_1063uralensis	0.0396595	0.0396595	0.0642258	0	0.0595416	0.0115193	0	0.0564456	0	0	0.0129749	0.0564731	0.0144237	0.0129749	0.0396595	0.0396595
P18903_1068_gene-109-consensus_1068uralensis	0.0396595	0.0396595	0.0642258	0	0.0595416	0.0115193	0	0.0564456	0	0	0.0129749	0.0564731	0.0144237	0.0129749	0.0396595	0.0396595
P18903_1070_gene-109-consensus_1070saldanhensisElisanthae	0.0488003	0.0488003	0.0736949	0.0129749	0.0705357	0.00143062	0.0129749	0.0658056	0.0129749	0.0129749	0	0.0674282	0.00573634	0	0.0488003	0.0488003
P18903_1081_gene-109-consensus_1081burchellii	0.0628379	0.0628379	0.00717726	0.0564731	0.00573686	0.0658409	0.0564731	0.0115251	0.0564731	0.0564731	0.0674282	0	0.0689101	0.0674282	0.0660176	0.0660176
P18903_1083_gene-109-consensus_1083undulataElisanthae	0.0487745	0.0487745	0.0705357	0.0144237	0.0689101	0.00429956	0.0144237	0.0657738	0.0144237	0.0144237	0.00573634	0.0689101	0	0.00573634	0.0487745	0.0487745
P18903_1093_gene-109-consensus_1093undulataElisanthae	0.0488003	0.0488003	0.0736949	0.0129749	0.0705357	0.00143062	0.0129749	0.0658056	0.0129749	0.0129749	0	0.0674282	0.00573634	0	0.0488003	0.0488003
S4_18313_gene_109_18313acaulis	0.00864575	0.00864575	0.067563	0.0396595	0.0723223	0.0472595	0.0396595	0.0628858	0.0396595	0.0396595	0.0488003	0.0660176	0.0487745	0.0488003	0	0
S32_18108_gene_109_18108acaulis	0.00864575	0.00864575	0.067563	0.0396595	0.0723223	0.0472595	0.0396595	0.0628858	0.0396595	0.0396595	0.0488003	0.0660176	0.0487745	0.0488003	0	0

## Sheet: gene114
	gene_114_18067acaulis	gene_114_18301acaulis	P18903_1001_gene-114-consensus_1001burchelii	P18903_1006_gene-114-consensus_1006uralensis	P18903_1008_gene-114-consensus_1008burchellii	P18903_1012_gene-114-consensus_1012undulatatElisanthae	P18903_1030_gene-114-consensus_1030violascens	P18903_1048_gene-114-consensus_1048aethiopicaBurchellii	P18903_1063_gene-114-consensus_1063uralensis	P18903_1068_gene-114-consensus_1068uralensis	P18903_1070_gene-114-consensus_1070saldanhensisElisanthae	P18903_1081_gene-114-consensus_1081burchellii	P18903_1083_gene-114-consensus_1083undulataElisanthae	P18903_1093_gene-114-consensus_1093undulataElisanthae	S4_18313_gene_114_18313acaulis	S32_18108_gene_114_18108acaulis
gene_114_18067acaulis	0	0.00516631	0.0786605	0.0315421	0.0815664	0.0701045	0.0328862	0.0758172	0.0369307	0.0315421	0.070111	0.075791	0.0729455	0.071523	0.00387098	0.00516631
gene_114_18301acaulis	0.00516631	0	0.0786605	0.0369311	0.0815664	0.0757824	0.0382862	0.0758172	0.0423581	0.0369311	0.075791	0.075791	0.0786478	0.077213	0.00387098	0
P18903_1001_gene-114-consensus_1001burchelii	0.0786605	0.0786605	0	0.0959781	0.00516925	0.136553	0.0974444	0.0077671	0.100383	0.0930605	0.13347	0.0103815	0.139659	0.135008	0.0829609	0.0786605
P18903_1006_gene-114-consensus_1006uralensis	0.0315421	0.0369311	0.0959781	0	0.0959819	0.0533513	0.0103696	0.0901493	0.0142925	0.0129823	0.0533632	0.0901556	0.0561368	0.0547421	0.0342321	0.0369311
P18903_1008_gene-114-consensus_1008burchellii	0.0815664	0.0815664	0.00516925	0.0959819	0	0.13965	0.0974503	0.0077633	0.10039	0.0930663	0.136553	0.00777342	0.14277	0.138097	0.0858838	0.0815664
P18903_1012_gene-114-consensus_1012undulatatElisanthae	0.0701045	0.0757824	0.136553	0.0533513	0.13965	0	0.0588879	0.130399	0.0519743	0.0602865	0.00257857	0.133471	0.00516631	0.00128866	0.0729455	0.0757824
P18903_1030_gene-114-consensus_1030violascens	0.0328862	0.0382862	0.0974444	0.0103696	0.0974503	0.0588879	0	0.0916028	0.0142959	0.00906412	0.0561067	0.0916049	0.061689	0.0574932	0.0355798	0.0382862
P18903_1048_gene-114-consensus_1048aethiopicaBurchellii	0.0758172	0.0758172	0.0077671	0.0901493	0.0077633	0.130399	0.0916028	0	0.0945177	0.0872529	0.127342	0.0103696	0.133476	0.128868	0.0801014	0.0758172
P18903_1063_gene-114-consensus_1063uralensis	0.0369307	0.0423581	0.100383	0.0142925	0.10039	0.0519743	0.0142959	0.0945177	0	0.0182416	0.051987	0.0945177	0.0547559	0.0533632	0.0396407	0.0423581
P18903_1068_gene-114-consensus_1068uralensis	0.0315421	0.0369311	0.0930605	0.0129823	0.0930663	0.0602865	0.00906412	0.0872529	0.0182416	0	0.0602966	0.0901493	0.0630955	0.061689	0.0342321	0.0369311
P18903_1070_gene-114-consensus_1070saldanhensisElisanthae	0.070111	0.075791	0.13347	0.0533632	0.136553	0.00257857	0.0561067	0.127342	0.051987	0.0602966	0	0.130404	0.00516925	0.00128825	0.072956	0.075791
P18903_1081_gene-114-consensus_1081burchellii	0.075791	0.075791	0.0103815	0.0901556	0.00777342	0.133471	0.0916049	0.0103696	0.0945177	0.0901493	0.130404	0	0.136548	0.13194	0.0800749	0.075791
P18903_1083_gene-114-consensus_1083undulataElisanthae	0.0729455	0.0786478	0.139659	0.0561368	0.14277	0.00516631	0.061689	0.133476	0.0547559	0.0630955	0.00516925	0.136548	0	0.00646502	0.0758026	0.0786478
P18903_1093_gene-114-consensus_1093undulataElisanthae	0.071523	0.077213	0.135008	0.0547421	0.138097	0.00128866	0.0574932	0.128868	0.0533632	0.061689	0.00128825	0.13194	0.00646502	0	0.074372	0.077213
S4_18313_gene_114_18313acaulis	0.00387098	0.00387098	0.0829609	0.0342321	0.0858838	0.0729455	0.0355798	0.0801014	0.0396407	0.0342321	0.072956	0.0800749	0.0758026	0.074372	0	0.00387098
S32_18108_gene_114_18108acaulis	0.00516631	0	0.0786605	0.0369311	0.0815664	0.0757824	0.0382862	0.0758172	0.0423581	0.0369311	0.075791	0.075791	0.0786478	0.077213	0.00387098	0

## Sheet: gene126
	gene_126_18067acaulis	gene_126_18301acaulis	P18903_1001_gene-126-consensus_1001burchelii	P18903_1006_gene-126-consensus_1006uralensis	P18903_1008_gene-126-consensus_1008burchellii	P18903_1012_gene-126-consensus_1012undulatatElisanthae	P18903_1030_gene-126-consensus_1030violascens	P18903_1048_gene-126-consensus_1048aethiopicaBurchellii	P18903_1063_gene-126-consensus_1063uralensis	P18903_1068_gene-126-consensus_1068uralensis	P18903_1070_gene-126-consensus_1070saldanhensisElisanthae	P18903_1081_gene-126-consensus_1081burchellii	P18903_1083_gene-126-consensus_1083undulataElisanthae	P18903_1093_gene-126-consensus_1093undulataElisanthae	S4_18313_gene_126_18313acaulis	S32_18108_gene_126_18108acaulis
gene_126_18067acaulis	0	0	0.0216353	0.023321	0.0216353	0.021626	0.0250216	0.0233331	0.023321	0.023321	0.021626	0.0216353	0.021626	0.021626	0	0
gene_126_18301acaulis	0	0	0.0216353	0.023321	0.0216353	0.021626	0.0250216	0.0233331	0.023321	0.023321	0.021626	0.0216353	0.021626	0.021626	0	0
P18903_1001_gene-126-consensus_1001burchelii	0.0216353	0.0216353	0	0.0318422	0	0.0352964	0.0335663	0.00164204	0.0318422	0.0318422	0.0352964	0	0.0352964	0.0352964	0.0216353	0.0216353
P18903_1006_gene-126-consensus_1006uralensis	0.023321	0.023321	0.0318422	0	0.0318422	0.0166209	0.00164204	0.0335663	0	0	0.0166209	0.0318422	0.0166209	0.0166209	0.023321	0.023321
P18903_1008_gene-126-consensus_1008burchellii	0.0216353	0.0216353	0	0.0318422	0	0.0352964	0.0335663	0.00164204	0.0318422	0.0318422	0.0352964	0	0.0352964	0.0352964	0.0216353	0.0216353
P18903_1012_gene-126-consensus_1012undulatatElisanthae	0.021626	0.021626	0.0352964	0.0166209	0.0352964	0	0.018313	0.0370325	0.0166209	0.0166209	0	0.0352964	0	0	0.021626	0.021626
P18903_1030_gene-126-consensus_1030violascens	0.0250216	0.0250216	0.0335663	0.00164204	0.0335663	0.018313	0	0.0352964	0.00164204	0.00164204	0.018313	0.0335663	0.018313	0.018313	0.0250216	0.0250216
P18903_1048_gene-126-consensus_1048aethiopicaBurchellii	0.0233331	0.0233331	0.00164204	0.0335663	0.00164204	0.0370325	0.0352964	0	0.0335663	0.0335663	0.0370325	0.00164204	0.0370325	0.0370325	0.0233331	0.0233331
P18903_1063_gene-126-consensus_1063uralensis	0.023321	0.023321	0.0318422	0	0.0318422	0.0166209	0.00164204	0.0335663	0	0	0.0166209	0.0318422	0.0166209	0.0166209	0.023321	0.023321
P18903_1068_gene-126-consensus_1068uralensis	0.023321	0.023321	0.0318422	0	0.0318422	0.0166209	0.00164204	0.0335663	0	0	0.0166209	0.0318422	0.0166209	0.0166209	0.023321	0.023321
P18903_1070_gene-126-consensus_1070saldanhensisElisanthae	0.021626	0.021626	0.0352964	0.0166209	0.0352964	0	0.018313	0.0370325	0.0166209	0.0166209	0	0.0352964	0	0	0.021626	0.021626
P18903_1081_gene-126-consensus_1081burchellii	0.0216353	0.0216353	0	0.0318422	0	0.0352964	0.0335663	0.00164204	0.0318422	0.0318422	0.0352964	0	0.0352964	0.0352964	0.0216353	0.0216353
P18903_1083_gene-126-consensus_1083undulataElisanthae	0.021626	0.021626	0.0352964	0.0166209	0.0352964	0	0.018313	0.0370325	0.0166209	0.0166209	0	0.0352964	0	0	0.021626	0.021626
P18903_1093_gene-126-consensus_1093undulataElisanthae	0.021626	0.021626	0.0352964	0.0166209	0.0352964	0	0.018313	0.0370325	0.0166209	0.0166209	0	0.0352964	0	0	0.021626	0.021626
S4_18313_gene_126_18313acaulis	0	0	0.0216353	0.023321	0.0216353	0.021626	0.0250216	0.0233331	0.023321	0.023321	0.021626	0.0216353	0.021626	0.021626	0	0
S32_18108_gene_126_18108acaulis	0	0	0.0216353	0.023321	0.0216353	0.021626	0.0250216	0.0233331	0.023321	0.023321	0.021626	0.0216353	0.021626	0.021626	0	0

## Sheet: gene14
	gene_14_18067acaulis	gene_14_18301acaulis	P18903_1001_gene-14-consensus_1001burchelii	P18903_1006_gene-14-consensus_1006uralensis	P18903_1008_gene-14-consensus_1008burchellii	P18903_1012_gene-14-consensus_1012undulatatElisanthae	P18903_1030_gene-14-consensus_1030violascens	P18903_1048_gene-14-consensus_1048aethiopicaBurchellii	P18903_1063_gene-14-consensus_1063uralensis	P18903_1068_gene-14-consensus_1068uralensis	P18903_1070_gene-14-consensus_1070saldanhensisElisanthae	P18903_1081_gene-14-consensus_1081burchellii	P18903_1083_gene-14-consensus_1083undulataElisanthae	P18903_1093_gene-14-consensus_1093undulataElisanthae	S4_18313_gene_14_18313acaulis	S32_18108_gene_14_18108acaulis
gene_14_18067acaulis	0	0	0.0713499	0.0726158	0.0700285	0.0713499	0.0739439	0.0700285	0.0739439	0.0726158	0.0727067	0.0700285	0.0794279	0.0794279	0.00364521	0.00242829
gene_14_18301acaulis	0	0	0.0713499	0.0726158	0.0700285	0.0713499	0.0739439	0.0700285	0.0739439	0.0726158	0.0727067	0.0700285	0.0794279	0.0794279	0.00364521	0.00242829
P18903_1001_gene-14-consensus_1001burchelii	0.0713499	0.0713499	0	0.0986361	0.00121322	0.0973639	0.101422	0.00364632	0.100006	0.10005	0.100098	0.00121322	0.104219	0.104219	0.0686472	0.0686771
P18903_1006_gene-14-consensus_1006uralensis	0.0726158	0.0726158	0.0986361	0	0.097269	0.0347699	0.00242829	0.0986814	0.00121322	0.00608721	0.0373726	0.097269	0.0373183	0.0360668	0.0712645	0.0699408
P18903_1008_gene-14-consensus_1008burchellii	0.0700285	0.0700285	0.00121322	0.097269	0	0.096001	0.10005	0.00242866	0.0986361	0.0986814	0.0987295	0	0.102843	0.102843	0.0673294	0.0673602
P18903_1012_gene-14-consensus_1012undulatatElisanthae	0.0713499	0.0713499	0.0973639	0.0347699	0.096001	0	0.0373183	0.0974154	0.0360363	0.0398758	0.015926	0.096001	0.0171709	0.0159409	0.0699967	0.0686771
P18903_1030_gene-14-consensus_1030violascens	0.0739439	0.0739439	0.101422	0.00242829	0.10005	0.0373183	0	0.101469	0.00121359	0.00364632	0.0399328	0.10005	0.0398758	0.038621	0.0725907	0.0712645
P18903_1048_gene-14-consensus_1048aethiopicaBurchellii	0.0700285	0.0700285	0.00364632	0.0986814	0.00242866	0.0974154	0.101469	0	0.10005	0.100098	0.100148	0.00242866	0.104267	0.104267	0.0673294	0.0673602
P18903_1063_gene-14-consensus_1063uralensis	0.0739439	0.0739439	0.100006	0.00121322	0.0986361	0.0360363	0.00121359	0.10005	0	0.00486732	0.0386408	0.0986361	0.0385887	0.037334	0.0725907	0.0712645
P18903_1068_gene-14-consensus_1068uralensis	0.0726158	0.0726158	0.10005	0.00608721	0.0986814	0.0398758	0.00364632	0.100098	0.00486732	0	0.041205	0.0986814	0.0398924	0.0411843	0.0712645	0.0699408
P18903_1070_gene-14-consensus_1070saldanhensisElisanthae	0.0727067	0.0727067	0.100098	0.0373726	0.0987295	0.015926	0.0399328	0.100148	0.0386408	0.041205	0	0.0987295	0.0134595	0.0146986	0.0699967	0.0700285
P18903_1081_gene-14-consensus_1081burchellii	0.0700285	0.0700285	0.00121322	0.097269	0	0.096001	0.10005	0.00242866	0.0986361	0.0986814	0.0987295	0	0.102843	0.102843	0.0673294	0.0673602
P18903_1083_gene-14-consensus_1083undulataElisanthae	0.0794279	0.0794279	0.104219	0.0373183	0.102843	0.0171709	0.0398758	0.104267	0.0385887	0.0398924	0.0134595	0.102843	0	0.00364521	0.0766919	0.0767252
P18903_1093_gene-14-consensus_1093undulataElisanthae	0.0794279	0.0794279	0.104219	0.0360668	0.102843	0.0159409	0.038621	0.104267	0.037334	0.0411843	0.0146986	0.102843	0.00364521	0	0.0766919	0.0767252
S4_18313_gene_14_18313acaulis	0.00364521	0.00364521	0.0686472	0.0712645	0.0673294	0.0699967	0.0725907	0.0673294	0.0725907	0.0712645	0.0699967	0.0673294	0.0766919	0.0766919	0	0.00121322
S32_18108_gene_14_18108acaulis	0.00242829	0.00242829	0.0686771	0.0699408	0.0673602	0.0686771	0.0712645	0.0673602	0.0712645	0.0699408	0.0700285	0.0673602	0.0767252	0.0767252	0.00121322	0

[truncated: 42 more sheets: gene18, gene45, gene62, gene73, gene82, gene89, gene97, gene110, gene120, gene133, gene140, gene30, gene46, gene54, gene66, gene74, gene83, gene9, gene99, gene111 …]
