# Supplementary material for: Retrieval of long DNA reads from herbarium specimens
Source: AoB Plants. 2023 Nov 8;15(6):plad074. doi: 10.1093/aobpla/plad074 (PMC10735254; doi:10.1093/aobpla/plad074)
Supplement: plad074_suppl_Supplementary_Appendix_S2_2 [file plad074_suppl_supplementary_appendix_s2_2.zip]

Archive with 1 entries (1 files):
- plad074_suppl_Supplementary_Appendix_S2_2.fasta
