# Supplementary material for: Retrieval of long DNA reads from herbarium specimens
Source: AoB Plants. 2023 Nov 8;15(6):plad074. doi: 10.1093/aobpla/plad074 (PMC10735254; doi:10.1093/aobpla/plad074)
Supplement: plad074_suppl_Supplementary_Appendix_S2_2 [file plad074_suppl_supplementary_appendix_s2_2.zip › plad074_suppl_Supplementary_Appendix_S2_2.fasta]

>P18903_1001_gene-10-consensus_burchelii
NNNNNNNNNNNNNNNNNNNNNNNNNNNNNNNNNNNNNNNNNNNNNNNNNNNNNNNNNNNNNNNNNNNNNNNNNNNNNNNNNNNNNNNNNNNNNNNNNNNNNNNNNNNNNNNNNNNNNNNNNNNNNNNNNNNNNNNNNNNNNNNNNNATTTGATCGTTGCTCTTCCTTTTGACAATTGACAGTCTAAGTTCTAGTCAGTTCATGCAATTTTCAGTGCAAACTTTATTGCGGGTCATTGAGAAACAACACCAAGTCTATGACCATCTTACCCTCGGATGAACTATCCCTTGATGTCATTGAATCATACATCATCAGGAAAGGCTGCTGAACTAAGATTTGTAATTGTAGTTGATATGCTGGAAAATCTTGCTGTTGATGTTTTTATATGTACACGTATAGTAGCCTAGTAACGAATGCGCAATACACGAGTTTATGACAAACATAGAGTAACTCTAGATTTACTGCAGAATAACTGGATAAGTATGACTGAGTCTTCTACAAACGGCACAGGGAAGAAGCTAATTCGTATCAATGTCAGTTCAGATAGTGTTTGCCCATGGTGCTTTGTCGGCAAAAGGAATTTAGACAAGGCTATTGCTTCATCCAAAGACCAGTTTGATTTCCAGGTTTTCTCTTTAAAGTCTTTTATTCGCATTTCCCAAACTATTTTGACCTTCAATCTTATTAGCTTTAGAGTCTGCACATTTTGACGAATTATTTTTGTACAGATAAAATGGCACCCTTTTCTCCTTAATCCTTCTGCCCCTAAAGAGGGTGTGAATAAGAGAGATTTTTACAGACAGAAGTTCGGATCTCGTTCAGAACAGATAATTGCACGAATGACAGATGTACCTCTCTTTAGATTCCAATTTCTGAAATATTTTGTATTTGCACTATTACGTCTTAGATTTGTGGTGAAATCATATTACTTCTTGAGTTGCAGGTATACAGGGGTCTTGGCCTTGAGTACAACATCGATGGCCTAACGTAAGAGAATTAGGTGTTGTCTTTTGGTTACTTATTTTGAGACAATTAGGTGTGCTAGTCATTTAGTATAATAACAAtTTtTGGGTGAATCTTTACATAGGGGAAGCACTTTGGATAGTCACCGACTTATTTATTATGCTGGACAACAAGCCCCTGATAAGCAACACGATCTCGTTGAGGAAATTTTCCTTGGCTATTTCAcaaaggccaagtttatagtagacaggttgatgttggtgaaaAcgttctttttattttctgccatttaagctgtgtcattctacacatacatatatacacagctaggaattatgagctgtatcattttataagctcttagtagttaatgtggcattctcgtgcagggagttccttgtggaatctgccaggaaagttggaattgaaggtgctgccgagttcctagaggatccaaacaatggtctgaaagaggtaaattttcgtgttatatgttcATGATCACAGCTTGACAGCCAACCcAGGACCATACTAGATTaCTAGCAGTgGCGTAGCCACATATAGGGTAGTGGTGTCtTGAGAGCCCATAGGCCACAGGTTTCcgacaattga
>P18903_1001_gene-100-consensus_burchelii
NNNNNNNNNNNNNNNNNNNNNNNNNNNNNNNNNNNNNNNNNNNNNNNNNNNNNNNNNNNNNNNNNNNNNNNNNNNNNNNNNNNNNNNNNNNNNNNNNNNNNNNNNNNNNNNNNNNNNNNNNNNNNNNNNNNNNNNNNNNNNNNNNNNNNNNNNNNNNNNNNNNNNNNNNNNNNNNNNNNNNNNNNNNNNNNNNNNNNNNNNNNNNNNNNNNNNNNNNNNNNNNNNNNNNNNNNNNNNNNNNNNNNNNNNNNNNNNNNNNNNNNNNNNNNNNNNNNNNNNNNNNNNNNNNNNNNNNNNNNNNNNNNNNNNNNNNNNNNNNNNNNNNNNNNNNNNNNNNNNNNNNNNNNNNNNNNNNNNNNNNNNNNNNNNNNNNNNNNNNNNNNNNNNNNNNNNNNNNNNNNNNNNNNNNNNNNNNNNNNNNNNNtaatattgttgtcgttgacataacattgTTATTGGCTTCCTGTGTactgcaTATAGTTAATAGTAAGTTCATAATTCAGGAAATCGATTGGCATCTCAAAGTTCCGTGGAATCTGGAAGCTAGATTAAGTTCTTCATAATCActgTTTTTTATAAATTTTCGTAAATTGAATTGCAATACAAGTAAGACAGTCCTATAGCCACAATTACATGAAAGCAGTATAACCAGGAAGTGACTCTAGGGAGCCAACCTTGAAATAATAATAARCAACAATAAGAATGAGATACAACAACATATGCAGAACAATTAAGGTTTTCTTGCCTTTTTCTAGTTAAGTTTAATAAAGCTGAGTCGTTCATCGTTAATCCAGCTGTACCTTTCTACGAAAGGATTAACAATTTTGTTGATAGGGTAGTCATCTATACTGTCATCCCAGACATTCCTGTCCTTCATATCCGTCATCACTTCCCACAAACAGTTGTTGCATTTGAACCCTGCTCCGAAACTAATCATCAGAATCTTATCTCCTTTCTTGAGTCTTTTTTTCGCTTCCATATACCCAAGGACATACCAGAATCCTGCTGCTGATGTGTTTCCCCATCTGTGTAAGGCCATCCTAGCCGGCTCCAAGTCATAGTCGTCAAGCTGCAAACCTTTGCCAGTACCGTCTATAACCGCCCTTCCACCTGGATGTATACAAAAATGTTGGATACCCGTCTTAAAGTTCAACCCTCTTCCAACTTTCTCGAGGTCCCCCTTGGTCCATGTTTTGGATACTATTAGGTACCTTATAAGCTCCCTTAGAGGTAAGATCCTAGGGACAAGTACCTTAAGGTTCTCAGTAAAAGCCTGAGCAGCTGCTTTAGGAAGGTGTCTAGTGAGACAAAACCCGGGAAATCCATCATCGTCTTCCTTTTGATAGCAACACTTGTATGCCTCTTCATTAGCTCCAAGATGAGTTCTTAGTAAGCAATTGAGCTTGATTAAAGCCCGGTGTTTTAGGTGTCTATTGTTTGTGAAAAGCATTGAGCAGCCTCCTGCTCGGAAAAGACAGTTAGAGAGCATGAATGATCGGTCTTTGCCAGTATACCAGTTTGTTCCCATTGATTCACTACTAACAACAATAGCATTCATGTTCTTGTGTACTTTGAAGAGATGATGGATAAGGTCRATGGCGATGATACTGGCACTACAACCCATTCCTGTGATGTTGTACACCTTAATGTCTGGTCGCACCTTGTAGCGGTTGACTACTCGGGCTGTGAGAGATGGGATGGTAGCGAGTAGGGAGACATTAACAACAAGGATGTCGATTTCTGATGGGGAGAAACCAGACTTGTCAAATAGTTTATCCAGAGTGGCAAAGATAATCTCGTCCATTTCACTTAYGGCATCAGAGAGAGTAGGTTTCTCTTCGCGGCCTTCGAGGACGTTTTTGGGGCCGTAAGTAGACTCCCCGATACCAGAGCTCACTATRGTTTTTAAGAGGTATCTAAACTCTTCAATACCCAGTCTCTTATTGCGAAGAACAACACTGGCACATGTTTCCGTGCTTAGCCTCCTATCTTCAGGAGGCTTAAAACACTCGTAATGAAGCATGTAACACTGTTGATCTCGCTTTTTAATTTCCCGCTTACAGATCAGGAAAGCAATGTATAAGAAAGGGAAGAGGTAAATTGCTGTGAGAAGCTCCATTAGAAGGAAACAGTGAGATTGAAAATGATTTAAGGGAGCTTACTGGTGGTATTTGTGTAGGAAGAATGTAGCTCTTTATAAGAGTCGTTGAGTATGGTTTTCTAGCGTCACCTGATACGTATCTTTAGAAATTCTGTACACACCCTCATACGGAGTATATTTTAACacaacgtttatattaggcctctcttcga
>P18903_1001_gene-106-consensus_burchelii
NNNNNNNNNNNNNNNNNNNNNNNNNNNNNNNNNNNNNNNNNNNNNNNNNNNNNNNNNNNNNNNNNNNNNNNNNNNNNNNNNNNNNNNNNNNNNNNNNNNNNNNNNNNNNNNNNNNNNNNNNNNNNNNNNNNNNNNNNNNNNNNNNNNNNNNNNNNNNNNNNNNNNNNNNNNNNNNNNNNNNNNNNNNNNNNNNNNNNNNNNNNNNNNNNNNNNNNNNNNNNNNNNNNNNNNNNNNNNNNNNNNNNNNNNNNNNNNNNNNNNNNNNNNCTTTGTTGAATTTAAGCTAAATAAGCATTAATAAGCTTTAGAGAACATACTCAATGTCCAGATCAAGAAATGAATTACGAATTTCCAGCCAATCTTGTTTTTGAGTATCACAAAATGCTCCCCGTGTCTCATTTTTTGTGGTAGCTGTACCACAGCTTTTCATTCTTCTGATGCTGGTTAATTTATCATTGAAGGATGTTCTTGTAAAAGTGTGTTCACCATACATTTGCAGACTGAAAGGAAAAATTGGGTCTGAGCCTTCAGATGATCAACTTGCAATGTCCTTGAGGATGAACCGAGCTGAACTGAGGTCCAAACTGATTGAATGTAATTTAGCAAGAGAGAAGCTGGCTATGAGCAATGTTCGCTTGGTCATGTCGATTGCTCAAAGATATGAGAACATGGGTGCTGACATGGCAGACCTTGTCCAGGTGTGTTATTCTCTTTCGAGCTTTAGATTacGTCTTCTAGCCTGtctagaatgtctccaaatatgcttaaaactgatgtatttctgtatagggaggactcattggACTGCTTCGTGGAATTGAGAAGTTTGATTCCGCCAAAGGATTCAAAATCTCCACTTATGTTTATTGGTGGATACGTCAAGTATGTTTAAAGCTGATCTTAGTACTTATGTATTAACTCACGTTGTAGTGCATCATTGTGtgtgacgagtactagttaagctaagcttatatacggtggaagatagctagattgtttactatttcgctaatttttttttatcgtaataattggtgtatgcaacagtcattcttccagatgtatatctatttgtaaacaaaaaactccctttcatctgaataagaattttatgtagagggctgctaaatagtttattctcatttgtcatggacaacactactctaataaaaat
>P18903_1001_gene-107-consensus_burchelii
attggaggcggatagttgaaaacagaaacaaacctcttcgccccttaacctaaaagaaaaacgaacaAAAAAAAAACACACACAAAGGCAAAAGCATAACCCCAGATaaaaccctacgaattatacaaactCAAAAACCTAACTTGATTTAACTCCTTTCTTCTATTTCGCCGCTCTTTCTCTTTACCTCTCTCTACCTCCATTTCATTCCTTCCTACTTCGCCACCAACAAttttttttaaaaaaaacCCCCCTTTTTACAAAACCCTAATTCAATTCCAAATGCTTCAACAAATCAGAACCTCTTCAATTGATTGGTCGCCAACGCCAATCGTCGCCCTTGCCACCAGCGCTGACGGCTCTCAAGTCGCCGCCGCTCGTGAAGACGGCTCCGTCGAGATATGGCTCGTTTCTCCTGGTTCTGTCGGCTGGCATTGTCAACTTGTATTACTTCATCGCATCATTGATTAATTCATCATTTATTTTTGTTGGTTCTGCTTGATTGATTCTGATTTTTTAATTGGTTTCCTTTTTATTTGTTTGTAGACGATTCATGGCGATTCCAATTCTCGAATTACGTCGCTTGTTTGGTGTCGTACGAGCTCAAATGATTCGCCGTCTGGGAGGTTGTTTTCGTCGAGTATTGATGGTTGTGTTTATGAGTGGGATCTCTTTAACTTGAATCAAAAGGTatttgatacatcacctccttacttccatctaatttacacttatcagttagtattattcaagtttttgcaaaaaaattgaactacNNNNNNNNNNNctggattatttttttttttttattctttgattgatatgtgattgttgtcctttcttcttaaaagttaaatttaatagctgctgtaacttgttttgtatggccaaaagtctcaaaattttatttacacgtttcatcaaaaattaatttcAGCTTATGAATGAGTGCATTACTAAGTATGAGTAATTATTTGAGGTtttacggttttactttgcatgaTTTATATATTCTTTGGAGCTAATAAAGTTGTGTTTTACCGATGATTGGATTATAATATTATTTGAGCATGTTATGCTTGGTTAGGTTGTGCTACAAACAGTTGGGGTGTCAATTTGGCAGATGGCGTTGGAACCATGTAAGATTTCTAGGGATGAAAATGGAAATGAGTTGTTGGGCAATGAAAATGGTGTTGTGATAGATAGGCATAGTGGTGATGAAAGTGGCAGCGAAAGTAGTGATGAATCTGATAGTGATGACTCAGTTGACTTCTATGCACAATCGCCTGTACGAAATTCTCTGATAGCGCTTGCTTGTGATGATGGATGTGTGAGGTTGTATACCATTTCTGATGCTGATGAGTTCATTTACCATAAAGCATTGCCTAGGGTTAGCGGTGAGTGATCTCTTGTTGCAACAGTTTTGATACTTTTCTTCAAAAGAAGTTCTTATTATCGTGCTATTTCAGGACGGGCTCTTAGTGTGACCTGGAATCTTGATGGGAATTTGATATATTCCGGAAGTAGTGATGGGTATGCCTTTTAGACCAACACTCTGAATTTGTTATTATGAGGATGTATGTGTATTTGTATCATGAACAAGTGCGTTGAGCTACTTTTGATGACGTGCTTGTAATATGCAGCCTTATAAGATGTTGGAATACTAAGCATGTTCATGAAGTATACAGGATAACTGTTGGACTTGGTGGTTTAGGTACTGGGTCAGATCTTTGTGTGTGGTCACTTCTTACACTACGGtaattctgctcctatttaatttttcgtagttttgatctaatttaccttttagcactttctgaagttatgctttttaGGGCTGCATATTCACTATTGAATTTGATTAATCTTACCTGtCTTTAAATGCAGGTGTGGAGCACTTGTCAGTGCTGATAGCACTGGTAGTGTTCAGTTTTGGGATATTCAGCACGGTACACTCCTGCAGGCTCACTCTCTTCACAAAGGTGATGCATATGCTTTGGCAGCTCCACCTTCCCATAACAGGGTCTTCTCTACGGGTGCTGATGGGAAGGTATGAGTTTTGTCTTTGTAGCATGTTGCGTCTCCATTGTAGAGACGTGACCAAGATTGAATAGATATTTTCTGCTTTTTGCAACCCATTTTGTAAGTAACAATTTGCTTGTGTAGACAAGCTAcctatttAGTCTCAAGaaacatattaatataacagtgagatagcacattattttttattagtgcaggttacgatttatgtgaactggtactagcaaatttttacttacacaagatgttttgaaaaaagcaaattgttacttaaaatagggaagatcagatttatccacNNNNNNNNNNNNNNNNNNNNNNNNNNNNNNNNNNNNNNNNNNNNNNNNNNNNNNNNNNNNNNNNNNNNNNNNNNNNNNNNNNNNNNNNNNNNNNNNNNNNNNNNNNNNNNNNNNNNNNNNNNNNNNNNNNNNNNNNNNNNNNNNNNNNNNNNNNNNNNNNNNNNNNNNNNNNNNNNNNNNNNNNNNNNNNNNNNNNNNNNNNNNNNNNNNNNNNNNNNNNNNNNNNNNNNNNNNNNNNNNNNNNNNNNNNNNNNNNNNNNNNNNNNNNNNNNNNNNNNNNNNNNNNNNNNNNNNNNNNNNNNNNNNNNNNNNNNNNNNNNNNNNNNNNNNNNNNNNNNNNNNNNNNNNNNNNNNNNNNNNNNNNNNNNNNNNNNNNNNNNNNNNNNNNNNNNNNNNNNNNNNNNNNNNNNNNNNNNNNNNNNNNNNNNNNNNNNNttgagtttgtttcgatagtatgttgcgtctccattgtgggaagGTGTTCAAGCCAAAACTGATTCTAAAAACTATTTACAGGTTATCTTGTACAAGCTTTCTGATGATGCTCCCGGCCTGAGTCAAAATAGCAACCTCTCTTCTGATGTCGTGAAGAAATGGGTTTATGTGGATAGTAGGAGTGCTCATACGCATGATGTTAGGGCTTTGACAGTGGCAGTGCCTATTAGTCAGGAAGGTCTGAAATATTTGTCTTTTTTGTGATTATTATTATTATTATTCAAGTTACTGCCGTTATTGACAATATAAGATATACATACAATTGATCCATTATACTTTATTCTACTATGCTAAAAcccTGCCTTCAAAATCAATCGCATTCCTAGAACAAGTTATAATTGACGCTGAGAAAATTACATTTTGCTTCGTCCTTTTGAGTTTGTTCTGACTAAACGTTTTGTGCTCTTTTGCCAGATCATTTCCCGGCAGAGAAAATAAAAAAGCGACGTAGAAAAGAAAAACCTGTTGATTTTAGTTATCATAAGTGGGCCCACCTAGGAGTGCCAATGCTTCTATCAGCTGGTGATGACACTAGGATGTTTGCATACTCTGCCGATGAATTTTCGAAATTCTCTCCTCATGATGTCTGTCCTGCTCCCCAAAGGGTACAGGTGCATTTTGTCCAGAAGTCTATTTTCAAACAGATGCCCTTGCTTCTTGTGCAGGCATCAAATAGAGTTGATATCATGTCCCTTCGTTTGGGAAATGCCATTGTTCCTGACAAGGCTTCTATTAATGGTCACGCATCTACTAATTTACTGGCTCGTGTCAATAGTAAAGCTTCTGGGAAGATTATTTGTAGCGGCATCTCTCCATCAGGATCACTTTTCTCATTTTCTACTCATACAAAACCGAGTTTGTTTGAGTTAAGGAAACATGAAGGGAACAAATCTCCATGGGTTATCAGTAAAAGACAACTTCCTGGAAAATTACCATTTGCTCATGCCCTGAACTTCACCTCAGATTCAACGCGGCTAATTATTGCAGGAAATGATAGAAGAATTTATGTATGCATTTTTTTATCTTGATAACTCGTTTTTCATCTGGTTTTCCCTACATCTTTGTCCACATATGTTAAAGCTAGAAATCTCTCCCCTTAGACAGATCGGTTGATAACTGATAAGAAGTTTGTCACTGGGAACTCATTGGTCCAATGATATGGCCAAATCAACTCAGccatctttatcgagaagatcgatgattattgtattgagatattactcttattttttaaatcgggaagttctgttctcggaaatgaacttaattacctaagcatgcaagtttcgacctcaagttagatttttAACTATTTCAATTAAGTACTATATTGCTATCACCAATGNGAtctGTTTCCTCTTCGGAAATTGCAATATTGAAAATGGTTCTTTTACTTGGTTGAATTTCTTCTTGTAGATGGTTGACGTGGACTCTGCTGAGCTAGTACATGTTTTCACCCCTTGCCGTAAGTCGCAAGATGAGTGTTCAACGCCAAGTGAGCCCCCTATAACGAAACTATTCACCAGTTCCGATGGGCAGTGGCTGGCTGCTGTTAACTGCTTTGGTGATGTTTACATTTTCAACATGGAATTACAGCGGTAAGAATTTGTTGCCCTTCTTTTTCAtaaattgtactcccTCCATTCAAATTAgtttccttctggttcttttattatgcccttcCcttttCaaatcccTtGgTTTTACTCCTTTACATAtTAGcccactttaAaATtCAGAAATGGGTTTTATTCCACAAAGTTATACATTTAAAAATTCAAATTCTTTTTGCGAAAGACGGCACGCGTAGTGTCTATGAGGTGCAGGCCTTTACCTCATGTCTTGGGCCTTTTAAAACTTGCCCTTTATTTGGACAAGGGAATTTGGAGGGAACAACGGAAGAGGTAGGATTTGGAAGGAActtatgtcttggtttggttagcatactgagaagctagctatgttggagtctgttagaagtatccgacacaggtgcatgtccacaaattggattcggctactgcaatgaaaaaattcgtgtttttggtctaaaatgaagtgatgagtgtggcatgggtactcgagGTAATATTGAAgGGTCTGAgCAACATAAGGTAGAGGGATTTGGAGGAGAGGGAAAATGGATCCcTCAAtTtCCCTcCTAGAAGTCAAATTATTTCCTCTTTaacacagg
>P18903_1001_gene-109-consensus_burchelii
NNNNNNNNNNNNNNNNNNNNNNNNNNNNNNNNNNNNNNNNNNNNNNNNNNNNNNNNNNNNNNNNNNNNNNNNNNNNNNNNNNNNNNNNNNNNNNNNNNNNNNNNNNNNNNNNNNNNNNNNNNNNNNNNNNNNNNNNNNNNNNNNNNNNNNNNNNNNNNNNNNNNNNNNNNNNNNNNNNNNNNAGCGGAGGGATTAAGAAACTCGGGCGAGCTGTTTATGGAGAGCATTTAGTCTCTAAAGTGAAGACTAATTTTCGGTATTAACGAATTTCAAGGGCGTGCATAGTTGCTTACAGAAATAAGAGTATCTTTGTACAAATTCCCCTATCAGACTGTGTACTCATCATCACCCTGTGTGTTGGATTACTTGTTAGTGCAATCAAGATGTGTTTTCAGTCTATCTTTAATTAGACCAATGACTTCAGTCTCATCTTTTTCGCATTAGAGATACCAAGGGAAGTCCTCAAACTCCTTCGCGATAATGGCAAATTAACCCTCTGAATCATATCACATGCAGATCTCGGTCCTAggAatatggaatatggatccTATTTAATCCAACAAACTCACAAAATTGGCAGTCACCTAAAgATTGGAAATTGATAGATTGCAGATACTATAATCTGCAGTGGATTGGGATAAAAATTACCACCGGGGATTTATAGCAAAATGACTAAAGGAGAAGGAAAGCGGAAATTGATGGTACATCGACTGTATTTGCATATATAGcaagtgaaggaagggagactaagtagcaaggtacttcatatagcttgctaaaatttggttaaaactggagtccttgataatacagcaatgtgcaatgggatctcgtgtacatacttccaatacaaaattgttttaagttaatggttacatgtaactaaagaagcgaaacacacaacattcttacctgttgtagaaagtatccaaatatatctgataaataaatgtaacctcttcataagtgatgggagattataaatttcagNNNNNNNNNNNNNNNNNNNNNNNNNNNNNNNNNNNNNNNNNNNNNNNNNNNNNNNNNNNNNNNNNNNNNNNNNNNNNNNNNTGTTAACAttgaaCATCACAGTATTCATTTTTCAACCACGCGTTCACAGAGCCAGATTTATCCTTCAAATGAAGTGGAATATTAACACCCAGCTGCCGAAGCTGATCAATCAATTTGTAAAGGAATTCGAATGTTAGCCTAGTCCCATTGAGTTCCTCACGCACTTGGGGTTGCAGTCGAAACCACTCTCCTAGCATCTTGTGAACATGAGCACAAACCATCCTCCAGGGCACGGGATACTTCTCGAGAAATTTCAGGTATTCGGTCAGCAGTTCTGCTTGGTCTAGCTTTCCTTTTATACAGTTTGTGTCACTAACATCAACCCATTCATTTGTTCGGTAACCAGCAAAAAGGGCWGGGTTTTCAAGAAGGGCGTCAGCAGAAAGTACACCTTCACAACCAGTTGCCTCTAAACAGTCGTTGACATCATCCATGTGTCTAACATTTCCATTGGCAAGAACTGGGATCCGAATAGCATTTCGGACCTCCCTGATTGAATTCCAATCAGCCCTGATTTTCCTCTGGTCCTTCTGATCCCTTKTTCGACCATGAACAGCTAAAAGAGAGCAACCAGCTTCCTCCAGCATTCTTGCATAGCTTATAGTATCTTCCATCTTTGGGAAAAGTCTGATTTTGCAGGAAACGGGAACTTGAAGATTTTGAGCTAGTTTTTCCACTAAGGAACGTACAAGAGGAAGGTTGTCCATCAAAAACGCTCCATAGTTACCCCGTCGAGCAATACGCTGTGGACAGCTGCATATATATAGAATGTAATAATACAGTCATTTGAGCGTCAACCAAAAGTTACGCGCAAAAGCAGGAATTCAATTTCAAATTATATTATCTACGGCGGTGGTATTCAAACCAAAAAGaaGGAaGAAGTAATCAATATAGCTTACCCGAGATTAATATCAACATAGTCACAGAGTGATTCCACCCTACTGGCAGCATCAAGTAAGATATCCGGATCATTGGCACAGAATTGGACAAACAATGGCCGATCCTCCTGCACACATATTATGACGCATCAATTACTCTTAATTCTCATATTACCTTTGCCCAACCGTatccaacagcacagccaacacTCCGACAGGGGTATGACAATTAGATTTACAAAAAGAAAAAACATACTCCGTAAATATTTCATAAacaATTGACATGTCCGACATTTGGAcattcacaggttacatattttttactgagccggagtaacacagatgaattaacttcataacctacttccacataattgtggattaccactagttaaagcagtatattactcccccgtccctctcAAAGAccACGGAAAAAAAGAAGGGAccAAtTAtTAGATGAcAAATGGAccAAAtTGAGtAt
>P18903_1001_gene-110-consensus_burchelii
NNNNNNNNNNNNNNNNNNNNNNNNNNNNNNNNNNNNNNNNNNNNNNNNNNNNNNNNNNNNNNNNNNNNNNNNNNNNNgGAAAAAACAATAAGAGGACAGATACATAAATAAGCATGACAGACCTTTGCACATAGCTTGCAAGATAGAAAACAAGTAGAAAAATTAGATGTTAAGGCTTCACAATGGAGTCAGGAATTTGGTTAGAAAATTATTAACCATTTTCAGAAGGTtttgtttagctttgagaatatacatattacagaccatgaattaaatctcacattagcaatcaatctttgaacggaataaaaagagGAAAACAGAAGCGATTCCATATTCCAACAATTTCTTCCGACTAGATATTGGCCATTATCCACCCTACCTCTTGCTCCGTGCTGCACTCTGAAGGTAATATATCCCCGTACCCAAATACGGGCCTTGGTCTTTTTGATCCGAGTGGAGAAACCGGACTTTCCATTGAAGTCAAACAGCTGTCAACCGAGCAATCGCTAATCCATGCACCTACCATAGGAGTAGTTGTTTTGCTCTCTTGCACTGGAGTTAATTCTGAGAAATACGGCATTTTTATGGTATCCGGCAGGACCAAGCCGCTCGATTCACTGGCTGATATTCTGATGGCTAGCTCAGACAGCTCTTCATGTGCGGCTTCAAGCCCAAATGAAACTGCTGCTTGTTCACTTAGTGCTTTACAGGCTTTCTCAACCAGGGAGTGCAAATACTTGTTTTGCGCTTCCATGCGAAGCTGAAGATGGCGTGGGACCTACAATCGAGTGAAAATTGAAAgTTGAGTACTCGTCACATAAACTACATTAATCCAATGCTTCAAAGGCTCCTATTTTTAACAAAACGAAGTTGTCTCTGCCTCTGTATGCCATAATAGAAATTGTGTCgtgattcgataaaacaaaaaagttcatccagttttttctctcttcggttacggtaaaggcacaacaaaaaaagttNNNNNNNNNNNNNNNNNNNNNNNNNNNNNNNNNNNNNNNNNNNNNNNNNNNNNNNNNNNNNNNNNNNNNNNNNNNNNNNNNNNNNNNNNNNNNNNNNNNNNNNNNNNNNNNNNNNNNNNNNNNNNNNNNNNNNNNNNNNNNNNNNNNNNNNNNNNNaggcccaaatttgaataaatgCAGCATGCATGTGATCAATGATCCAACCATATGAAATGTTCATCTGTTTGTAAATTATAAAAATGatacataaaCCTAGTACGTCAAACAAAAAgcacaaGACACATTTTTGTAGCAAAAAAgGGGCAAAATGGCATTAACCTCCAATTGTTCATGCAACCGTCTTTGAATTTCCATTTGTACTCTCAGTGCCTCTGTAACTTGATAGCCACTGTTAAAGATTACAAATAATGCATAGAAATTTAGCATAAACAAATCAGATTTGCGTATCAGAAAGGCACAATAAATTATAAATATCACATACTCATTCAAATCCTGGGTTTTCAGTCTCGATGATGATGTTGACGAATCGGTGTCATGGCTTTCTGCCTTACAAGATGCTACATTCACCATGGGAGGGGAAAAGGAGAaaaacaatggcaaACTGAGAAGTGAGAACCTCACATATATAAAACTTAGACATTTACAATCAACATTTATTTCACGACTTAAAGATTCTgTTCTGGCAAacAtCTAAACCTAAGGAATAtAATCACGTAAAAGGCAATGAAAAACTGCATATGAAAAGCAGTCTAAGCACGTCTGAAGGCGTGACTGGGAGCCCTTTAGATTTACTTTCTCTTGCCATTTAAAGAATGATTTGTAAGAACAAATAGCATATGTCAGCAAATGACAAGTGGTACAGAGAGAATTACATATCAAAAAGATATGGTTCATTCTTTCTTGAATGAAACAGAAAAAGAAATTAAAAAAAAGAATACTGAAATACCCTGAACAATATGTACCACAACGTATAAAGAATGATGAGATTTTTGAACACATAATAAAATACATTTAGGACGCCTATCTATTTGAAAGTTATAGTTacaagaaaaagttcgaATCATACCATCCTTTGAACTATCAGCTGCATCCTTGCATGCTAGCTTTCCTATCCTATACTTCTGCAATGATAGCCAAGGATGAAACACATGGgattgaactatccgctgcagcgaccatgaatgatcagaaacattgacaaaacagctaaaaatgctcgttatagaatacaacagcaacacaacagacccttaatcccaatatcatttgggttcagctaCAAGCCTACAATGAATCATCATTTGAGACCGTAATCACAATTGAAATATACGAAGAAATCGCAAACAAAGGCAAAGACCATAAATAGTCTATACAAATAAAGTCAATTCTCGTTATACAATACTCGAGAAAGGTAAGAAATTTTTGAAGAACAAAAGATAATACAAATGCAGCTGGCAATTATTaAGAAACTTTGCTGACGGGGATaTGAGCGAAAACCGGAGAGTACGTTCACAGCAAAGACCACATCTCCCCATAAGGCCATAAATAAAGCATACAGGCATGTAGTGCAAAATGCACAGCAAATACCTGGAGATGTGATTTCAAATGATACAGCGTCAGACCTTTAACCCCCATTGTTCGTAAAATTGTCTTTGGCGTTGCCTCTGCAAAGCAAAAAGGATAGAAGGCATTCAGTGTCACCAAAAACAGAATGAAGTAAACCCTCATGACATTAAGCACAAAGATATCAAGACAATATCAATTCTATCAATAGGAATATTTAAAAGCTCCCCGGAAGAGCCTACAACGGATATTCTTGGACAGAAATGTCCATCAAAACGCGTTCTTAATTCTGAAGACCATAAAGCACAGTGATAAGCAAGAAAAATCGACACTTTTCGGTCTCGTCTGTGTACCAGATACCAAAAGAATAATTTAGGCAAGTCAGTTCCATAAAAGTAGATAAACCAAATAAATAAACAGTGTGATTCATGTAATTCGATCTGGTAGTCGTTTAATTAATCTCATGTCATGAAGCCATTGAAAAGCGTCTAACTTGACTAATGCACAGATATAGGGAGAATAGGCCAAGTCCCAAACTGCAGAAAGGCTGATGCTAATTGCATGTACATATTTATCCAATAAAATCAGACACAAATCACAGAATGTAACCCATTGCAAATCTCAAGACAATTAGAAACCGAACCTTTACTATATTCAGCTAAACACAGTTTTAGGAACCTCTAAAACACCAACAACAAAATCATTACCCCTAATTGTGAAGTAAGGAGATCAGATGTa
>P18903_1001_gene-111-consensus_burchelii
agcacaatacaatttatcggctggtgcggccagaatatcgggttcttttctgtagagcctaacgtaataggaggcttgggtgttaactttttactgccggtttatcttggaacttgttccttgagaatgtcatatgtgaagattaatatgactgagTGagtAAAtatgattgAGACTTTATGTTCATTGCAGTTCCAGTGTCGAGATATCATTCTCAGCATCATAATATGATTGGAGACTTCACATTCAATTCAATTGCAGTGTGGAGATATCTAACTCAAAATTATAATATTGATTCTCGTGGCTTATGTATGTAACAGGATGGTGCTTCCAAGCGAGTTGCATTTCAGTTTCAATGTGTGACATGGAAGTTGGAAAAAGCATTGAGAAACATTCCGTATGAACAGTTTGGTATTTCAGAGGAGGTTCAGGAACAGGTATGGTATCCTCAATGTTCTGtccactaattatgtgATTATTCAGTGCTCGAGATTAACTGAAAATTGGTGAATAGGTTGAGTTGGTGAGAACACAATTGAAAAGAGCTACTGAAAGATATGGTCCTGTCAACACTAGTACAATAACTCGTGCTGCCTCTCAGCCTCTACTTCATGAGCTGGAATCGCTGAGCTCTCGAAACAAAGGAATTGGGAGTTTGCATATTGGAAACTCCGGTAATATCGATCATGGAGTAAAGCTCAAGGTCAAGCATGTTACCCAAGGTAATTCATCAGGAAGCCAGTGTCTTGATGAGGCAGAAATGGtgaatataacctcgtCCGCAGTTTGTGAATCAAATGGTGTTGAAGTTGATACGGACAAGAGTGGAAATGTGCCGGAAGAAAGTCCAGACGAGAGCAAGAAACCTGAAACGATTGTTATTCCTGAAGATTTCTTGTGCCCGATATCTCTTGACATCNTGAGAGATCCTGTTATTGTGGCCACTGGACAGGTATTTTCTCTAAACAttaaagcatggtCTAAACCTTAAAATTACCGCTGTTTCCTACGGGTATTGCTTTTGCGTATTaCACTCACTCGtgtaAAGAGGaaacccAATTCCTTCACTGCTTTTCctctTAACTATGTGaaatttcaggcTTTCAGCCCTTGATTTTCTTTCATATTTATCATGCGTTGGTATCTTTGTTTCTGGACCTTTCTGCTCTACATGCCTCCTCAATATGGTTATTTTCTTGCAGACATATGAGCGGTCATATATACAAAGATGGATTGATTCCGGCAATGTTACTTGTCCAAAAACTCAGCAAAAGCTCCAAAACATGACTCTGACACCCAACTATGTGCTAAGAAGCCTAATCTTTCAATGGTGTGCGAAGAATAACGTGGAGCAGCCAACAGCTCTGTTGACCGGCAAAATTAAGAAAAGCGATGGCTCATTTCGTGATGTAAGTGGGGACATTGCAACCATTCAAGCTCTTGTTCGTAAGCTTTCAAGCCGAGTAGTCGAGGATCGCCGAGCAGCAGTCACTGAAATCCGCTCACTTTCCAAAAGAAGTACTGATAACCGAATACTAATTGCTGAAGCYGGAGCTATTCCTTTTCTGGTCAGCCTATTAACAACTGACGATATAACAACTCAAGAGAACGCTGTAACATCCATTCTTAACCTTTCAATTTATGAAAATAACAAAGAACTAATAATGCTTGCGGGGGCAATCCCGTCCATCGTCCAAGTTTTAAGGAATGGAACAATGGAAGCAAGAGAAAATTCTGCTGCTACCCTTTTTAGCTTGTCGCTAGCAGATGAAAACAAGATAATAATTGGGGCCTCAGGGGCAATCTCGGCCTTGGTGGAACTTCTGCAAAGTGGAAGCCCACGAGGGAAAAAAGACGCAGCTACAGCTCTTTTTAATTTATGCATATATCAGGGTAACAAAGGCAGAGCAGTGAGAGCCGGAATTATTTCAGCATTACTGAAGATGCTAACAGATTCAAGTGGAACCATGGTGGATGAGGCTCTAACTATACTCTCGGTTCTGGCTGCTCACCAAGAGGCGAAAGCTGCCATCGTTAAGGCCTGCATTTTACCTGTTCTGGTGGATCTGCTTGGGACAGGTTTGCCCAGAAATAAGGAGAATGCAGCTGCTATTCTACTTGCAWTGTGTAAGAGAGATGCGGAGAACCTTTCTTGTCTAAGTCAGCTCGGTGCTCCCATTGCCTTGACGGAAATGACTCGCAGTGGCACAGAAAGAGCGAAGAGAAAGGCGACTTCTTTGTTGGAACTGCTCAGGAAATTGCATCAGCAGCATTAACTTGTTCAGTCCTTGTAATTCTCACTTACTCATTCTTTTCTTCGTCTTTTATTCTTTTTCTTTTCCACTCTCATTTGATGTTTTTTTTTTTTTATTGATTTCACTAATTATTCCATATGMGTTRCACGGTTTCTTCTTTATCTGAAAGATGAGGATGAAAAGACATTTTTCTTGTTGTGATTTAATCCCCCCTWGTAATATGGTGAGATTGTGAAGGGAATTCATTCATCTGTTATGCAATNTAATCTATACANATTAGCTGCCTTTCATTTTTTTTACAATATATCAATGTAATTTCATTAATTAACTAAAAAGCGCGttattttgcttggttttattggacttgtagtaagattggttacagaattccaagagataagccgagttatgaaggattatatctttatctatcaggagat
>P18903_1001_gene-112-consensus_burchelii
gtgtgGGGGATCAGGTTGTATCTATGGCAGATTGTCAACATCTCTAGAATCTAATCAACAACATTACAACAGTGACTCGAATATTCCCACCAATGACAATATAAGGAGGTTAGACCGAAAGTTGGACCAATAATTCCACCTATTGCTTACTATAATTCACTATATATATGAAGAGCAGATAGTTTTGGAGACATTTTGCTTTTCATTCATATTACAAAACTcaaggaacagtacgTAATAAATCTTAAGCTCCGTTGGCAGTGAAAATGGTAATGAAANTACTGTCCAGAAAAATATTCAATGGACACGAAAGTGTGCAATCCTAAATGAACTCAGCAATGATTTTGAGCTACACTCaaaaCACAATGTCATGGAgtatataNtaNataataaacggtaAATGACAGAAGAAAAATGAGGTGTAATAAGATAGAGAGAATGTACAGAGTTTCAACTTTTGATGAACTGTAGACCATTTGCATTGGAATATCGTTCCATGAATCTCATGAATCTGTCCCATTCACGCGGGCTTCGCATGACGTACTTTGCTTCCACCCCAGCTGGCTTTCCATTAACAAACCTCGCATTCACATTGGTTGACTGAAGAGTACCCTCTTCATNTATCATGTACAAGCCAGTTATATCGCCAACCACGCTTGATGAATCAAAGACAGAAGGYTGATCGAACCTGAATGTAGCAGTACCATTTGACCCATCCTTTGATTTGGTTAATCTAACATCAGGTATCGTAAGTTCGTCGACACCTTGGATGAACTGAATTGTTGGCTTAACCATCATTACAACCGGTCTAATTGTCTTGGAAGATGATCTTTGTGATGGCAGCCTGAGTGAATRCATGCTAAGTTGGAGCCCATTGAAAGAGGAATGTGCACGAGTGGGAGTCGCCAAAGAGCATATACAGACGCCTACATCAAAGAttCAAATAACAGATTAGAATCCTTTTGTAAGATGAGCCAACAGATGTACATGTATATGATTCCCTTaaTCTACAACCACTATAGACTATCTGAAGATTTTTTgagattatGATAATAACATTATTCCAGCGTCTCAAGGAGACCCAAAAGTGGCTGggtaggggggcttgtgttgaggtgtagaatatacacaccctaaacttttgtaaacatgacctttatacgcagtaaaaggaaattgaacttaaaagtggccaaacacccaaaaactgtagcgg
>P18903_1001_gene-114-consensus_burchelii
NNNNNNNNNNNNNNNNNNNNNNNNNNNNNNNNNNNNNNNNNNNNNNNNNNNNNNNNNNNNNNNNNNNNNNNNNNNNNNNNNNNNNNNNNNNNNNNNNNNNNNNNNNNNNNNNNNNNNNNNNNNNNNNNNNNNNNNNNNNNNNNNNNNNNNNNNNNNNNNNNNNNNNNNNNNNNNNNNNNNNNNNNNNNNNNNNNNNNNNNNNNNNNNNNNNNNNNNNNNNNNNNNNNNNNNNNNNNNNNNNNNNNNNNNNNNNNNNNNNNNNNNNNNNNNNNNNNNNNNNNNNNNNNNNNNNNNNNNNNNNNNNNNNNNNNNNNNNNNNNNNNNNNNNNNNNNNNNNNNNNNNNNNNNNNNNNNNNNNNNNNNNNNNNNNNNNNNNNNNNNNNNNNNNNNNNNNNNNNNNNNNNNNNNNNNNNNNNNNNNNNNNgaaggggACAAGTAAGATGAAGGGCTATTGTCCTTGTTCCTCCTCAAGCTTTTTGACATAAGCTTTCAAAGTAAAAACCAAATCTCTAGCAGGAGCTCCAAGGGTGACAACAAGATTAGTAGCAGGAGCATTAAGCGCACCCAACAACTGTCCATAAACCTCAGCCCTTGAAGGCATTGTCTCCAACTTCTTAACCTCATCAGGACCATAGTATTTACCCTCGAAACACGCCCCCGTAAAATCATTCTTCTCTTCAAGCTTCTTCTCTTTCTGGAATGTTCTATAGGGTTTAAGGGCAACAGGGATTTCCTCCGTGTGGACAAACAGCCAAGCATTCATCCCTGTCATACAAGGTTTCATTACCTCCCATGGAGTATTCTCAATTGCTTTGTACACCAGTGTGTTTTTCGCCACGATCAGTGTCGTTGTTTCAGGGAGGGAGTTTCGGAGTTCTTGGAATTGCTTTACTGTCAACCCTTTGTAATTGATGGCTGCTAATAGGTAGCAGTTTTCCAAGTGGGTTTGGACTGTCTCTACTGTCGTCTCCTTCTTTGTTCGAGAGATTGCCGCCGTTAYGCTCAGTGTNCTACTGCTGCGTTTGGTGAAGGTGAGATGCTGGTTGTTTGGGGGCCGGAGGAAAGTGGTTTGCACGCTGGAGAGTGACTGGAGGGACGGTATTAGTGGTGTTCTGGGTTTCGAGAGGAGAAGTGTGGTCTCCATTTTTGTATGTTGGCGAGGGATGAAGAGGAGATTTTTGAGAGATGGGGGTGATTGGGTTTATCtatctctatgatcattCTATGCTATCCATTTTCAAGACCTACTAGGCTACTACCCATATGGCTGTGTTCGGCCATAACCTACCAAATCGGGTTGGGTTCGGTCGGTTCATTTTGGGTTTTTAAAATATTCGGGTCGGTATTTTCAGGTTCACGGCTTTGTTTTGGGTTTGTTGTTTCGGGTCATTTCCGGGTTAATGATTAAGAGAGAAAAAGACATTTCAAGTCTTTTGAGGTCATTTAAATTTATGTTTTGTcggatcattttcgggttggtagttccagatcgtgtcagtttgggtcgggttgatacacgtctataaaactca
>P18903_1001_gene-120-consensus_burchelii
acactgcatagccatcaaagaaaagttcacaaattggaaaAACAATGACATTTGTCGTCAAAGTTGGACATAAACTTATAGGAAATGGGCTATACAGTCCAATCTACGAAGTATGCTCAACAGTACAGCGAAGTTACATGATGCAGAACCGCGTAATTTGAGAGCTATAGGAAAAGAAAGGGATGCCAACAATAAAAGATGTACCTTGAATGACCTTGAGGAATAGACATTTTCTGGAGGATACTACCCATAATAACAGCTTCCCTAAGATTACAGTTACCGGACTGCAATACAAAGAGAAAGAAAAAAAATCAGCCAACGCAAACAATAGTAAGACTAACAAATCCAGTTGAGGTCAAGACACAGGTaaaagcccaaaaCAAACTTTcAAGGTACTATAGAGATGTGCGGATATCATAGATGAACACTGACAACACCACgGAATTATGATTTATCAGGGCAGCAATACCTTAAAAAGAGGTAACAAGATCCCCTTGTTGAAAGCAGCAGGCTTGTAAAGCGACTTTTTCAAAGCCTGATATAATTCAAAATGCAATCTCTTATGTTTCCTAATGTCATCCCTCACTCGAGGAAGGAGCACAAGCATGTAAAATCTTTCAGCCTTCCTCTTGTTCATGTTAGAAGCAAAAATTCTTGTGGCCTGGAAGACTGCACCAGGAGACCATTTCTCGGGTTCAGTCAAATAAAGGACTTCCTCCCAACACTCCATAGCAGGAATGTGTTTAAATGATTTAGGTAATTTTCCGGCAGTATATACACTCAAAACCTTTCCAATCCTGAACATCAAAGCAATAGAATACCATAGCTATCTTGTAATGACAACCCAAAACAAAGTCCAAAAACAATAAATATATATACATTGGTAAAGTACGTACGCTTTGTAATGTTGTATAAGCTTGTCATCCAATTTAGGCGTTGGTCTCGTTTCTTCTAGACAAAAAGAAACATGGACTTAGCCAACGAACATAAACGTCTATGCTATATTAAACACAAAGAAAGCCTGTGTGGTAATACCAGTTAAAGTAGYATCTTGAGCTTTAATTCGAGCAGCAATTACATCACCAAGAGTTTTTTGAGGACCAGCATCCTTGGATAAAAATGAGTCTAACAATCTCTCATCCTCTTCATTGACCTAATAACATTGATTCCATGGCAATCATTATCGAAACTACAAACAAACATACAAGCTCAAATAACATCCGCGTATGCCTACAATGGCCCTATTCCACAGTATCCACCTCAATCGATGATAGTGTTAATAACCAAAAAGCCATATTGTATGCATACAAGTATACAAAGGCCCTATTCCATGTTATCCACATCATACAGAAAATAGTGTTAGYAATCATGTTGTATCACTTGTGTGCATAAAGCGCCAAAGCGGCACT
>P18903_1001_gene-124-consensus_burchelii
NNNNNNNNNNNNNNNNNNNNNNNNNNNNNNNNNNNNNNNNNNNNNNNNNNNNNNNNNNNNNNNNNNNNNNNNNNNNNNNNNNNNNNNNNNNNNNNNNNNNNNNNNNNNNNNNNNNNNNNNNNNNNNNNNNNNNNNNNNNNNNNNNNNNNNNNNNNNNNNNNNNNNNNNNNNNNNNNNNNNNNNNNNNNNNNNNNNNNNNNNNNNNNNNNNNNNNNNNNNNNNNNNNNNNNNNNNNNNNNNNNNNNNNNNNNNNNNNNNNNNNNNNNNNNNNNNNNNNNNNNNNNNNNNNNNNNNNNNNNNNNNNNNNNNNNNNNNNNNNNNNNNNNNNNNNNNNNNNNNNNNNNNNNNNNNNttgtatgccgtgcaataatctaACTTGTCCCTGTAATTTGTGCTTAAATGAATACAAACATGACATTTGATGTGTAGATATTGGAGTAATGAGTGGAGCAGTTCTATACATAACAGAAAACCTGAAACTAAGCTCAATCCAAGAAGAACTCTTAATTGGCTCCCTTAACGTATGCTCCTTAATCGGCTCCTTACTCTCCGGTAAAACATCCGACATTCTTGGCCGACGTTACACAATCGTCCTCGCAGCTACAACCTTCTTCACCGGGGCCCTACTAATGGGCTTAGCCCCGTCGTACCCGTTCCTCATGGCAGGTCGAGTTGTGGCTGGAATCGGAGTCGGGTATTCTCTAATGATAGCACCAGTGTATACAGCAGAGATATCCCCTGCAATGTCACGTGGGTTCTTAAGCTCCTTGCCTGAGGTTTTTATTACCGTTGGGATACTGTTGGGATACGTCGTGAATTACGCGTTGTCTGGGGTTTCTAGTAGGTATAATTGGAGGATCATGCTGCTTCTGGCCGCGGTTCCTGCTGTCGCGGTTGGATTGGGTGTAATTGTTATGCCGGAGTCGCCTCGGTGGCTTGTGATGAAAAAGAGGTTGGGTGAGGCTAAGAAGGTTTTGGTTAAGACNTCTGAAAGTGATCAAGAAGCAGAGGAAAGGCTTGGTGAAATTACTAGAGCTTGGGAACTTAATGGTAtgttatttattatgTCTCCCTTTTATGCAATTTTTTTTTTAGCTTCTGATATTTTTAGTAACAATGATCACACGAATGTAatactattgaaaaagcggggagacattttatacagtaataatagggcgtcaccgagtggtactcaatcctgataccatcctctcacatgcaccctttattataggggtccccacttattgcatgtcagagggtggtgccgaattggagtgtaacctgatggcgttNNNNNNNNNNNNNNNNNNNNNNNNNNNNNNNNNNNNNNNNNNNNNNNNNNNNNNNNNNNNNNNNNNNNNNNNNNNNNNNNNNNNNNNNNNNNNNNNNNNNNNNNNNNNNNNNNNNNNNNNNNNNNNNNNNNNNNNNNNNNNNNNNNNNNNNNNNNNNNNNNNNNNNNNNNNNNNNNNNNNNNNNNNNNNNNNNNNNNNNNNNNNNNNNNNNNNNNNNNNNNNNNNNNNNNNNNNNNNNNNNNNNNNNNNNNNNNNNNNNNNNNNNNNNNNNNNNNNNNNNNNNNNNNNNNNNNNNNNNNNNNNNNNNNNNNNNNNNNNNNNNNNNNNNNNNNNNNNNNNNNNNNNNNNNNNNNNNNNNNNNNNNNNNNNNNNNNNNNNNNNNNNNNNNNNNNNNNNNNNNNNNNNNNNNNNNNNNNNNNNNNNNNNNNNNNNNNNNNNNNNNNNNNNNNNNNNNNNNNNNNNNNNNNNNNNNNNNNNNtaagtgaattgttttcaattgGTGtattttgaTTGAGATTTCAAATATGGATCATTGGCAGGGTTAAGCAACAATAATGTTGGGCAAGGTGTATGGAAGGAGCTACTATGTAGACCAACTCGACCAACCCGTCGCATTCTGGTGGCCGCCATAGGAATCAACTTCTTCATGCAAGCATCGGGCAACGATGCGGTGATATACTACTTGCCGGAAGTGTTCAAGGCTGCCGGAATCCACAAGAAGAAAGAACTCTTTGCCATCAATGTGATAATGGGAACAGCCAAAGCCTCATTTGTGATGATCTCAGCTCTGTTCTTGGACAAGTTTGGTAGAAGGCCACTTCTTTTATTGGGCTCAAGTGGTATGGCAGTGGCCTTATTGGTATTGGGCCTTGGGTCTAAGTTTCTTGAACACCCAGCCCATAAGCCAACTTGGGCCATAGTAATGTGTGTGATCGCGGTGTGTGCTGACGTGTCCTTCTTCTCAATTGGGCTTGGGCCGATTACTTGGGTTTACTCGTCCGAAATCTTTCCATTGAGGCTTCGAGCCCAAGGGACGAGTTTGGCAGTCTCAGTTAATAGGTTGGTTAGTGGAGTTGTCTCCATGACGTTTCTAACGATTACAAAGAAGTTGAGTTTTGGTGGAATGTTTTTCGTGTTGTCCGGAGTTATGGTCGTTGCCACAGTGTTTTTCTTCTTTATGATGCCGGAGACTAAAGGGAGAAACTTGGAGGACATAGGAAAACTCTTTGAAGATAAGAGAACTAGTGACGAGGGAAGGGAGATGCTTGATAAGTGAATGTTAGATTAATTATGCTATTACtagttgcttattggcttattGCTCTTTATATCCCGCTTTCATTTTGTGTGTTGTGTGTGTATGGAAAATATGAAAAAGTAAAAAATTATCCTTTTGCATTTGATCTAACAATCTTGCTCACGCATAGAAATAATCTAATACAGTATCAATATACAAAAATGTTTACAATATACAAaaacttcagcaatttacctacaaaaatggttcaaaatacaaaaacttcgcgtaaaattagtgcagagtataatttcatgtctctcattttcttcatccgtaatccaacgttctcaccaatgcacaattccaatt
>P18903_1001_gene-125-consensus_burchelii
NNNccacataaacgggagggggacatttgttgatgtccacatttttacaagtggaaaataggttatgtggatgatcaacttgaggttaagtcaatcgttgtcctttgattttagcacaatgacccatgaaaggggaatgggccaattataagatgacaagtggacNNNNNNNNNNNNNNNNNNNNNNNNNNNNNNNNNNNNNNNNNNNNNNNNNNNNNNNNNNNNNNNNNNNNNNNNNNNNNNNNNNNNNNNNNNNNNNNNNNNNNNNNNNNNNNNNNNNNNNNNNNNNNNNNNNNNNNNNNNNNNNNNNNNNNNNNNNNNNNNNNNNNNNNNNNNNNNNNNNNNNNNNNNNNNNNNNNNNNNNNNNNNNNNNNNNNNNNNNNNNNNNNNNNNNNNNNNNNNNNNNNNNNNNNNNNNNNNNNNNNNNNNNNNNNNNNNNNNNNNNNNNNNNNNNNNNNNNNNNNNNNNNNNNNNNNNNNNNNNNNNNNNNNNNNNNNNNNNNNNgtttattcaaatccattctacgatatttctattttcgatgctgcgtccaaagtttTACCATTGGTTGTCTCTGTTTCTGGtACGAGCTGGTTCTGACACACCCATTAAATGTGAGCACAGTGGTCTACGGGGTGTCATTGTTGAAAACACGGTATCTCGCTTTCCCATTTATTTTCATACTCAAATGAGTTACAGTTCCAAAGTAACGAATTATTATTGTCTATTACTTGCTTATCTCAGGCTGAGCAACACTTTTTGAAGCACACCGACGCTGGTTCATGGGTACAAGATTCTGTACTAGTGcctccttaatatttatgcaTGAGCCATGAGGTCCCATGGTACCtggtaatagttttattcgtagaagcttagacctgttatgatggaaccccctcttttcccctgtggctctgtaataattgaatgttgttttctctcgtctttttaaggatgatggttctggcctccaaggtgtttatgtagttggagcacgaggtgccactggcatggaactgactattgggagtgaactgtttgatgagtcaggtcgatcccttgtacgtgggacgtccgactatcttcaaaatcctaaggtactctttcccaaatcaaattaaatgttgatgctagcttttcttACATTTTCTGACAGCAACATCACTTTCAGATGCTCGGTGTCAAGCGCACTGAACGTGTTCTTCCTACTGGGACACACTTAACTGTCGTAggtgaggctatNaaAGATGATGTCGGAAAAGTTCATGTTCAAAGACCTCAGAAAGGGCCTTTTTATGTTACACCAAAAACAATTGATCAGCTTATTGCAAATCTTGGGcagcgggcaagGTACTTTGTAAACTCTCTCTTTACATCTTCCCATACTCACAAAGTCACATCACCAGGTATATAACATATTTATATTTCAGATGGTACAAGTATGCCTCTTTTGGGTTCTCTGTgtttgcttcatggaacgaggaagcgagtctATTTGATCGCCAAGCATACAATTCGACTTATACTGGAAAGAAGACGTCGTTGGGAGTTGCACAAACGGTATGTTGTTATGTTAACTCATTGCAATTTTGTTATCATCAAAAATATTTTGATAATAAAAATGGGATAGGTGTCTTCAGTTGTGTTAAACTAGACAGATATACTCATATAATAAAGAACTAGCATAGAACCCGGGCAATAAATGCATGGTTTATAGATATTTTTTTTAATAAATTACTTATACAACAGTGGTATCTCTCTTCAGGTTTATATTTTCCTTCATTGTATTTTGCTTTGAGGAAAAAGATTAATTTTAATGAAAAGATAATAATTAAAAACATGAAATATAGTTAGTTTTCTTGTTAAGTGAATAATACATCTATAATGGACTTNNNNNNNNNNNNNNNNNNNNNNNNNNNNNNNNNNNNNNNNNNNNNNNNNNNNNNNNNNNNNNNNNNNNNNNNNNNNNNNNNNNNNNNNNNNNNNNNNNNNNNNNNNNNNNNNNNNNNNNNNNNNNNNNNNNNNNNNNNNNNNNNNNNNNNNNNNNNNNNNNNNNNNNNNNNNNNNNNNNNNNNNNNNNNNNNNNNNNNNNNNNNNNNNNNNNNNNNNNNNNNNNNNNNNNNNNNNNNNNNNNNNNNNNNNNNNNNNNNNNNNNNNNNNNNNNNNNNNNNNNNNNNNNNNNNNNNNNNNNNNNNNNNNNNNNNNNNNNNNNNTTATTTTTGTTTTGTTTTGTTTTTCATAACAATCTTTGATGTTGCTGTCTTGAGCCACTCAACCCTCTACTCATGTAGGGTTTTGGAAGCAGCAGCAAAAAGAACTGGGCAAACTGGCGATGGTAATAACTTAAAGCGCTGTCTCTCTATTCACGTCTCTTTCTCTTTTCAGTGTTCTAaattatcctcgtttgtCGATGATTCAGATGCAAAGGATGAGAGTGGATCAGAAACTGCAAAGAGAGATGGTTTGATGCCAGATCTTTGTGTCATATGCTTGGAGCAAGAGTACAATGCTGTTTTTGTCCCGTAAGCCATACGTCATATCCCCTTCTCTTTAGAAGCTATGTTTTGTTTTTATTTAGGGTCCCGTAAGCCATACGTCAATTCCCTTGTTTGGATAGCAAATAAGGGTGTTGGGAAAAATGGACGGATCCATTTTCTCTCCTCCAAGCCTAATCAAAATATCTCCACAATAAGCAAAATTTGGAAGGATATTGTATCCAAACACCCACACACCCCATTTCCCAGGTCTTTATCTTCCGTCTTTTCCCCCTCCCTCCCCTACTCCCCACTTTCGCTATCCAAACACACCCTTAGGGTCCGTTTGGATATAACTTTAGGAGAGAAAAGAAGGAGATGGGGAGTAAGGGGAGGTGGAGTGAGGGGAGGTGAGGTGANGGGAGAGGAATTGTGGTTGTTTGGATANCAAAAATGATGAGGNGAAGAGAAGGGGAGGAAGGAGGNAGATGGAGGATGGTCATAGAAGATNCTAATAGATAATGAcaa
>P18903_1001_gene-126-consensus_burchelii
ctgagaggtccacataaggtgcacacttcactctcctcatttattttcttctTCTGCTTTGCTTCTCATGGTGGGAAGTGGAAACCCCTTTATCTCCATCCATTTCCAGATTATAAAGATGATTTTTTGGTAAAAACTTCTTCCAAAATTGCACCTTTCATTTCCAACTTCTTTCTCTATCAGTTATTTTGTTATTACATCTGTGTGATGATGCTTGTTCATATGTTTRTTTGTTGATTTTATGCAGTATTTAGAGTATCTCWTTTCAATTTTCTTCAATTGGTTAATACCCAGTTGTTAAttttGGTAAWTCAATGGGTACTTTGCTTAAAATTCATAACAAGATYGAATTTTGGACTCCTRTACATGGTTTTTCTGAGAAATTACCTCATTTTAACCATCCTAGGGTTCTAAAGCAGCATTATTTTAGGGGTGGGTGTGTTAAGGCCAGtattagtagaagtagcagtactcttttGGAGCTTGTTCCTGAAACTAAGAAAGAAAATCTTGATTTTGAGCTGCCATTATATGATGCATCAAAGGGTAAAGTGTTGGACTTAGCTATTGTGGGAGGAGGTCCTGCAGGGCTTGCTGTTGCACAGCAAGTTTCTGCTGCGGGGCTGTCAGTTTGCTCRATTGACCCGTCTCCAAAATTGATCTGGCCTAATAACTATGGTGTTTGGGTGGATGAATTTGAGGCAATGGATTTGCTTGACTGTCTTGACACTACTTGGTCGGGGGCTGTCGTGTATATCGATGAGAAGTTGARGAAGGACCTTGGTAGACCRTATGGTAGGGTTAATCGAAAACAGTTGAAGTCGAAAATGATGCAAAAATGTATATCCAATGGGGTGAAATTTCATCAAGCTAAAGTTATTAAGGTTGTTCAYSAAGAAACGAAATCTCTTTTGATTTGCAATGATGGAGTTACYATTCAAGCTACTGTGGTGTTAGATGCAACCGGGTTTTCTCGRTGTCTTGTACARTATGATAAACCATAYAATCCCGGGTATCAAGTAGCGTATGGTATTGTSGCGGAAGTTGAGGAGCATCCTTTTGATGTTGATAAGATGGTRTTCATGGATTGGAGAGATTCACATTTGAATAACAACCTGGAATTAAAGGAGAAAAACAGCAAGATCCCGACTTTCTTGTATGCYATGCCTTTTTCTAAGGATAGGATATTCCTAGAGGAAACCTCGTTGGTTGCACGGCCTGGTGTAYCAATRGATGACATTCAGCAWAGAATGGAGGCTCGATTGAGGCATCTCGGTATAAGGGTTAAGAGTATTGAAGAGGATGAACGTTGTGTGATCCCGATGGGTGGTCCCCTTCCTGTAATCCCACAGAGAGTTRTCGGGATTGGTGGTACGGCTGGAATGGTGCACCCATCAACCGGCTATATGGTGGCGCGGACCCTTGCAGCGGCCCCACTGGTTGCCAAATCTATTGTTCAGTACCTTAGTTCAGAAGGCAGTCGTTCTGGTAGTGAATTATCGACKGGAGTGTGGAAAGATTTATGGCCAATAGAAAGGAGAAGACAAAGGGAGTTCTTCTGCTTTGGTATGGACATATTGCTGAAACTTGATTTACCRGGTACWAGAAAGTTTTTCGATGCATTTTTTGACCTGGAGCCGCGTTATTGGCATGGATTCTTRTCTTCTCGGCTATTCCTTCCGGAGCTATTAGTTTTCGGGCTGTCTCTTTTTGGTCATGCKTCCAACTCTTCTAGGCTAGAAATTATGGCAAAGGGAACTCTTCCATTGATAAACATGATCAACAACCTGGTTAAAGACAGAGATTGATTGTTTTTTATGCGTTGGTGCATCCGTGGTCCTGTATCGAGATCATGTGCTTGAACTTGTACAAATCATGAATTAGAAGTGCAATCTCCTGGATGTATACCCTTCTTTATACATGTATTCCTTTTATAAYGCAATTTCAAGCATATCTTCTCATTTCTTTCGCCTTTTTGGTTCGTTGAGATGtacttagattcaTTCACCAAGGATCTTGCTGCTAGAATTTGTATTTTGGAATGTATATACAGCTCCTTTTTACCCACAAGATAATTTTGTTGATCATGTGAGCTTCTCAGTTCATATTACTGATACAATTTATGCAAATCATGGAATCGTTAGTCAGCCTGATAGGCGATAGCTGACGCACAATATTTCTCTTTGGTGCATAGTTAAAGCNNNNNNNNNNNNNNNNNNNNNNNNNNNNNNNNNNNNNNNatgtaacagaatcaaaacattaccccaatcataaatccataatagaatttactgagtaggtagttctcaaaaaacgaaacaaccaacgttgcgtgtcctatgttaactcatagactgatcaaagttgtttgttactttgcccaaaagagcagaacgacattacaaatttatttttaagaggaaaccagaaagtctgaaaccaagacaatctggtactcttgaacaggct
>P18903_1001_gene-133-consensus_burchelii
NNNNNNNNNNNNNNNNNNNNNNNNNNNNNNNNNNNNNNNNNNNNNNNNNNNNNNNNNNNNNNNNNNNNNNNNNNNNNNNNNNNNNNNNNNNNNNNNNNNNNNNNNNNNNNNNNNNNNNNNNNNNNNNNNNNNNNNNNNNNNNNNNNNNNNNNNNNNNNNNNNNNNNNNNNNNNNNNNNNNNNNNNNNNNNNNNNNNNNNNNNNNNNNNNNNNNNNNNNNNNNNNNNNNNNNNNNNNNNNNNNNNNNNNNNNNNNNNNNNNNNNNNNNNNNNNNNNNNNNNNNNNNNNNNggctcccagagacgttttattttgcaaggcttggctcTCCCTCAGAAAGATCAGAGCATCTTCCTGCTGCATTTCTTAAAACAAAGGAGAATCAACCTTTGgattcgaaaaaaATTTGGAAATGAATTTTATTCAATTATTAATCTTCAATTTCTCGTTGTAAATCAAGTAATGTTACAATGCACACAATTCATAAAGTAAATTACAGGGTAACTGTTNATATATATGAACttAAAATANCCTCTCAAATCTTNAGCAGNAAATTTCCAATGNCATTAGAAGCTCCCTATGCCCTTCTTTTCAAGCTAGAATGGTTATTACCTCGGCTTTTCAAGTTTTTCCTGCTTCTAGGCCCCACGCTCGCACTGCTCTTTGCAGGAGCTCCACTTTGAGCTCGGCTTTTGATTACCTTCCTACGGGCGCCATAGCTGTTGCTTCTAGAAGAAGCTTTATTGACAATATCAATGGATAGGTCTCGCGCTTTCTGCTGATTGACGGGCTGCTTGTTTAGGTAAGCCAGCTTCGGCAGAAGCCCACAAACGGCTCTACGCAGCTGGTCCTCGCCTAGGTTGCCCTGAATGGGGTTTCCCAACAGGTTCAGGCCCAGTAACGAATGGTAGTTTGCCACAAGCTGCCCCAACGCTTTCGTTGTGGTGATCTTGTTGAAGCTAAGATCCAAAACAGTAAGTTTCAACAGCCTGTGGAGTCCCTCAACTTCACTGATTTTATTGCCAGCTAAGTATAGTTCCTTAAGAAGTGAGCAATTTGAAAGTCCTGATAGTTTTCAAGAAACAtgcagaaattagagGGAGATCTTGCCCTAAAGTTTATCGAAGATGTGTTACTTGTCGACGGAAGAGATGATATTCAAACGGTCAAACCCAACCGGCTTGTTGGTTAAAAGTAGTTCAAAGAtctcGGTGGAAGGAAAgaaaggcatagtcaagatgtaattGAAACATTTCGGCTACAATTTTAGGTTTCAAGAGTTTTGACGCAAAAGAATAGAAAGAAGTACCGTGTCCAAGTCGTGAAATTCTGTTATAGCTCAAATCAACAATCCGTAATCTGGTTAATTCCCTCAGCCCATCGATGGAGCTGATAACGTTTTTAGACAAGTCGAGAACGTgaaggccccttggaagtgatccAggtgttatttggactgcacagtaaaacagaaaacacgacgcaaaTTTGTCAGATAGTGAAGTGTTCAGTGTCAAACAAGTACAGCTCTCATGCCTAATCCaatgcgtaaccaaaaaccaaagtagaccagaacacaaactgaNNNNNNNNNNNNNNNNNNNNNNNNNNNNNNNNNNNNNNNNNNNNNNNNNNcagAAgtTGCCAATTGATACAAAGCTACTTAGAATGACaaaaaaaaATAACAGGTGTATACYTATGGAGTTGTTTGATAGATTCACAGTTCGGAGACTTGAGAATTGCGCGATCATCGGAATAGCTTTCAAGCCCAATCCTGATATGTGAGCCACAGTTGAGGAGGAATTCAGAGACTGGACAACACTATTAGCATACAAGAGCTCCTCTGACAAGTTGATTTTGTTGTATCTGGACACATGGGTAGCGTCTTTTGCATTCGCATGTGAACAGCTTGCTTCGGGAGAAAATGGGAACTCAATATGATTTTCATCCTTCACTTCTTCAAATGGCGATGTGTCAGGTTGGATTTCAATATCCTTAACCCAGTCTTCTACCCTAGAGAAAGCCACCCACTGATTCTGAGGCCATAACCCTGAACCTCTTCCCTCAAATCCATCAATATTGTCCTTTCCCCGACTTTTATAGCTGCATATTTCTGAAGATGAGGCAGGTGATTCCTGTTTCCTGAGCTGGTGGACCCTACAGGGTTCAAGAGGGTCCGATGAGTAGCCGCCTTGCTGATTAAGAGAAACCAGATGAGATACCCTAGTTTTATCAGCattattatgtggttTCTGTAAGTTTCGGTGACTCCAAAGAAATAATTTCCACCAAAGTTTCCTGCTTCTAGAAGGCAGAATTTGGCTGGAAGAATGCTTCTTTAACATTACTTTATCAGCGCTCCTGTGAGTTAATACTGATGACTGGCTTCTACAAGGAGATCCCAAAAAAACATCAGCGCCCTTTACTTTCTCAGCTAGTTCTCTCGTGTCCAGGGCAGAACAAGAGCGTGTGAGCTGTGGTGGGGCCCACNGCTCTTCCCGAGCCATCCCAGGGTNACTGACATGCCCACATTGGACCATGgcagaatcagtcaycctttcatcagtcacttctccATATTTGGTTTTACAGTCGACATTTACCGCACTTCCAACAGAGTTGTCAATATCATGGGCTTGAAGGTTGCAATCAGAGTTCTCTCRGCTGATTGGCGATTTGTCATCACGCTCATCTTCACCTTCATATGCCACCTCGAAAGATTCTTTCTCAGAAGAAATCTTAGGGCTCAATAATTTGACCTTGCACTTAGAGTTCTCGGGAAAATTGAATAGCACTGGTACACTTAAGGAGTTTCTCTGCTCTGAARATTTCACAGGATTCTCTAATTTCACTTCAAAAGTTCTCATCACAGTTTTCTTctcaacctcagtcctcaggtaaagGTTTCACATCAACCTACATAAAAGCACATCATTTCCTCAGATATACTCCTGAACARTGCAYCTTGTCAAACARCGCGCAGACTAATATATTTGATAGTYGCTAATCAAAATGTAACGTCAGTCGCAGGCCTCGTAAGAAAATCAAATTATCCACTAAAGTGAAAATTGAAATTCCTTCCTCCTTAGAAAAAAGTTGTAAATTACAGATGACTGACTATCAATCCACCTCAAGAAATAAGAATACTAATGTAACAACTCAATACAATACTACTCATTAGAATGTAAGGTCTATGTTACTtccacaaaaTCCACACTTCATATGAGCTCCcatatccgtgtccgacactcgacccttggacattgatatgacactcaaaCACNTCATTTTAGACCAAAAACTTGTCAATTTTTCACAAAATAGANGTGGCCGACACTTGGATTCGCACCCATGTCCGACCCNTTTAACCGAGTTAGAGTAACATAGTGTAANRTCASGCGTGATAGATGAACCATCTCAACCAAAACCTTAAGGTAATGGTTGAGRCYCAACTATTATAMATATTCCTATTAAGNCGNAGNCCTNAAGAAAATACGAAAAATATCACAGAACAACAAATCCTTACCTTGGttttcttcttattCTTCCCAAAGCAATAGAAAAATGCCATATNGACAAGCTGCGTTTAATCCAATACCTCAAAtcacgaaatataagACGNCTTCCAAATGTAGANGATNGAGCCTTgttttttttTTTTCTTTTTTTTTGGGTTGTAAGTTNTAACCTCACCTCATTCACTAGCACAACAGAATTTCACATCtctaaaccagtactttAAGAAGACagagAGATTGTAGGAACATTAGCCATAATCGATGGGNAAGCGCGAAACCAGTGTTTTGCAGATAAATGTAAAGCAACAGCAGCCTTGTGTAAACCCTGCACAATAGACCCTCCACTGAGGAGAGGTCGATAAAATCTCTCCCAGAGTGATGTCCACACAAGAAATCTCCAgaaagctccacactcccaccatctttaaataaattgcaaaaagaacacacaaaaaattagaagacagacaaaagtcctaaataaaagttttcagataacccactcaaaTAAAATCATCCAaTgctaTGTTTTTGTTCCGATTCGTGTAAATAAATTGAAGATTTATTTACTCACATAAAACAGATCAATAGTAAAGATTAAAGAAccAATTAAtTAATGgAATtCTTGATTGCAGCATGAAAAgGACTAATTATTATATAAATAAAATAAAATTATCAACAAATCGACAtcGGTAGCcAAGgGTTGGAtatagccatgtaggtaaccttaatcaactgttgaacataccaaagcgttgtcgggagaatacctttcacaacccctcccacttgtccttcccgtttactcaccctcgttgtgacgaatttaaaccgtcacaaatgagaatttgtgaaaagattaatacccaataaaaagggcatcaactttttcttagcaatgatc
>P18903_1001_gene-134-consensus_burchelii
NNNNNNNNNNNNNNNNNNNNNNNNNNNNNNNNNNNNNNNNNNNNNNNNNNNNNNNNNNNNNNNNNNNNNNNNNNNNNNNNNNNNNNNNNNNNNNNNNNNNNNNNNNNNNNNNNNNNNNNNNNNNNNNNNNNNNNNNNNNNNNNNNNNNNNNNNNNNNNNNNNNNNNNNNNNNNNNNNNNNNNNNNatagttagttggattggaggaaaacagaagggaggGCTATACAGGGATTCATTTCCCTCTTACAAGCTAAATTGTAAACGTTCCAATATAGGAACATTTTGAACAAAAACATCATGCCTTCATTCCCTCCCCCTACGTTGCTCGAACTCTTCAATATCACTGAGTACCCGTGTCGCACATTGGACACTCGGACATGGGTGGGACACTCGAACACTTGATTTTAGACCAAAAAGATGAATATTTTTTTCATNAAATAAACGAATCCGACACTTGAACACGCTAACCGAGTCCGAGTAACACCCCCTCCCCTCCCCTCCCCTCCTCTCCTAGACTTCTACAATAATATATCCANNNNNNNNNNNNNNNNNNNNNNNNNNNNNNNNNNNNNNNNNNNNNNNNNNNNNNNNNNNNNNNNNNNNNNNNNNNNNNNNNNNNgtgaatctgtgttgactcggactcgattggaagtatccaattggggtgcatgtccaagtgtctaaatgtcctacccatgtccaagtgacgagtgtgcaacaggggtaggcaaggtaatcttaatgagtccgagtaacacattttgaatgttgtatagaccaaatcaaaggcagtaatcttacaggtatttatcacatacaagttaatATAAGatattaaggcaaGTAACAGGGTGAACAAAATAAAGCTAGGGTCTCGTAACACTAACCTGTGCTAGCCGTTTACACATACTGAAGCTCAAAACTTCCTTATTTCCGCCATTTTGGGTTCTCCTGACAGCATCTGAAGGACAACTCCCACGTATATCGAACTCAAACTTTATATTAATATAATCATTGGAGATTCCAGTTCTCCACATCCCCCACTTATCATTTCTCCCCTCACTACCATTTTCGGAGTAGACTCRAAAAATTACAGCACCTTTCCCACCAGAAACATACAGTAAATATCCAACCATGTGCAGTAAAACCTGGAAAGTCCGTCGCTCATCACCAATCACCTGGGCGGGTAAACTACTTTGAACATCTGGAGAAAAGGTAAAGCCTTGATACACAAACAAGCATTTACCCAAGCAAGAAGCTTCCTTAATCATGGAATGTAGATCGAACGGTTTCATCTCTAATGGGAATCTTCCATTATCTTTGGAAGAAATCTCCATTACATCAGTTATTAAAGTCGATAAAACATTGCTACTTCTCATCATGGTGTTTACAAGTATCTTTTGCTCGGAGGTGATATTTTCTTCAAACATCGAAAGAAGGCCGAGAATTGAGTGCATTGGCCTCCTCATTCCACGGCTCATCACCTTTTGAAACGCATCTCTAGCTTCATTTGCCATAAGCGCATCCTTCTTAGCTTGTTGTAAGAGACGGTTTTGCTCATGTAGTTTTTCCCTCATATATTGAGACTCTTCAAGAACATTAGCATGGGAAAGAGCTACAGCAACTTGATCAGCAACCACTTCCACTATTTCCAACTCGTGATTACTCCACACTCTAGAATTGAAGTTCGGAAGGACCAATACAAGAATGGCGTATAAGGGATGGACAAGTTCCGGGGTTCCACCTTTAAAATTTGAGACCTTAAGCAGCGGCATCCGGATTGCTGCCACAGGACCAGGGTCCCCTAAACCACCACTGCTCGCCAACCCTAGTCCTGAATCTTGCTTTAAAATAGTTACACTCTCGCTATCATAGATCTGCCGTACATCCGGATCATCCATTGGAATACTAGTCACAAAAACATTTGAGGAACTTGATTTCAGCTCATGGGTTAAGATCATTGCACTCTTGTTATTGCTTGGCATCCAAACAGCGCAATTCTGAAGATCTAAAGTCTTGGAAAGCTCAACCAAGGTAGTATTAAGTATAGTTAGTTTATCAAGCGATTTCCTAATTTGCCGGGTGAGCATCCGAACATGCCAACTAGCTTCCTTCTTTTTCTTCATCAACCCAACCTCTTGGTCTAATTCCAACACATTTTGCGTCAAAAAAACCTCTCTAACTTTCAATTTTAGCAAAAGGGGGATCAAGGTCAAAAGGGTTATTGCAGTTGCACACGAAACCAAAGCCGTGAGAAACTTAAAAATTGTTAGTGACATCATAAGCTGGAACGAGTGAGGACCATAGTAAGTCCAACCATTGAGCAAATGCGTCATTCCACACAGCACAATAAACGCAATGAACTGAACTAAAACCCATTTGAAGGGAAGATTAGAGCAACTAATGAAGTAAATCAGCTCCAACGGTATAGAGAAGTACGCAATGGCGATCAAGAAATCACTCACCTTTTGGCATTCCATAATAACGTACGTACTCCAAAAACCATCATCATCACAACTACAATGTGAGTATCCATTTACCATAGAAAACACAGAAAGTTGCAAAACACACACCAATAACCCAATATACACCACTTTCAACAttgcaccaacaaatcaaacttctcaacaACTCAAACTCTCTTTTTGCATCCTTAAACTGAAACCCTCGAAACCCTAAATTTGGAAAAGAACCCTTACTTCAACAAATCAAAACTTCTCAGCTCCTCAAACACCCCTTTTGCATCCTTATCCCAAAAAccctcgaaaccctagaaactcgaaattTCGAAACCAACCCTCAATTCAACATAAACCCAGTAACCCTAATCACCTAAAACCATGATCAAAATTCTTGTTGATCCAACATCAAATCTGACCAACACCCAATCAAGAAATCCTTCAACAATTATCAGGCAAGTAGTATTAATTATTCAATACTTTACAGCTTTATACAATCAAATcaactatctttacccaacttttagca
>P18903_1001_gene-139-consensus_burchelii
NNNNNNNNNctattagccttattcacctatgttactccgacacttcacttaattgttgtctcgcgtgttagacacgacacgaagtacacttcaatttagactacaaaataggaaaattcaccctactgacaagtgtcgatgagtcggagtaagacaaatttactgcggagtattataatctttacatgtatatatcggtgaaatttgtggtcaaagttaacatcacatgGTGAAATTTGTGGtaGTATCACACAAAATAAAGAACCGTGGAGTGTGGACAATCAAAACGTAAGGGACACCGAGAAGCTTGGGAGGGTCTGAACTCAGATAATGAGAAATGTTCAAATCTCTTGCAAAAAAGTATGGATTTGCTCTGAAACGGCCTTAGGGTACTCTTCTTGAGGTAAAAGAGCACCCGGAACCTCGACAAATTTAGACACTCCTTTAGCTCCTCGTAGAGCTTCCATCTCGGCTTTTGATCTCTTGGGTGCGCCTGAAGGTGACACAACTAGAACAGGAATATTACCCTCCAATGCTTCAAAGGCGCTTAGAAACTCCTCTCGGGATTTCACGGGGTCCAATAGACCAGTTAAGAAAGCTGCAGGAACATATCGAGCTCCTTCCCTCTTTGTCAATGCGTATCTACTCTGCAYGATTTCTGGGGTCACATTTGCCGAATTTGCATATACATGGGATTTGTACTGTGATTCAATTGATTTTTCGTTGCTGACRAGAACATTATACATCATYCAACCTAGAGCCGGGGCCCTTAGTGTTCCGCGAAGTAGCCCATACCTATTGTGTTAATAGAAAACAGGGTTATAATTTGAAAAAGAAAAAAGGAAAGAGGGGccGAAGACCACAGGCCATTATTTGTATTGCTTTACTATATCTAACATGCACGGAGTACTTAATTTGATGGCAGACACGCGAACTTTATTTAAAAGTTTCAGTAACTCCATTTCACCAAGATGTTTACATTTTCTTTGGAACAGAGATTTCGGGAGGATTgtgtactatacgtatatgtggtttttaacatctaatttcgcaaatttgtagttttgtaccaacgctagtccaacgacaacacgcaattcttcttcaaagtcccagccttttcttcctccatcagccaccatttttcagcctccttttccccgtctttctccttacatgacattgtctactcttctcc
>P18903_1001_gene-14-consensus_burchelii
NNNNNNNNNNNNNNNNNNNNNNNNNNNNNNNNNNNNNNNNNNNNNNNNNNNNNNNNNNNNNNNNNNNNNNNNNNNNNNNNNNNNNNNNNNGCTGGCCAAATGTCTCTCCATTTTTGTGGAAGATTCAGTTCACGGTGATAACTTTAGCTTTAGGATTTCCGTGGTTTAAATTGATTCTTACTCGCCTCCTTTTTGTCACAGTTCTTCAAGTTTATTTTTCGTAGGGATGATTATATTATATTAATCTCCCTATTTTCCCCAAAAGTTGCTGGAGTCATCTTCCAAAATTCAGTTTGGTTCATTGCTAGTGATTGTAGGCTGTAGCTTTCCTATTTTTCAATGGTAACCACCAACTTATGGTTTCTGTTTcATTAGGTAAATATTCGATTACGTCGTCCAAGAAATCCCATCATAGGGGATAAATTTAGTAGCAGACATGGGCAGAAAGGAGTTTGCTCTCGGTTATGGCCAGACATTGACATGCCGTTTTCAGAGATTACTGGGATGCGTCCTGATCTTATTATAAACCCACATGCATTTCCTTCTAGAATGACCATTGGTATGCTTTTGGAATCCATTGCGTCCAAGGTAAATACATCTCTTTCTGTTGGGCCTGTTACATATTTAATGTTCATTATTTTCTACAACGGTAGCCAAAATAACATTTTCTTATTTGACCTTTTCTATCCTCCCACTGATTATTGACCGCTATAATGTATTAMTGTTTCTGGATATCTGCTCAAACATTTCCAACAAATACACGCTGAAGCATACAAATAGTTTTGCTTGTAACTGTAAAATGTTGTAGAATGGAATTCGGTTTTATAATCTTGTTTAAAGAGAGAATACGCAATCTCTCTGTTATGAACAAGGTTCCCAGTTTCCATTCTGGGGGTGTCCTCTAATCCTTTTTTACCTTAagttattcgtggtCATTGTGGTCTGTTATCCTAGATCATTCATCAACTTATCTTTCGATCTACATCTCAATTTGTTGCTTATTATTTGTCTAAAATAAACTAGGAAGTCTTGTGAACATAGGTTAACTCAGTTTAATTAACCTCCCTTAGGTCtgatggctctggcTCATCCAGATATATCAACGCATTAGATTTATTATCTTTTACTTCTTGCTGTAGGGTGGTAGTTTGCGTGGAAAATTTGTTGATGCAACACCATTTGAGGACCCCTTGAAGAAGGATGGAGAGTGTGAATCTGAGTCGCCGTCGCTTGTTGATGAACTTGGCTCCATGTTAGCAGAACATGGGTTCAATAGATATGGTACGGAAGTATTGTATAGTGGAGTTTATGGCACCGAATTAACATGTGAGATCTTTATCGGTCCTGTTTATTACCAACGATTGCGTCATATGGTATCAGACAAATTTCAGGTTAGCAAYCACATGCCACCTTCATTCNGTATTATATTCGTGCTTTATTTCATTTTCTATAGGCAATTATATCAGGCTTATGCTTATCACGATTCAGNAGAGTGAGTCTTTTACTTTTGCATTCCAATTGCTTGTGAAGTCTGCATTTAAAAGTTCGAATATTGGGTGGTTGTTAGCGAACTGTTTTGTTATTTGTCTACAAATCTCGAAGACTTTGGAATGGTAATTNCAATAGCTTTATCTTTCACCTGGCATCAGTCTCTACTCGAACCATACTCCTTCCGTTCACTTAAATGTTCTGCAA
>P18903_1001_gene-140-consensus_burchelii
NNNNNNNNNNNNNNNNNNNNNNNNNNNNNNNNNNNNNNNNNNNNNNNNNNNNNNNNNNNNNNNNNNNNNNNNNNNNNNNNNNNNNNNNNNNNNNNNNNNNNNNNNNNNNNNNNNNNNNNNNNNNNNNNNNNNNNNNNNNNNNNNNNNNNNNNNNNNNNNNNNNNNNNNNNNNNNNNNNNNNNNNNNNNNNNNNNNNNNNNNNNNNNNNNNNNNNNNNNNNNNNNNNNNNNNNNNNNNNNNNNNNNNNNNNNNNNNNNNNNNNNNNNNNNNNaaacttaaaacccagaaaagatacaaaagactcTAAAACAGAGTAACTGAACTCATTAAGTTCTTCGTTCCCCGGAAAATATACAGAAAGAAGATGAGTAACACATTTCACCTAATTGTTTTGTCCCAGCTTCCCGTGACTAACACATTCATCTCTGGAATCCAAGCCAATTCTCTAATGGGTGCATCATGCATGGCCACMGTCATTGGTTGGCCACCAGCCAATAAGTTCCACATTTTCACCTGCTTGTCACAGCCTCCAGAAAATACAGTTGTCCCATCATCCTTCCAAGCCGAGCATAGAACCTATTGCAAAAggCGAGTCAATATGTCATGCGAAACCAGAAATAATTGATTCCCATATTTTCTTTTAAGACAATCTCATATTTTCTTTCAAAGACATTAAAAGGTAGAAGTAATGACTAGAGAGTACAGTACCGGCTGATCATGAGTTATGGATGCCTTCGGTACAGCATTCACATTTGTTCCACTTACCATTATTTCCCAGCAACGCACCTACAATGGGAGAAAATGTCAAAAGGAAAGACAACAACAAACGCAAGAACAAATCAAGTAGGACGATGATAAATAACGCAAACTTAATAAGTCATGTCCATAGCTAGGGCTTCCTGTCATATTTCACGAAACTTCCCAATAAATAAACTAGTATTAAGTACTGTCATTTCTGAATTCCCGTAGCAATTTAAGTAATCTCCAGCAAATTTTCTTTCCACAAAAACACTTGCGCTGAATAACCAAAAAAAAAACACKTGTGCTGACTTAAGTATAGGGTTTAACCAGTTAAAAAGAAAATTCAAGTATCACTGTTAAAGTTGATTTCCGGACATCTAAGAAAGGAGAGAAAGGATAACAGAATCCAAACTCACTTATGCATTTGAATGGTCGAGAGACTCTAATCAATAGAcaaatacggagtataaggttac
>P18903_1001_gene-15-consensus_burchelii
ATTTCCATGACCATTAATGTACATATATACCGCCTGGCGCCTTTATATATATAATTGTTTATTTATAGATGTTAGACGTATCATGAATAGTGAACCCTGTCAGACACAGATATTTTTCTTATTTGATATTTTGGAATTTGTTCTGCCATACACAGATATTTTCTTATTTGATCTTTTCGAATTTGTTTTCAGGATCTTGTGTCTGCAAGGCTCAATCCAGAAGAGTCATATTCAGGCACTTACACTCACTGCGAAATTCACCCCTCTTTGATATTGGGTGTTTGTGCCTCTATTATTCCATTTCCTGATCATAATCAGGCAAGCATGCATATTAATGCACTGATGTCTGCTTTTGAGTGAAAATCTGCTTTTGTTTATCTTCTAATTTTTGTATTTTGCAGTCTCCACGTAATACTTATCAGTCAGCTATGGGGAAGCAAGCTATGGGAATTTATGTCACAAATTACCAATTCAGAATGGTATAAATCTATATTATATTTCAATTTTGTTGCTACAAATTCACATTATGTTCTGTTGGGCCTTTTGCTGTAAGCTGATCCATTTGTGATCCCTAATTTAGTTCCTTctattttgtcttgctTAGGATACATTGGCGTATGTGCTGTACTATCCACAGAAGYCTCTCGTGACAACACGTGCCATGGAACACTTGCATTTTAGGCAGCTTCCAGCAGGAATTGTAAATACACATTAGCTTTGCAGAACTGTTAACTGACTCTTTCGTTTGACTTTTCGGAACTAATTTTTTTTTCTTTTTTTTTTTCTACTCCCTTTTTTCTATCTAGAATGCAATTGTAGCCATTTCTTGCTATTCTGGTTACAACCAAGAAGATTCAGTCATCATGAACCAGTCATCGATTGATCGGGGATTTTTTCGATCTCTGTTTTTCCGCTCTTACAGGTGAACAATACATTGAtcattatttggtTGCTTCTATTGTAATTATCTTACTATATTAGGCACTCAGTAGTTCATATGTCTTGCAGGGATGAGGAGAAGAAAATGGGTACACTTATCAAGGAGGACTTTGGACGTCCTGACAGATCGAATACAATGGTAAGTGTTAAAAAATACAAAACGAAGTCCTTAGTTGATGTTTCTATTTATGAAATGATGTGGTATTGATATCATTTTTTTTTCCAAGGGTATGCGACATGGATCTTATGACAAACTGGATGATGATGGATTGGCACCCCCTGTAAGAATATTACCTGCTGCATCATTCCCTTCTTTTTGGAGGGGAAATTTCCTTCTAATTAGTAAGATCATCGACCTTGCTTCTAATCCCTAGTTGCTTGGCAGGGCACCAGAGTTTCTGGTGAAGATGTTATTATTGGGAAAACTACTCCCCTCGCCCCGGAAGAAGCTCAAGGGCCCGCTGCTCGTTATTCACGTAAAGATCATAGTATTAGCTTGCGTCACAGTGAAAGCGGTATTGTGGATCAGGTATTGGATTGTCTTGAATGGTATTTCCCCTTGGTAATTGAGTTATTACCTTTGTATGCAGCTGATCAGCTATGAATAATTTGTGTGCTCCGTAGGTTTTACTGACTACAAATGCCGATGGCTTGAGGTTTGTTAAAGTAAGAGTGAGGTCGGTTCGTATCCCTCAGATTGGGGACAAGTTCAGTAGTAGACATGGTCAGAAGGGAACAGTTGGCATGACTTATACTCAGGAGGACATGCCGTGGACTGTGGAAGGCATCACTCCTGATATTATTGTGAATCCACATGCTATTCCATCCCGTATGACAATCGGTCAGCTTATTGAGTGTATTATGGGTAAAGTTGCTGCTCATGTGGGTAAGGAAGGAGACGCTACACCTTTCACCGATGTCACTGTAAGTTCTCTTTTGATAGTCCTTTTGTTGcagtttggtgcttatggcgtgctTCCCTTTCACCCCCCTCTTCTTTCTTAATGTTTTTGTTCTGATGTCATCTTTTCGCTTGAAAGTATAttcactttttttttattgtgGTGTTTATTTCTGTGATACAAAATATTCAATAGATCATTTCTTTTGAGAAGAGCTGGTACATAAGTTTCTTTTGGGCGCCAGATAGAATATTTATACACTGGAAAGTTGGAAATAGTTTGTTAAATACGAGTTGATTAATTGTGTTTTGAGATTGAGGGCTCGAGTAGGATTGGTTGTCTGTTCATTTCCCCTATCTCTTTTATTTTATAGGCCTTGCGCCTCTTAGCAAACCATAAAAAAGCAAGATGAAAAAACGAGGAGGTGGCAATTTGCTTGTATGTATTTATATCGTGTGAAAATAAAAGGCTAGTGGTCAATTCAATTCTCCGGGCTTATTTATAGGTGGACAATATCAGCAAGGCCCTTCAGAAATGTGGGTATCAGATGCGTGGTTTTGAGACAATGTACAATGGTCACACTGGGAGGAAGCTAACTGCTATGATATTCCTGGGACCCACATACTACCAAAGACTGAAGCATATGGTTGATGACAAGATCCATTCACGTGGACGAGGTCCAGTTCAAATTCTGACAAGGCAGCCTGCTGAAGGTAGATCTCGTGATGGCGGTCTTCGATTTGGAGAGATGGAGCGAGACTGCATGATTGCCCATGGTGCTGCCCACTTCCTCAAGGAGAGGCTCTTTGACCAAAGTGATGCTTATAGAGTTCATGTTTGTGAGCGCTGTGGGTTGATCGCCATTGCTAACCTGAAGAAGAATTCTTTTGAATGCAGAGGTTGCAAGAATAAGACCGACATTGTTCAGGTTTCCTTCATCTTCCATCATCTCTCCCTTTAAACTTGTGAAAATCCTTAGTTTTGCAGGATTTTACGTTTACTCCTAGCAGAAATTACCCGACTTGTTGCAAAGGAAAAATGAACAGCACAATGTGGCTCAAACCTGGAT
>P18903_1001_gene-16-consensus_burchelii
NNNNNNNNNNNNNNNNNNNNggggtctttgatggagacacggcagttgTAGATAGAGTGGCACTTTTCTCTGACAAGAATGCCAATTTGTGCTGCAACTTTATCATTCGNCAAACTCGCCGACCAGAGGTAGTTGNAGATTTTTNTTTTTTCGTTTAACCCGTAAGTTTGTCAGTTGTGTAATATTCACAGAGTATTTAACGCAGGTGGGAGATAAGTTCAGTAGCAGACATGGGCAGAAAGGTGTATGTGGTACCATTGTACAGCAGGAGGATTTTGTATTTTCTGAACGTGGCATCTGCCCTGATTTGATCATGAATCCTCATGGCTTTCCTAGGTAATTTTACTTAAGCTAAATTTACTGCAAGTTCTTAGtttCTTTGTTCTTTAGTTTGTCATGTAAAAAAAAGTAGCAGGGATGAGAACGCCGATTAATGAGTCTTTCAGAAGCATCTTTTCTGGCTATCACCTATAGGTGGGAGAAGTAGGTGACACATCAATTAATTAGTTTCTCCTATTTATGTTTATGGTTAGGCGCTCTTCCTTGTTTATGGTGTCCGGACCTGTTATACTTGTTTGTGGAACAAGTTTGAGTTTGTAGAATGATATgtgcctgaagtgaactacttCGAATTATAAAATGATTGTTAGCAACTTAGTctgccaattgaatTCTGCTCTAGTTTAGACAACTTGGACTGAGGACAAGCCGGCTGAAATCTGAACCACACAGATTTAAAACTGTGTGCTTCATGGTCTGTATTGTCCACACAAATGGTTGATTCGAATTCTGTGATAGAGGCTCTCTTCCACAAATATGCCGGATTGAAATCCAAGCTTTGTAAGATCATAAGAGGTATAGGTCTATAGGAGTTGATCTTGTATAGTCTGGATGAAGCAGGTCTGAACTCTGAAGGATGGCTATTTGCCTRAAAGGTATATTATAGAAAGGGTTGCTGTGGATCATGTTGTATTTCTACTTTCTAGCAATCTAGTCTCTTAAACGACTACATTCCTCTTCCTCCGTCTCTTTTTCACCGTCATTTGTCTGACATCATTATGGGCACGCAATTTCAATCCAGCGGTTTCATTTGAGCTCTTTGAatgacactcattTCTTCCCTGACTATGCTGGTTCATTACAGCTTACGAAATAGACGTGAAAAAATTTGACCTGCAAACTatcattacactgtacacgtgattAATAACATGGTGAGTACAAGCCCATCTCCAGTTAACTGACAATATCACTGACCATTCCTCTACTGAGTTTTTGAATCTTTGCAGGTTAAATTGAAAATGATTTTCTGAATGTTGCCCTTTGCATCCCATTTATGTTGTCCTCATTTGACTTTGGCGGTCACATCTCATATGGCATGGATTTTgtctattttttcacagtATATAATATGGGATTTGTTAATTTGAAAATCAAAATGACAAATTTTACATTGTATCACTACATatatctgaagaaTTTAATTGTTCATATCGTTTGACCAACAAAGCTATATAACGACGTTAATTGAGGAATGAAGATGGATGTAGTATTGACATTTTAGAAATGACTTGATAGTTGATAGTGATGTTTGCAGAAATTGCCTTTCTTTGTTTGTAATGTGTCGTTGTTTGTAGTCGAATGACTGTAGGTAAGATGATAGAGCTTCTGGGGGGTAAAGCTGGAGTTTCATGCGGTCGTTTTCACTATGGAAGTGCCTTTGGGGAGCCAAGCGGTCACGCTGACACAGTAGAAGCTATAAGGTATATTATGCTTCTTTGATGCAAGGGTAAGTTTTCTAACGTGTTGTGTTTCTAAGACACTTTTGTTTCCTTATCATAGTGAAACCCTAGTGAAGCATAAATTCAGCTACAATGGAAAGGATCTTCTGTATTCAGGTCTTCCTTCTAATCTGATGCCTTCTCATTTTGCATTATAGAAAATGTGATATTTGGTTTTCCCTTTGTGTTATCACAGTCATTCTTGTTTCTGCCTGCACT
>P18903_1001_gene-18-consensus_burchelii
NNNNNNNNNNNNNNNNNNNNNNNNNNNNNNNNNNNNNNNNNNNNNNNNNNNNNNNNNNNNNNNNNNNNNNNNNNNNNNNNNNNNNNNNNNNNNNNNNNNNNNNNNNNNNNNNNNNNNNNNNNNNNNNNNNNNNNNNNNNNNNNNNNNNNNNNNNNNNNNNNNNNNNNNNNNNNNNNNNNNNNNNNNNNNNNNNNNNNNNNNNNNNNNNNNNNNNNNNNNNNNNNNNNNNNNNNNNNNNNNNNNNNNNNNNNNNNNNNNNNNNNNNNNGGTGGGAATGTTGGAGGGATGTACAATAGTGTAGAGATTGCTAACAGTTAACTTAGATTGGGTTGGACTGGTGGGTCACTTTGGCTTCGGGTAAGTTTTGGATGCATTAGTATTAAGTCATTTACTGGGCAAGGCTCACATTTAGGCCAGTAAAATTCGGGTCAGACCAGAATGGGCCTGGTTTATTCAAGTTCTGGGTCATATTTAGGTNATTGAGGCTGAGGTAGTTTTGCTAGGTAGAACAATGTGTATCACTATATCCTTGTCTGTTGATGAGAAGAGTGTATTGCGGCCTTCTCACTGCACTAATTGCATTCATTTGCCTCTTCTGTATACTTGAATAGTGTttttgccatttcaattgtaacctgttgacgaatgtctgcTTATTTCTCTAAAATACTtgtgtaatgttttAGATGGGGCCCATTGCTTGAAGAGGcaacttacaagaaccgacaacgtctttatctctcagaacaggtattaaaatgttcattaccataACTTACGGGGAGTGTCTAGTGATGGTATTGTGCTTTATCCTCTTAACAAGAATCATTACGCCTCTTTCTATTTTCCCCGGGAAGAAGTTTTTTTATTTTATAGGAACTCTTTCAGACCATGCTATGATAGATAAGACCAAGTAGATTTGTTTCTGTAGTCTAGACCATATCTTTAAACGCTTCTTATACACTTGTGTGCAGACTGATGGGAGTGTTCCTAATACCCTTGTGATCGCCAATGTTGAAGTCGTTAAACCCAGGGTTGCTGCTGCAGAACATATATCGCAGGTATTCTTACGTCATGTCAACCATCTATCGTCCTTAATGATTCTGAGCTTCTGGGTCAACTGTAtcaccttttttatgtgaTCATCTGTTCTTATCCTTTCAGTTCAATGAAGAGGCTCGTTCTCCCTTTGTGAGGAAGTTCAAAACGATAATACATCCCGGTGaggtatatctaatatttTCCTTACTGGCTGGCTCtaTcCACATTTGCATATGCATTCCTATATTAAGACACCGCGTgttttttAGTTACTGGGAGCTTCTCTATTGTGtctggggTTAACTGTTTATCGTCTCAatGtgagattgagGTGATTGATTCtcacttttcagtaatgcctctaactggaacgtattgtaaatgtacttttaccagatttagctgtgtactgTTTTAGAACATTGTAGTAAATAGATTGACANCCATCATCTGTTATACAATATCCGTAGTTTGACTTTCTCCTCCTTGCTTTTTTTATTCATCTCTTCAATATTTAAAATGAAGTGGAAGAGCCACTATAAAAAAATCTAGGGTAAACCAAAGAAGAGCGTATTGATTAGAACAATAAGGAAAACTGAAATTTCTCAAGAAGTTTAAAATAAATCAATACAAAATAAGGAAAGTTGAAACAACTTGTCATCTTTTGAGTGTAAGTGGAACATAATAATTGGCAAATTAGGTCCCAACTCCGATCTTGTTatggtgcacgatgGTCAATATTAAGTTGTTATCGGAGGAAAATAGGCTAATAGGTCTTACACTAGGACACAAGGTCCAAGCACTTTTGTTTTCTTATTTTTATTGTATTATTTTGTTAAGTTCTCTAATGCAGAGGTAGCTTTCATCTTGCTCATTTAGTAATGTTGATTCTGAAGCTTTGCTTCTCGTTTATTGAATTTATAGTGGATCCATCATTGTAGCCTTTTGCTGCTGCATACTASTGTAGGTCAGTAAGGTCACTAGGTGTTGTATTCTAACAAATGGACTATGTATGTACAAATCTTTCAGCTTGAATGCTACAAKAAGTTAAACCAATCATCTTATTTTCTTCTTTTATGTTGAAATGCAATGATAAACCTTGAACTCTTCTCAGTGGCTTTCTATGccccattgattcaTCACTTCATGTTAGCTGCTGTGTTGGTATATTTTTATAATCATGCaGAATTGATCACTGTGGTAATACAGGTAAACAGAATTNGGGAGCTCCCGCAGAACAGTAATATAGTCGCAACTCATACtgacagtccagatgtaagtgaagatgatactatggcattttttagcagaagaagataggactttgttttgattcattgacgaatatttaacaaaagtcattgtattggTCCAATCAGGTTTATATTTGGGATTTGGAAAGCCAACCTAATCGTCCTGTTAACATGGGAACACCTGCCTCTCGTCCAGATTTGGTGTGTCCCAACTCTcaaacataagcctttttttcttttgaatagtttcattattcagtattcaccaaaaaaagagttttattccttatgNNNNNNNNNNNNNNNNNNNNNNNNNNNNNNNNNNNNNNNNNNNNNNNNNNNNNNNNNNNNNNNaaatagtttttaaagtgaaaaatgacttcgttatgtgaTGGTTTTGTTATATACCGCGTTATTTAATTATTTAATTTCTTGTCTTACAGACTCTGACTGGTCATCAAGATAATGCTGAATTCGCTCTTGCAATGTGCTCTTCTGAACCGCTAGTGCTTTCTGGAGGTACTTATTATCACTCGTTCATTTTTTTTTAAAACTGATACGTTTTTTCCTGACTGTTACCTCGTTCATGACTCGGGTCAATAGCTCAACTCTTTCGTAGGGGCAGGTTTTTGATGTTGCTTGTGATGTGTGTTAGCGCTAAACATTATATATGTTACCACACAGGAAAGGATAAGTCGGTTGTTTTATGGAGCATCCATGATCATATCTCAACATTGGCAACAGAACCGGGGTCAGCAAAATCTACCAACAGCGGCAGCAACATAAAAAAAACTGGTAATGGAAATTCAGATAATCCTTCTATTGGACCTCGAGGCATCTATCTGGGACATGAGGATACTGTTGAAGATGTTCAATTTTGCCCCTCAAGGTATGTTACTCGGTGTAAATTGTTCTGACTTCCTTATACATAGATGTGTAGTTCTTAGTTTAAAGAAGCGTGCCTAGGATGAGCCGATGAGGTACTAGCCAAAACGCCTCTGTGCGTTTTAGGTGTGTCTTTTTCAAAAGGCTCACGTAGCAAGGCTAACTAGTACACATTTTYTGTATCTTTTAGATAAGGTTCACTATTTCGTTGTCCCAttattcccaactttactccttagcatgttagccaacttgaaaattcattaaaaggttattgttgcacaaaactttatttgaaagttacaaatttgttatAAAAAATAGGGTGCCTCACGTCAAAAGGCGCACGCTTTGCACCTCGGCCCCTTAGCGCCTCAGTGCGCCTTGCGCATTTTCAAACTAAGATGTAGTTCCAAAAAATGTCTAGAGCATGGTTTCCAAATTCGTTTTTCGTAGTACACTCTGACATTTTTTGCAGTCATAATAAATCGTAATATACGAAATATACCAAGGTCTGGAACTCGGATTGAGCACCACGAGATCAGCCCTTGAGACCGTATCTCTTCTCGTATCAGGAACCATGAAACAATCAACTTTATTAGACATTGTACACCTGTAGTCCTGCATAAAACTGGCACTTTGTAATCAAGTTAGACACTTAGAGAGTTAGAGGTTTGAATGGTTGATATGATTCAAGGCTCACAAGCTGCTGTGGGATAGAACTAGAATGATGCGTCCTTTAAATTCAAATGGTTTCAGAATTTATTAGCGCCATGCCCAATGCATGCATTGATGATTGACACATGTGCAGATATACTCTACTCGCAATAGTCAATCAATTTTTTTCATCTGACCATTTAGTTGCCAATCAGTGTGTGGCTTCGTTCTGCTTTTTATATTGACACGTGRTGTTTGTATATGAAAGTGCACAGCAGTTCTGCAGCGTGGGTGATGATTCATGTCTCATACTATGGGATGCAAGAGCTGGATTGACGCCAGTGACCAAGGTAATACTGCTTGGCTAGatgttgccatttttacggtgttttaNNNNNNNNNNNNNNNNNNNNNNNNNNNNNNNNNNNNNNNNNNNNNNNNNNNNNNNNNNNNNNNNNNNNNNNNNNNNNNNNNNNNNNNNNNNNNNNNNNNNNNNNNNNNNNNNNNNNNNNNNNNNNNNNNNNNNNNNNNNNNNNNNNNNNNNNNNNNNNNNNNNNNNNNNNNNNNNNNNNNNNNNNNNNNNNNNNNNNNNNNNNNNNNNNNNNNNNNNNNNNNNNNNNNNNNNNNNNNNNNNNNNNNNNNNNNNNNNNNNNNNNNNNNNNNNNNNNNNNNNNNNNNNNNNNNNNNNNNNNNNNNNNNNNNNNNNNNNNNNNNNNNNNtcaacagcttatgtttcatgatgactgttacattatatagaaaaaaattgtggattactgcaacatatctacttgtccatttttttttttttgctagagagacaactatagtaaatggaactcttacaccctttcaggttgagaaagcccacaatgCTGATCTTCACTGTGTTGACTGGAATCCACACGATGAAAACCTCATTCTAACTGGGTATGTTtcttctatgtattaaaataactcctaggcccgaagtactccattcattttattcattacacttccatatacaccactgttttaagaaagaggcaagtgggaaaagtataNNNNNNNNNNNNNNNNNNNNNNNNNNNNNNNNNNNNNNNNNNNNNNNNNNNNNNNNNNNNNNNNNNNNggatattttgattccccaaaagcaaaatatgcgccagtacaaagatgtagtgaattgagggagtatatgataaagcatatttaAAGATTATTGATGATCATATCGCGACATTTTCAGGTCAGCGGATAATTCTATTAATTTGTTTGACCGCCGTAATCTTACTGCTAGTGGAGTTGGATCACCTGTTCATAAATTTCAGGGTCATGATGCTCCTGTCCTTTGTGTTCAGGTTTGTAGTACTTCGATATGGCTGAAGCTTTCTAAATTACATTactttatatatagaTTCTGGAAGATGCCCTTGGAAATTACTAATGTTTTTTGATGCAGTGGTCACCGCATAACAGATCGATTTTTGGCAGCGCTGCTGAAGATGGCTTGCTTAACATATGGGATTATGAAAAGGTGTGTAGGCAACTAGCTTTAGCATGTGATATCTTGTACATTCTGTTATTTCAATGAAATCACACATGTACGGCTATTTGCCGTCATANNNNNNNNNNNNNNNNNNNNNNNNNNNNNNNNNNNNNNNNNNNNNNNNNNNNNNNNNNNNNNNNNNNNNNNNNNNNNNNNNNNNNNNNNNNNNNNNNNNNNNNNatctgactgcttggggtgatcacaaattttcaatgctgacgaatatctgttgtatcgacaaataacgataaatctattactttattagtgtcaactttgccaaaatcttgcagctattatttcatgcatacactactatgcaaccaagtagtaacAGTAagtaagtctcatttgtttcgatgctcaggttagtaagaTGGAAACAGAGAGCGGAGGTAAAAAGTCAAACCATCCCCCAGGCTTGTTTTTCAGACACGCTGGCCACAGGTATGATGCTTCCCGTTTAGTTGCTTGTCAGTTGTTGAAGTGGAGAGACTCTAGACTTGGcAAAACAGACACgaGTTCATGTACCGTAttgaCCaaaCTtataacCattTTCctgaaactgagacggGccagagcccaaaactcccccgataatagaacATGCGAAACATACTTGAGCTTGAATGACCTGACCTGGACTGACTTGACCCGAATGAACGGAGGTCTAGCAGAGACTGTTTACCTCCTATCAGAATCCAGGCGCTTTGTGACTATTTGTGTCTTTTATGGTGAATATTCTCATTTCAGGGAGGCCTTTTCCGTCTGAAATTTTGACGGACAAAATGTAACCATTTTACAATGAAATGTAAATATTTCCTGATAAAATGTTACCGTCAGTTAATTGTTAAAAAGTGACAGTTTTAGTTGTAATATTTTATCGTCTTACGAGAGACTTGCTGTTCTTTTAGGGACAAAGTGGTCGACTTCCACTGGAATTCGATAGATCCATGGACTCTGGTCAGTGTATCAGACGATTGTTCAAGTTCTGTTGGAGGTGGAACATTGCAGGTAAATATCTATATTTAATCATCGCAGTTTCTATATTCTTGGGTAGCTAGCTATCCATCTCACTCTATCAGTGTCCTAAACTCGACCATCATCTGGGCGTTGCAGATATGGCGCATAATAGACTTGCTGTACAGACCACAAGAGGAAGTTTTAGCGGAGTTGGACAAGTTCAGAACCCATGTAGCCACTTGCTCCCCTGCTCCTCCCAAAGATGCTAATCATTCTGCCTGACAACATTTGCCCTgttaacTCGGAGACTCGAAGCTTTTGacactctctgTCTgtaacaaacggaaaactaatcctggatgcaaaatgtaacgtgtttaacctaagttggggtgtttagtgttaaattgacgtacaaaatctaggatcattttgttgtgttatgaacacattgtcgagtcaacgagtcattgagagataatgctacggtaagtgttGAAATCCTGTGGACATCAGTCCTCGCAAgTCAAGCTAGCTATTGAAAGgcTTTCTTTCTCTTATTATCTTGGAATTGTTAGGTGTTCTTATCGGGTGATACTGAATTTCAATATCGCCATACTCCCTAATACGGAGTATTTATGTTAAAATAATGTGGTAG
>P18903_1001_gene-30-consensus_burchelii
NNNNNNNNNNNNNNNNNNNNNNNNNNNNNNNNNNNNNNNNNNNNNNNNNNNNNNNNNNNNNNNNNNNNNNNNNNNNNNNNNNNNNNNNNNNNNNNNNNNNNNNNNNNNNNNNNNNNNNNNNNNNNNNNNNNNNNNNNNNNNNNNNNNNNNNNNNNNNNNNNNNNNNNNNNNNNNNNNNNNNNNNNNNNNNNNNNNNNNNNNNNNNNNNNNNNNNNNNNNNNNNNNNNNNNNNNNNNNNNNNNNNNNNNNNNNNNNNNNNNNNNNNNNNNNNNNNNNNNNNNNNNNNNNNNNNNNNNNNNNNNNNNNNNNNNNNNNNNNNNNNNNNNNNNNNNNNNNNNNNNNNNNNNNNNNNNNNNNNNNNNNNNNNNNNNNNNNNNNNNNNNNNNNNNNNNNNNNNNNNNNNNNNNNNNNNNNNNNNNNNNNNNNNNNNNNNNNNNNNNNNNNNNNNNNNNNNNNNNNNNNNNNNNNNNNNNNNNNNNNNNNNNNNNNNNNNNNNNNNNNNNNNNNNNNNNNNNNNNNNNNNNNNNNNNTAGGTTACCTTTTGTCTTGTACGAAGTACATGTTATTGGAAAGTTGGAAACTACTATCTCCATTTTTTTTAAAAAGTTCTCCCATtccattctcacaaccaagaattttagaatagatttgaaatgactatatagacccttcatactaaccatacccacattccagtttaccacatcttctctgattttccaattcNNNNNNNNNNNNNNNNNNNNNNNNNNNNNNNNNNNNNNNNNNNNNNNNNNNNNNNNNNNNNNNNNNNNNNNNNNNNNNNNNNNNNNNNNNNNNNNNNNNNNNNNNNNNNNNNNNNNNNNNNNNNNNNNNNNNNNNNNNNNNNNNNNNNNNNNNNNNNNNNNNNNNNNNNNNNNNNNNNNNNNNNNNNNNNNNNNNNNNNNNNNNNNNNNNNNNNNNNNNNNNNNNNNNNNNNNNNNNNNNNNNNNNNNNNNNNNNNNNNttctaggatatagatattatttcttgcttcgcaggccttgattgctctaggactaAAATCTGGTGGTACTGTTCAACAAAGAGCAGAGAGGTTATTTCTTACCAAGGTATGATTTTTGNACATTTGCTTGAATGTTGGTGAATAATAATGATGTAATAAAcccTTCTCATTTCgccaTTTTGCGTAGCAAACTATTTTTAATGA
>P18903_1001_gene-40-consensus_burchelii
TGAAGTGGAGGAAGTTCCTTTTTTGTTCTCAAAAACAGTAATTTATAGATTATCCTTGGCTATAAAATTATGCTATGTCAAAAATAGTTCCTATGTCTGCCAGTCTAGCTTATGGTTATGGGCAACATGAGGTTAGTTCAACAATTCTATATGGTAACAGCGTGCATTTTACAAATGTATCCTACAATATATATCATCAAGACATCCATCCTAGAACTTCATTTACCTTAATACATAAAATAATACGTAAAGACAGAAACGTTCAAAGCATGATAGATATGAGGGCTGTGTTTATTCTCCAGAGCCCAGTTACCTCTGCTGTTATATGGAGATGCCATTTCCATGCTGTTATATAATGTCTTGTACATCAGGACATCATAGAAAAATATCAATTTAGTGAGGCCTAATGAAGGGCTGTTGTAAATGTTTGGCTAGAGTTTCGTACCACAAGAACAAAAGAGAAGGAAAACACTCTTAGTAAGTTctaatatcNNNNNNNNNNNNNNNNNNNNNNNNNNNNNNNNNNNNNNNNNNNNNNNNNNNNNNNNNNNNNNNaacgtctcatgataatattgagtggtTTGTGACTTCTATAAAACTAAAGACAGTGATGAGCTGTTTCTGCCAAAAGCAATAACTGTTAGTGTCTTGCCCAAAAAACCAAATTCAGAGCTCACCTGTTTGCGTAAATATAGCTGTATTGATGCCGATCAAATTACCCTTGGCATCCAGGAGCGGTCCTCCACTGTAATCAATAAACATAATAAATCGATCAAATAAGTTGGTAGTTCACATAAAAGCAATTCCAGTAGCATACATAACAGAGACATATATAATCATGAAAGCaatttgatacggACGAAAAAGAAGGGCAACAAAGATTAGGTTTCTGTAAGCACATATGAGCACAAttttataaaaTTAAGATTAAAGAGTTACTACGGAATTCTGTACGAAAAAACTGCAACTCTGGTTTGGTGAATTGGATGAGAAGTCAGAAGTTGAACCTATTTCCTGGATTAATAGCAGCGTCTGTTTGAATACCGCCACCTATTGTAACTCCGGTCTGACTAAATATATCGCGATTCAATCCACTTATAACACCGACTGTGAGAGTGTGGTCAAAACCAAAAGGATTCCCGATTGCTAAACATTGTTGACCAACTTTGAGGGATGATGATGGACCCACTGTAATTGGCTTCAACAGGTCTTCAGCAGCTTCGACCTGCAAAGGGGGTAAAGTAGGTGTTAACTGGAGGAAGAGGTTTAGatatattataATAGTCTTCATTCAATTATACTGGACGGATATAAAAACTAATTAAAACAAATTATTCACGGCAAACTGTACACGATAAATATTTCATAGCCAGCATAAATAAATNGACATAAGTGACAATTTTAATTGCAAGAAGTTTGAGAAAAAACTACCTAATGGGATAGTACAGTAcTCGTTTCTCAAAGCAATAAAGCATCTACCATGAAAAGGCTGAAACGAAGAGCTATACAAGTAGAAGGCATCAATAAACCTTTCCCCCGAAAAAGAAATGAGTGGCAAGATAACACACAAGAAAACTGATCATTGACATGCATCTCTCAAGCTTGAGCCTTGAGGTCATGAGCTACTGCATGATGCCACTCTTGTTTTTCGTATTTTTTTGTCTTGCCCCTTAGAATCTTTCCTATGTTGCTTCGATCTCCTTTCTCAGATATTCCTCTCTTTACATCTATCTTCTCCTATCTCTACGATGTTGTTTGATTATTCAAGTCGTTCGCTCCATGTGCATGAGGCGCACGCCTTTGCTTGGACCCTTGTGCCTCACCATCAC
>P18903_1001_gene-42-consensus_burchelii
NNNNNNNNNNNNNNNNNNNNNNNNNNNNNNNNNNNNNNNNNNattttttgttccctacgtttcctggttcctaactggtgctctcataggtctccttctcacatgagcaNNNNNNNNNNNNNNNNNNNNNNNNNNNNNNNNNNNNNNNNNNNNNNNNNNNNNagaaagggaacagatgacctacaaccacccttctctctcattttttaGGACCTTGAGAAGTTTAGGTCAAAGGCACGGGCCTTCCCATCCTATCCTGATGCTAGCTCATACCACACACCTGTTCGAGGGTTTTGATTTTACACATAGAATCGCTCTTAGGATGGTCTATTTAAAATAAAGCGGCGTACAAGATGAAATGACGTTGGGTTATCTTATTGTTGAATTGGCATACAAAGCAAATAAACTAAACAAAAGTACAAAACCAACGTAGCTTACTCAAGATGTACCTGATACAGATCCCCagttgccatcgagaCTGTCAGCAACACTACCTGAATCAACAATAGTATCACTGGCTGAAATTGTAGTAGGCTGTTTAATTACTTTATCACCTTCAGTGATACAAGAAGTATCCTCATAGACCTTTTCACCGGAGCAGTGATTGACAACAGCCGAACTTTGGCAAGAGGATTCAGGATTTTCATCCGCATCTACTTTTATTGTTGAATCAGGATTGTCAGTTTTCAAGGTATCATCAATACCATTGTCAACCACACAACCTTCCATTCGAGCTTCTTTATAAGAGCTCTCTTCAATACCACCTGTAACCGTGATTTTTTCGTCCTGACCCATACTACTATTGATATGGATATGCTCCAAATCTTGAATTGCAACGTCATCACGAGTTGGTTTCATATATACAGAATTTCCAACAGCCAGGCCATCCACTGAAACTTCACCATCATCCTGATCCACTACAGTAAAATACTTGCCATCATCTTCAATGTTACTCCTTACGGAATCTGCATTTGAGGTAGTATCCCCAGCATCCATGGCAGTATCCCCAGCATCCATGGCAGCACCTTCAGGAAAGATGTCCCCCTGTGAAGTACTTGGTTTCTTGTCTTCATTACAACTATCTTTTTCATCTTCCGGATTTTTGCTTTTCAAATCTTCAACTAGTTCACTCGTAAATGTTTTATCATCAAAATTAGATGAGATGGCAGGAGATATATGATCCGCCTCTTTAAAAGTGTTTAGTTCATCAACAGATTTTTGCCTTTGTTGTTTATCCTCCAAAGAGCAAACGCTGACATCCTGAGAAAAAACCTCAGTACTATATTCCATCTTAGCTGTGGTGACTGGGGCCTCAGTAAATTCATTGCCACCCCTTAATTGATTTAAGTCTTCAACTGCTATAGCAGGATGCTGTTCCAAARGTAAAATATCAGGAGCAGCGAGACCACCGACATTTTCGACAGCGCCAACCCTTGAGTCCCACTCCCCGACTAGCTCTGACTTACTTGTGCCACCATTTCCAGATTTCATACCTTCACCTTGATGTACAGGGGAGTAGAAGTTTCCAGGAGAGTCAACTTCACTACAGCTCTCAACATTACATCTTCCTAAAGTATCAAGCTCGTTAAACCTCACATCTTCGTTTTCAACACCATCAATTTCCATCACAGAAGTCTTTACTGGTTCACCAGCAAAGACAGAAGCTATACGGCCATCGCTAGCACCTTCACGTTCATCACAAGCACCATTCAGAACACTGATATCTTCTGCCACTTCTTCAAGTGTCTCACTATACGAAGTTCGGAGATTGGACTCGCCCTTAGTCGATATGATTTCTATACCTCTTTCCGAAACAATATCCACATCACTAGACAGTTCAGACGATTGCATCATGTTACCGTCTAATGCATTCTCAATCTCCAACGTACAAGCAGYAGAAACAGTGGAAGGATTGTTGGAAATAGGATCCTGGGATGCCATCCCATCTTCCACTTTGTCTTTCTCACCTTCCCCACTCTGAACAGTTTGCAGTTGACTTTCCTTTAGAAGATTAGTTGTAGGCAAGTTATCTGCATCTAAACATGAGAAGATGTCAKTTTATATCCAGCCTCTATAAACATCAACGAAAACAAAAAATTaCGAAAACAAATAAAAACTAAATTGCCGGGGACAACAAAACAAATTCATGGGCCAAAGATTAAACAGCGTCACAAATCGAAATCAGAGAAAAAAAAAAAATTGACCTTAGAGCCTCACGCCAACATATTGTTCCCTCCATATTTCAAAATTAAAATAATCAAGTATAAATGTATAATATTCTGCCACGGAAGCAAGCCATCTGACAATTTTCTTGTACTTATTAACACCCCACCCCCACCAACCTCTCTCCGCATCCGACCAACTGTCCAGCACAAAAGCAACACATGTASTAGGAGGAMATATACAACAAGTTAATTTATAATTCAACACAGCATCTCTAGGTACTACTCCATTCTCAATCAGAAAGGGatactttgctgttattaagaaattaatggcaaggcacagtcttataccatatcatacgcctcaactgcatattgtccaatacaattaggataactcaggttccagtgaaatgacagaatttttaatctcaggactctggagatctctctaccgcatagcaat
>P18903_1001_gene-45-consensus_burchelii
ttgcaaccaaccaccatctatgcacaaacattaattgggtaggccatcaagaaaagggggacagttctattgaagatgatcaaatgcaaacttaggtcggacaaaagctatgaccaacatggattctgtaacctacaacaagtgcacaaatggatttgggacgtgttaatagattgaaccaacgtagattttagtagatgcattttttgtacttgctctaggctgaatggacaagacagcccgtgaacagctcTACTTTCAATTATGGGTTCGCTaaTTTTTTTCATGTCACCGaCAAGATATAAGATGTGAATTCATATTAGTAACAACAATTAAATAGCTGAAATTTGAGAAAAACAAAACCTTCTCCCAGAAGTGGACAAGATCAGCATCTCGCTGATTAACAGCTTTACTGGACATCGGCCGCAACGAGTTGACGTCTGCGAATGATATGTTATCATTCGCAGGGTTTGAACCCATGTATAAGAAGAGCATGTCTTTGCTCATCTTTGTGTCTCCAAACTGCATGACATGCGAGCCGTAGTACGAGTCTCCATTTGAAGTTCTACTTTTAACCTGTAACAAACAAATCAATTAACCGTAGTTTTATAAGGCATGAggcACACACCCCATGTACAAGAGGAATAGTACTTTTTGCTCAATTTTGTATCCTCAAAATAAAATTTTGCCTAAAATATATAGACCTTTTAATTTTTAGTGTATTACTTATATATGTTGGATTTATATCTCCATAAATTTTTATAAAAAAAGAAAAACTAATCTTAAAATTATTCAAGGGAATTGAGTAAANTTCCATGGCGTGTTTTTTATGAAAATATTTTAACTACCTCAAATTATTTTAATAAAAATATAGTTTTACAACAATTCCgttttatattttttaaaagattatatttttaggttaaattatgaatgggtaatttataaatgaaaattttgtttccgtatataagcttgaggactttggagggaaagctttacagaagtttaattctagtatataggagaatattgcagactagGGaagaacataataaaaattttactGGATAAAGATGCGCCTCAATAGTTACCTCTTAATTTACAAGGCACACTGACGCGTAAACGAAAACAATTAAANATCTAATATTTAGATTTAAAAAAAATAAATCAAAACTTAACTCAATCCTCACCTTGTTCTACGACTCTCGCGTAGTAAAAAACTAGTAAAGGAAaacggaaatgcaaaAGATAACAATACAGCCATAGAGATCACAATTCCACCGTTCTTACCAATTCATACTGATGCCTCAATGTTTCTGCCCGCAGATTGTGTCTTTCACTGTACACAAGACTAAATTTTAGTAATCTAAAGGCAAAACNAAGAAAAGTAATACCACAAGCACTAGAAATATCTAATTGCAGATAGGTGTAAGGATAAAACGATGCAGTTTTGGCAGTACtacatagtacATACACTTGTACAAAAGCAACATAGActtggccacgaaactatttgggtcgggctgaaaTAAAAATCGTTTGAAACAGTCAATATgaaataagagaaaaactcacatgaaaccgttatacgaatacaatggttgatggttccaactcatatcataccataaacttcataagatggttgaagaccaNNNNNNNNNNNNNNNNNNNNNNNNNNNNNNNNNNNNNNNNNNNNNNNNNNNNNNNNNNNNNNNNNNNNNNNNNNNNNNNNNNNNNNNNNNNNNNNNNNNNNNNNNNNNNNNNNNNNNNNNNNNNNNNNNNNNNNNNNNNNNNNNNNNNNNNNNNNNNNNNNNNNNNNNNNNNNNNNNNNNNNNNNNNNNNNNNNNNNNNatcgccatgtatttaggcatgcccacggcgcttacataagtaactattaaatgaaattttaggtcacgCGctctggTGCTAAATTGTTCACTCTATCATTTGAAGCATTCCCATTTAGCCATGAATTAATAAAAMAGTGATCAGATCTAGTACCCACAAATAATGTTACGATTATGTCCATCAATGACcataattgaagccTAAGTTGCAGCCTTAATGTTCAGACTGTAAACCAATAGAGTATTCTCGTTATAGTAATGAACAGCATCAAGACACCAAAACCATATGCCCAGAAGAAACTAAAAGTCCAAAATTACAGTTCTTCAGTGAGCAAAGACCATATCATGAAGTACTTATCAAATATAAAGGGATAATGTGACGNCAACTCTATCAAACATATaCATgAGGGCTATACCTGTCTTCCATCCACGCTACACTATACATATCACCCAAGCAAGTATCGTATTCTGGAGGAGGGCTAGGGAAATCCCCAGGGCAATACGTCCCCCAACTACTTTCTATAGCATTTGAAGCAGTGGTAGCATAGATATCAAGCCCTTCGGGCAGGATACCCTCAAACATACTTCCAGCCTCGCATGCTTCGAGATAGAACACCTGACAGTTTCGCGGTGCAAAATTTATCAATATCCAAATAAGTGGGAGGTAACGAATATTCTTTATTTCTTAAAAATAAATTAAACCAGTACGGAGAATAGAGAAGGCATATCAGCATGTCGAACTTACTAAGCTTTTATAGCCCTGTGAAGCATGTTTCTTCTTCAAAGTATCTACCAGCTCATCAGCATAGAGAAAAGGGTACGTTGGCATACCTGACAAAATAGCAAACAGAATAGACTCATCATTACAACAAGACAAGAAATTGTTCGATTAAGCAAATGAGAGCCACCAGCATAATCAGTCTTTTCAACGACGAAAAGAAACTTCAACGTAACAGCCCCAGGATTAAGCGAAGGTTGTTTACGAATACCACCACACATCCATTCATCAAACAATGCTACACCGCGATATGCATGCGAAGGAAATACATAATTTACGTGGCAGGCTAATTCAGACATCAACCATTTACATGGCgAAAAACAGTGTTCTGAAGATCCACGGTTTCATAAAAAAACAAGTGTGCCACAAAAAGTAGTAAGTTTAAAGATTCACCACTTAATATACCACAACATAAAAACACCCCGAGTTCACATCCCTCCCACACACAACAATATCTGAAGGTACTTGAGACCTAAAACTCTTCATAAGATTGGCACCTCCACAAGAATGATATTTTCCCATATGCTGCTGGCAGAATATCTGATTATCTCGGTCCAACATTGTACAAAAGACAAGAACATAGAACTGCAATAAAGAACAATAAAACTACTGCTTCTGGGGAAAGAWGTAAAGCTCGGAATACTAACCAATCACGCCAGCACCACCATGGTCGGAGTAAAAAATGAAAATGTGATCATTAGGGCCACTATTTACGACCTTTCCACTGCCACCCGTAATGGCTTTTTTATCTCCAAGTAAAACAGCCAAAAAGTTTTTCACGTTCACGTCGTTTCCAGTGTAGTCCTGCGACAACAAATAAAGCCAATAAGAAAAATGAATAAATGCTGATGTAACATTCAACAAGGCTGTAGAAAGAGTGATACTGTAATACGACCTTTGGGACTCCRGCGTATACATTATCTCCATGTGGGCTATTGATGATGACACCGGGTCTTGGGTTATCCTCATGGTAAGCAACATCGTCATACATGAACACAATGATATTCTCGTCTTTCAACCCACCTTTTTTCAATACTTGATAGGCATGGCAAATATCAGCCTGCATAAGAGANCAAGATGAATAAAGATGGTCATTGCCAACatg
>P18903_1001_gene-46-consensus_burchelii
NNNNNNNNNNNNNNNNNNNNNNNNNNNNNNNNNNNNNNNNNNNNNNNNNNNNNNNNNNNNNNNNNNNNNNNNNNNNNNNNNNNNNNNNNNNNNNNNNNNNNNNNNNNNNNNNNNNNNNNNNNNNNNNNNNNNNNNNNNNNNNNNNNNNNNNNNNNNNNNNNNNNNNNNNNNNNNNNNNNNNNNNNNNNNtcgcctccgtgagccgagaaattattaagcacctgatgacggttcaaagaatacaatgatccctcagaagttccaaaccattgaatgatagtaccttacttccactgtataccgctcattcacagtacactacgatacaaatatgtgatacacattttaaacagggtaatacggatattttaaaccaaaatcaaaagggtagtaataggaataccaaatacgtaggaaacaatttgtgactcggtgagatatgagAGTACCCAGAAACCATGGTATGCAAGTAATGCAACATATAACAAGAACCATATATTACAACAGAAAACAGATGTTAACCAAGGAGTGTAGCACTTATTATATAACAAGAACGATACCAAATCTGACATTCTACAACTCGAGGAAGAAACACAGAAAGCAAACCATAATATGGAGTACTTCAGCATCTCTCGTCTTGGCGCCAAAACTAAGTTTCAACAAAATTGAACTATATATACACACAACATAAAAGCAAGATATCTATAGATTATAATTTTGCGTCTTTACCATGAtcctcctgctCGTGAAAAGTTGGCTGCCACCTCGGGTTATACACCAAACCCTCCAAGATCACAGTTCCTCCTGAAAATCCTCCTCCCTGGGTGCTGAGGCATTCCAAAAGCTGGCATTCGATCATAATCTCCACCANTGACAAATGGAACTCCAAAGGGATTTGGATCTCTTCGTCCTGGAAATAAAGGCCTAAAATGGGGAGGTTCTCTCCACGGAAATGGAACACAAACCCTTTTTCTCTTCTTCCTGATGTCCCACGCATTAACAAAATTGGACTTCCATTGAATTTCACGTGATGAACTTGCAACATCTCCAAACTCTTCTTCGTATTTCATTTTCCAGAGATCATTATTTGAAGCARCAAAACGCAGTTCTGAAGACACACAGGCGACACTAGCAACATCTACGGCAGGAAGAGACTCTAAAATGTTCAGTTTGAGTTCAGTGGGGAGGAGCATGAAGCAAGGAGGAGGAACAAAACCCACTTCCTCGCAAAATTCAATTAAGAGCGGGTATGAAAGCCCGTCCTTGACTATTTTCCAAAAGTCGAAAATTTCTTGATGTGGGTACAGTTTAGTGGATCCATTTCTGTCTTTCCTAGACTCGGTATCATCACTCATCCTCCGGACATAGTTTAAAGCGGGAATAATCTTTGGTTCATCCAAGCAAACACGGTGGATTCTAAATCCTTTTTTAGGCAAAGACCCATATACATTGACATACTTCCCCAAGGTCTGAAACTTCAAAACAACAGTTTCAACTAATTCAGATGTCGAAATATCCGGGAGTGTATAATGCAAAGATATACCAAAAGCTGATGAAGGCCACACATCTGGAAGATGAAAACCATCGACTTTCCTGCCTGAAATTGGGTCATAACCTACAAAGCCAGACTCCAACAAAACGGCATGGACAGCAATCACCAGGAGTTTATGATTACCACCACTAGTAGCACCATCTCCCACCTCCTTAACAAATACCTTCTTCAGAAAATTGGGCACAGAAATCCTAGTATTCACATTACTTAAAGACTCGTCATCAACCTCCATTTCATCGGTCCCTTYGGTTACCTCCATAGACTTTTGATCATCAGGGTTGCTCAATTCTGAAGAAACTTCCATTTCACTATCCCTCAATTCCCGAGCACGCgaactagaaaaagcaTCCTCTTCATCTAACTTAGTAGAGTCTATCATTGGAGGATTCACCRATTCTCCACTATCACTAGGGTTGGTTAATTTCGATAATTCGCRATTYGTATCACTAGAACCAGCAATTTCATCCAAATTAACAGCATCAAACTTctgggtattattcaccgaTTCATCAATCTGGGTAACCCCCAATTCTTTACTTTCATGACACGAAACAWCATTTTCACCTWATTTACCACAATCAAACATCTGGGTATTCATCAAATTCATATCTTGATCATTCCCAGCGCTACTTTCAGAGGTATTATCAATTTTATGCACYAAATTAGGGTTTTCCGATGAGAAAACATTAGGGTTTTGAGTAAAGTAAATGAGATCACCTGATGTAATGCCGAGAGATTGAAGAGATTCATCCGGCGACAACCCAAAAAGCTCATCCTTTCTGTTGAGAGATAGGAACAAATTATGTTGAAGTGTAGAAGATGATGTTRAAGGGAAAAGTTGGAGTTTTAGGGTTTGCTTCAATTGTTGAAGATTACATTGATTTGGGACTTCAAYTTTGTGGGTTTCTTTTGATTCTATTGATCTAAGTCTCAGTTTCATGGTTGCTTTGTTAAGAGAAGAGATTGCGATATCGTTTGAttttttttGGCAGAATAATGAGGTGCGGAAGGAAGACGCCA
>P18903_1001_gene-47-consensus_burchelii
tgcaCAAATTACAACTTCGAACCAAGAACAGATTTAAGTTCAAGCTGCTTTTAAGCCTCCTAAGTCCTAATTCTCCTAAATGAATGGATTTTATCCAAACATTGAGCTTAGTTTCTTACTGTGCTTAGGTTCAWAGCATTCTAACAACCTTCAATTGCTGATTCCATTCCCACAACAGTAAAAAAACCTTAGTCCCAACACAATTTGGGTTGGCTAACACatacagtacgaaacagTCAACCGCCACCATGAAAGTTAAACAGGAAAAATATAAGTTTGGAATCGAAGAGATTAAACAAAGAAAAGCAAGAGCGAAAAAAAGGAAGTAAAAGGAGaaaaaaaaaaCTAAGGGGCAACAGAAAAACGGGAggTatgaagtgaaaacttaatataaatgcatacaaatgaagaagtaaagattaagaaccatttttaattagctacgcatcagagacgatatcAGACAATGTTTTAAATAATCAAAAGCAGTTGTTGAACACATAACAAAGCGCATGAatgagtccagaaAAGGGAGAACGTCAAGCATACCCGGTAGTGTATGCACTCATGCCACTGAAGTTGCTGCTAGCTTCCGAAACAGTATCTTCATCAATGTCGTTAATGGAATGTTCCTCAGACCTAAGCTTAGCAGCAAGTAACAATCGCCGCTGGCGAACAGCCAAATATCGTGTAAGATACTTACCTATTTTCTCCAGCCCTTCCTCAAATTCACCTACCAATAGGCTCGCACACTCCACCAATGCATTTTTCACTTGCTCAATTAGATCTCCATTTTCATACAAAAATGCAATCCTTAAAGCCTTTTCCCATTCCCTTGCACTAATAAGTAAACTAACTGCAGAAACAAAATCTCCACAATACTCTAAARCTATCTTGGCAGCTTCCCCTGGTTTACCATGTGCTTGAAGTTCTTCACAAAGCTCATGCGCCAACTCAAGAACCTCCTCCTTTCTTAGTTTAAGAAGACCAGCAACAGTCATTACTCCACTCCAAAGACCACAAGCCCGGTATGCTTTGAGAGCTTTTTCTAGACAGGAACAGCACAAAAATGTCGTTGCAGCTTCCTCAAAGCATTTCTCACCCATGAGATAATCACCCCATGCCTCATAAATCTGCCTTCTCTTTGCAAGGTCAGTGCATAATTGAAGCCCAAGAGGAAATAATTGCGGTTGATCCTTCAAGAGAGCCAAGCAATCTGGATAATATGCCTCTCCCGCTGAGACAATATGTTTAAGAGCCTTCTCATACCTCCGTAAATGAAGGTCAATTTTGAACTGCATAATAAGAGTTGGCAGGCTTTCAAGTTCCTGTAGGAAGGGAAGAAATTCCTTTGGGTCCTTCTGAGAATTTAATGCCACAATAGCTGCAAGGTTTAAATCATAGAGGCCTAGTGCAGCTTCAAACACTGCATCAGAATCAGATAGCCACAATAAGTGCTTCAGAGCCTCTTCAGCAGATGGATAACATGACCGTCTTTTGTCGTTAGAACCTGATAGTTCCAGGTCTCTAGTAACCTTAATTCTTGCTAACGCTTCCTCAAGAGCAGGTGGTTCAGTTCGGGCAAGGGTGGTCAAGATACAGAGCTCCCTGGAAGAACTTTCAGGCACTTGTTCTTCAAGGGCCCTTCTAATGGCACATAAGACAGAGGACACTTTGTTGTTAGAATCACCATTCTCCATAACCCCAGAATGCAGATCTTTCACATCCTCTAAAGAAGGTAACATGACATAATTTTTGTACAACTTCTCAGTTGTATTCTCATTTTTTATGGCACATACAAAYTCAGTGATGTAATTCAGATTATTTACCTGCCTTACAAACTCAGAAGCATATGAAAGAAAGGCTTGCCAGCCAAAGTAGTCAACAATTATGTTAAAATCTATCCTATGACGCCTCACCATATGCAAGGCATCCATAAACCGTGTTTTTATCAAAGCATTAATAATCGAGGTTAGCACCAGCTTTCTTGGATAGATGCATTCCAAGTTTCCTCTAATTGTCTGAAGTATGACAGCAGCTTGATCTCCATGAAGAACCCCTATTATTTTAGCACCACGTTCCCATATATTAATAAAGCTTTTAGCATCCTCTTCCCTTCTTTTCTTAGCAATGAACAAGAAGTTTTCGTACTTAACTTCAGCAGTTCCATCCAATATATCAGTGATGTCAATGATATACAGCAAATCCTGTTTGGTCGAAAWAATCAAATGAGTACAAATCTGGTTTGAAGAATCAGAATACACAGAAAAGGTACTGCAGTTGTTGCATAAAATTCTCCCATCAACATGAAGGACACCATGTTCACTGATCCCGATAAGAAGAGGCGTCATTTGTCCATCTCTGCTCACATATGTGACTGTCATCCATGGGCAAGATGACGAGAGACTCACAGCATCATATTTCACAAAGTGCGGAGCAGTAAATTGGGGGTTGCTTGCCTGGGACACATACTCAAAGACATCACCGCCATTTAACTGCACAAATGCCCCGCCTCTCTTAGCAGGATTGGAGGCAATGCTAATCACTAACTTTTCTACAGAGATCTGGCTCTTAACTTTCACATTCCAGCCGGAATAAGTAACTGAATCTGGCACATGATTTTCAGAACAAATGCTCTCCATTTCCAATATCTGGTAACCTAGATGCTCATCGTTCAACGATGCACCAGGGGACAAACAGTCCTTATGATGGAACCCAGAATGCGAAACACCAAGAAGTATATTAGAATCCAACCATTGAAGATGCGAAAGAGATGAAAAAGACGTATCTGAATTTGAAGCTTCAATAACAAATACTTTCCCATCTAGATCCTCCCAGAATGAAAGCTCAGGAAGCTCGACAACACTGAAGCCTCCATCTGACAAATAGGCAGCCAGTAGATTCTTTGAGCTATTGGAATAAAATGCCATCTCACAGACAGCACTTGTAAACTTCAGCTTGAATGAAAACATAGGAGGTGGAATTATAGAAAGGGAAAGAGGGGTCACAAGTATATCACTGTCATCAATTACCAAGGCCACTGAATTCTCCATAACAGCAGTAGTCCATATAAAATTATACACTGATATATTCCCACTTGAAGTCCAACAGATCAGTTGAAATGGCTTGGTAGGGTCCCACATCAGTTGAAGCCTATCTTGCTTTGGGTATCTAATTTCTTGTTTCAGATACCAATGATTGTTGCTGAAGGACCAAATCTTCACTGAGTAATATTTTTCACAACTAACAAGGGAAATAAGAAGATCAGAACTACAATTCCATTTCAAGGCTTCTACTGTAGCATCAAATGGTTCATTGATGCTAAACGAGCTTCTTTCCAATCCATTTCTCTCAAAGAAGGTTATTGAGGGACACATATTCTCATTTCGTCGATCACACACAACTGCAATTTTAGCTCCCCTAGGCATCCACTCTAAAGCTTTATAGTTTAAAGACTTTGGATCAGAAGAGGAATGAAGCAACCCAGAATCACGTTCCCAAATCTTAATCTTCCGCAGATTAGTTGAGTTTTCTACCGTACTCAATGTAGCGAAATACTTTCCGTCACCACGCCAAGAGATTGGACTCCCGCAGGAGCTACCATGAGAATATGTAGTTTCACCTACATGAAACTAACACAGTTATTATCTGACCAAGTGACCATAACaattacaatattATATAACAGGGGTACTACATTCACAAATTGCAAGCATAACCAAAGCCATAYGAGTAGTAAGTTTCAAAACAACATACGAGGTCCTCACTCAGGACAATACCTTCAGTTTGGTCTTCAAACRCTGTCTCATACAACACGTCCCAATCATGAGTCATAACTAACAGCTGACCCAAACCAGTANTCACCGCAAGAAGATCACCATCTGGACTCGAGGAGATGCATTTCACTCCACCATCAACTTTACCAACTACTTCTGTAGTATTACAATCCACCATGTGCAACAATAGGAGTCCACTTGCAGTCCCGATGACCAAGGACTCCTTTTCCATAAGATAATCAAAAGACGTGATAAGATYCTCAATTTCCAAATCAAGTGACTGAACCTCTGCAGACAATACAACTCCACTCTGTACTTTTCCATTCTGAAAAAGAAAAAAAAAAATTAAAAAAGGGAATGAAAGAAAATACttctttctgctgcaatttaattctagacacacctatgcttaatgacacgaagttcctagacaccggaaaacaacctttttgcgcatgcatatattgtaa
>P18903_1001_gene-50-consensus_burchelii
NNNNNNNNNNNNNNNNNNNNNNNNNNNNNNNNNNNNNNNNNNNNNNNNNNNNNNNNNNNNNNNNNNNNNNNNNNNNNNNNNNNNNNNNNNNNNNNNNNNNNNNNNNNNNNNNNNNNNNNNNNNNNNNNNNNNNNNNNNNNNNNNNNNNNNNNNNNNNNNNNNNNNNNNNNNNNNNNNNNNNNNNNNNNNNNNNNNNNNNNNNNNNNNNNNNNNNNNNNNNNNNNNNNNNNNNNNNNNNNNNNNNNNNNNNNNNNNNNNNNNNNNNNNNNNNNNNNNNNNNNNNNNNNNNNNNNNNNNNNNNNNNNNNNNNcatgattctgcagaaaggtcaacgctctagaaagagataaaaggcccgaattatgtaaaagagaaaatgagatatagcaaaataatacaaacctTGAACTGAAAATTCTCACCACAACATTGCCTCATTTTGTTGCAGCTCTAACACTCATTGAGGTATGGTAGTTGGTGCTTCGATTCTTGCGATAACTACTATAAACATCATCGTATTGGCTACCCTCGTTAGAGGTCGAGCTTGCTCCTAGCCCTAACCTGCCTGACCCAAATGACGCCGGTTCCGTGTCTGTCCCTGATTGCAAGCTAGCTGGTGGAGGAATACAAGCTCCTCCCTTCCGCACTGGAGATTGTCTCTCGTAATCATCTTCATATCTTCCTTCAGATCCATTCATGGGTCCCTCTGAAGGGTTCACCTCTCCAATCTCCTTGAAGAACTTGGAAACGCGCTCCAAAAGTTCAGATTCAGGGGTATCAGATGGTGGTATGGCAGTGGGAATGTCTARTGGGCTCATTGGAGAATATGGCACTCCACTTCCTATCTGTTGTTTCTTGACCATTCCAGGAATGAGTCCTGGAGGAAACAAAGGGTAAGTGGGTAATTTTTCACCGACATTAGTTGCTGGTTGTTGTAACATATTTGGAGGGTGTTGTTGGTTTAATGGGGGTACAGCAGAAGTTAATGGGATGGACCCTGGGAATATAACAGGAGGCATTGAATGTGGAAGAAACTGTTGACCAGGAATCATCGGTGGAAGCGGAGGGCCGTGTCGATCCGGTTGATCCTGGTTAAGTAGAGAATTTGGTTTGTTCTGTTGCCAATGTGGAAGATTACTGATTCCTGCTTGATGAGGTACTCCTGCAACCACAAAAAAAAAAAAAAAGAGTACAGTTGTGAGCACAAAACAAAGTCGGCGGAATTCAAAAACTTCAATTCAGTTGACTGTCAAATGGTGTGAGATTTTGAAACATCGTAATAAGAATCCTACAAAGGGCAAACCTACAATCCTRGTTAAGTAATGAAATGATGACATATAACATCGATAGCATACCTCAAGCTAAGGAATTGAGAATCTTTGCCTCCATTAGAAAGTTAAACtctacaaatgtctaTCAAGGGATTCGAATAAATAAATAAAAGTGGACAAGGATATAGAGTTTTTTTCCGAATAGTACCTGAAGGATCAACAGATGTACCAGGCATTTCATTTGGTTTTCCCAAGAAAGAATTTGYTGGTGGTCCGGCGAGCATCTCACTTTCAAGTGCATGAATAGTTTCTTGGTCATATACTTCTTTTGATGCCCAGAATTGGACAATCTTCTGCAAACGAGACTGATTTTCATCCTTATTCTGCGGATGATGGTAAATCCTAGCCAGCATTGCACCCAGGACAGGTTTAAATGCAAGAGCCTCATTATCAAGTTCGTGAGGATTGACACGTCGTTGGAAGCTGTAAATCAGTTAACAAATGGTCAAAAACACAAATACCAATGTACAAGACAATACAGAAAAGCAGATGAACATCACGGATCtgataaagcccactggctcGGTATGCCAGTAaggcatttactaggtgaagtttagtacgcattgatagtctactattacgagtgtcctcttaaaggtgcaactaagggtgcttaatgatatataaaatacgacctggctaggtagtggatatcgat
>P18903_1001_gene-51-consensus_burchelii
gaagaaatcgatacaGGAGCATTTCGGTTAGCTGCCCATATTACAGTGTGTGACTCAATATGAATGACGCAAAAAAAAAAAAATTATTTATACTTATATAAACTTTGCACGGGCTTAAAACTAGTATTATACCATTACTGTACTAATATATTTATATTTATATAAACTTTTTTCAAAAACACAATATATCCAACCAAAACATCTGGCAGTTGCAAGTTGCAAGATGAAACAATaacctcaagtaaTTAACTTTTTGCAAATTGCAACTTCATAAAATAAAGCAAGGTCATAATTCCAGGCAGCAGCCTTTAAGCATGTTGAGCAATAGACAAAGAGGGGCACAGCATAATAAGATTGGCAAGTAATAATACTTTAATACAAATATTTAAATGGATTCTCATTCTCCCTAAACTTGAGACCATGCAACCTCATCTACATGTGCTTCTTCTTCTTCTTCTTCTTCCCTCTCTATCATACATTATGCATCTCACTATYCATGCATATGATATGATATGATAWKACCTCGGAAAGGCGATSATCGGATTCTCGACTSCAAGTATGTCTTCTTCCGGCCTCAAAACCATGSTTACAATGTGATTATTATTTCTTTAMGGTATGGGTTTCAAGGGAAAGAAAGTTTACCGATCATGAACCCGTAagttgcccygggTGASTGGTGCTTATTTTAAGAAKTCGAGTGCATGTCGGGYAAAAAGGGYCGRACGTGGTGCTCTAGAACGGCCARAAGCTCTTGTGTTTGGGTTGGCTCGCCTAGGAYCCCGCCTCCAAGYCTTCTTACGSCTTCAACAAGCTGGCCTCTCAGATTCTGGGATASTAAGKAGCCGCCTGCCTTGATGCATTCTCTGTACAATGGTAAGTAAGCTATTGCMACCCTCAATGGAACTGGGAGATCCCGTAAAGAAAGAGGACTYTCTCCTCGATTTACAACCYTAACCATGTTAACGAAATCTTCTTGGCYTTGTAATAACCCTTTGGYGAGAGCAGCCTCTGACCAATGTTGTTCRAGAAATACACGAAGYATAGGGGAGACSGAATCATCKTCCGAMCGAGCAATGCCATCGGCAACTGAATATGTGAGSGCGGGATCCCCTAAGAAATTTGAYTGGAGAAGGAAGGCAACCCCCTCAAGAGAYCCACCACTTCGCTCGCCAGCAGCTTTAAGGATTTCTATGCTAAGGGCCGACARAACGTGTTGGGGAACTTGTGTAAGAAGGTAGGCRGCAACCTCCAGYTGGCTGCTTGATGTCGCRGCCGTAAGGGCAAGGCACARCTCCATGTCTTGGCATCCTCKTCCWACAAACCATTGGACTACAGRCAAGCATCCTCTCTCAGCCGAYCTCATTAAAGGTCCYAAGAAAGCCAYGGCATTACCTTCRTCAACTAAACATTCCATCGTCYCAATCTTGCAATAGTGTGCAGCAAATCCYAAGGCCAGGTCAACATCRACATCCAAGCTATTTCTCTGRGCAATCTRGAGTCATATACACACATACCAACGTTARCATTTATATYNNATATATCTGATACAATATACGTTAGCARGGTCSCCGAAGCGGTAATCSAGAGCTSTRATGGCAAGAAAANYATATTCCCAACNCCCAAGATGATTTGAMCCCTTGTGACaaacaAATAGACAGATGACTGAACGATGAAGTTCATAAGTTTCCAGaCACTTGATGTTCAAAcGTTCAAATTTTAATTTCCCACTTTAAATGAGAGGCATAATACAGTTAACATACAATACCAGAAATAATTCAACAGTCATGTCTTCAAGTTGGTGTCTATCTCCTTT
>P18903_1001_gene-54-consensus_burchelii
ACAAGCACACTAGTCATATAAAGAAGAATGATAGCTCAGACTNNGCGTCACAGTAAACAGCGTGATCAAAAGGTGATGGTCTGGATCTTGACAGCAAAATTAATGAGATGTAGGAATCAGAAAATAATTTGATAGAATATTAGGTCCATGTGGTACGCTTCCCCATGGTTGTTCACGATATATGAACAACAGATAGCTATAGCTGGTTTCACAGAGAACAGTAAAAGCAAAAGGTGGGGCGGGCAATTTTCAGGAAGTTGACACAAAGTGAACTGAAGTAGACAAAYGTCTCTTATCATAGCACAAATATTAATAATATGGATATACATACGTACTGTTGCATATAGTAAAAATTTTGTCAGAATTTTAAAGAGGTTATTATTACCTTTGCACGAGCAAATAACAAAATCAGGCTGTATGTATGAGCAATTGCCTCGTAATTTTCAGGTGTATTTTCGGGAGAGATTGACTGTGCCCAAATAGATGAAAGAAGGAGAGTTATTTGCCGGCTACTGAGCCTAAGAGAACTTCCTTCCTGTTTGAAAAGTAGAAATGAACATCATAACTTGACAACAATCGCAGATAAGATGACTTCAAAGACAGCCCAAAGGCAAATAGGTAGATGATAATAAACATAGATATTCAGATACGGATGCATAGGTCAAACTGCCAAGGGTTGCTATCCACCTTCTCCCTCCAACCTTCTCTTCCACCTTCTCCCTTTACCCTCTCACAATCTATTAAACTAATATATATCGCGTGGGATTGGAAGGCAAGTGGATGAGGCAAGATATAATATACTTCAAGTGATTCTTAGAGGAGAAGGTAGAAAGGAGAGGTAGATAGCAATTCTCCAAAATGCCATATCGATATTAACACTAAATATCCAACCAGACTCAAAGACAGCCCAAAGGTAAACGAAAGTGCGGAGAAAAGAACATTAAAGaaaaATATAGAAGATAGTTAGGACCTACCACTTCTTTATTTAAGTTACTTAAAGAAATTTCCTCGGTTGGCATTGCCTTCATGCTATATGCCCGGCTGTACGATGACTTTAATCTATTGAGAACTCCACCATCATTGTTTAACTCACTAAGAACGTTCTCTTTGCTTCCAGATCTTTCTTTCTTTAGTTTCTCAAAGAGGGCAGCAGAAGAAGAGAAAACGGACACAGTTCGAGAAAGAGACCTTGGTATATGAGCAGMCTTCCCTGATAAAGGTACAGATGAAAATTGACGAGGAGCCACCGAGGACGGTACCAGAACAACAGAGAAAATACGGTGAGCCGCTACTCTTGTTTCATGATCTTTATGGACCATTGCAGGGAGTAATTGATGAAATAGAGCCTCCGGAAATGCCTAGCAGAAATGAAAACAAATttcagttcagaatTCTACATAAAACAGYGACTCCGTTTCAATAGGTGGTTGACACTTTACAAAAAGTATGAGGACTAAAACagAGAGCGTAATTAAgtacaacagagagaAAAAATCGCCTGTCATAAATAAATTATAAAAATAAAAAAGGACGAGAAACAGGGTAGCTTGCCTTGTTCTGATATGAAATATTTGGTAAGGAAGCTACAATTTGTGCAGTTCGAAAGACAGCCGCAATTGTAGTCCTGGCTATAACTGTGATACTAGAAATATTTTCAAGCATGACGGCCATAATGTCAAGAATAGGACCAGCATCTCCAACCTGTTCAATGGGTagtgggaAAAATTGAGATATACTtcatcaACTAAAGATCAGTGCTATAATGGCACTTGCAGGAAGAGGCTTCACCTTTTGTGTAAATTGCACAAGGCACTCATCCACTAATTCTTGAAACCTTCTGTTAAATTTAATAATATCCGAACCAAGATTCAAGTCATCAATGGAGCAATGTATACTTTTACGCAGATGCCTCATAATATCGCTAACTGCACCAAGAAGAGAAACAGATGGCTCAACCTCCGCTTGCTTAGCAAGAGAGGTAGTCACCTCGACAATGTCCAACTGCATCTCCGGTTGTTTAAGTACATTTTTGTGATCCAAATGTTTCACCAATATAGAAAGCAAAAAGTGTGTACTGTGCCCTGAAAATAATTCCattaataaatgtAGGTATCAGCCCATCGCTAATAAAGACTTTCAAACTGAAGTAAGAATAAGTAATGGCTAGTTGTAGAGTTGCTATATTTACCAAAATTTCCCATAATGATCTGCATGTCCCTCAAAACAGGACAAGCAAGCCCATGTTTTGAAGACCACAAATTTCCATTGTCAAAGTAACGGAACAAAGCTTCTAATACACGTCTAGTGGTGGTCGCCTCCTTGCCGAGCTTAGCCATGTTATTCAGGCAGACCCTGGACCAAAACCCAGGGCTCTTGGCATCTTCCCTGTAGGAAATAATATGTAAGTTGACAATATTATACGGAGTATAGAGCATCATAAAAGAAACGACAGGGACACAGGGTGATTCACAGTAATTACTCTGTCACACTCAATTCGCCTTTAGTATTTACAATGACTTTCCAGGAAGGAATCCTATTKATTACTTCCGCTGAAGCGGCAACATGAYCCTCCTCTTTAACAACTTCTTGCACCCATCGGCCACTTTCAGTTCGTTGCTTATCTAGTTCACTTCCTGGGTTTTGCTCAGGAGCTGTATAATTTTCCAAAACTACTGAAACAACCTATATAAGGAGAAAAGTAATGTATTAACCAAATTGTTGCTGATTAAATCAGTTAAAGCATAAGGTGTACAATTTCTGAATCCTACTGAAAATAAgcccagagggtacggctacaccgtaacttaagaaaaaacgaacacatgatctgccaagcatcaactattgacgaaattcacaagccagttaagggtgaagataggaaataacgagggggaggaggagaggggaaatagtggcatgcatattagcaattgtcatcgaatggtagagttagcaatgtcaatgttgcactatcaatacagcataaaattgaaatgtctcaatggtcccggctaaaaccaaataatattaagtcacaaaagaCTTTAGaaaaaaaaaaaaTCAAGGtaaagttatctgtgccatatttactacatgttcattatattttcaatttgtgagtctgcactcacattgtgagtcggtatggtttaaataaacacatatgcagcagttcaaaacataccccatacaggaaacggaaatgtaccgtacgagtgactttatcttttattaactataggacataccgtcaagaataaatacttagacctgaatagttcaagtacacacaagttcagt
>P18903_1001_gene-57-consensus_burchelii
NNNNNNNNNNNNNNNNNNNNNNNcaattgacacatctctatgtgaatactgaataacacactcctccaaccacaaattgcgattaaattttgtcacaaatcgtcgaattgtttattgaaaaGGCAAATGGGATACAACGAATGGATGTCTTGAAAATACAAACAGGAACACAAGAGGGAGGGAATGATATTAACAGCTAACAagctaacaAGGGGCTTCCATCAAGATCAAAGCAATTTATTGAGCATAAGAGCTATAAAACTAGGGCCAGTGAAAAAAAAACATAAAATCCTTGAAAAATGAAAACCAACAAAAGTTGSAASGATATCAAAGCGACAACATACCTAACTTCATCATCAATAGCCGAGAGGGTGTTCTTGACGCAGTATAAGCTTTCTAATTAAAGGAAGAAGGCCAATAAGAGCCAACTGAAGTTGTTCAGAACTATTCAGGCGAAGTCCGATTTGACCAGATCCACGATTGTTCAGATTTGCACGAGCAACCAAATTTGTATGCCGTCCAATAGGAATCTGAGATTGGACATTGCATCCAAGAGCAAGCTCCCCATGCCAATCCATGACTGAGAGTCCCAGTGTTGAAAGGAAGCGGCCCAAAGGGTAGTCTTTGTCTCTTAAGGTAGCTTCCAAACTACCACCGTAAGCAATATCTCCACGACTAGCCATGGCCCCACCACTCATCACAACTCGGAGTTGCTTGTTCAGTATCAACTTATCTTCCACTTTCAATCCAGCTGACAATGCATCACCCAACAGAGTAGCAGAGAGACCTGCTGTTGCCTTGTTCCGCCTGTAATTACTGAATCTTGTCTCACTGCGTAATGTATAAGCCAYGTCTTTACCAACGCTCTGCATATCAAAACCCAATGTCGTAGCTTTTCCTTCCCCGTGCTTTATTGAGCTGGCCACTTCCATCTGGAGATTGGCTTCTTTCTTGTCCTTGGACACTTGACCAGAGAAAGATAAAGGTACCTTGTCTTTGACCACAAACATTCTTTCTACATTAATTCCTTCATATCCAACATCATGATCCCAACCATGATTATCTAACACGGGGCGTACAAGCCACTGGTTGGATGTATCCAGATAACGATATCGATGAGTTGGGTTATCCGAGTCAAAGGAAGCAGGTAATGCCAAATCTGGCATTGGTACAGGTAGTGTTGCAGCTCCTCCAGAATCCCCTTCAACATTTTCAGTATAATCAGAGGGGATTTCATTGACTTCAGCTGCCATTTTTTTCATCATCTTGCGTCTCTTTTTTTCTTCCTTTAGCTGTTTTTTCATAAAAAGTTTCTCTCTGTATTCTAGCTCATCATAGTAAGCCTTTYTCTGGGCTTTAGTCAGCTCTGACAACTGGGCCTTGGTCAAAGGCTTGAACGGTGGCAACTCATCAAATTCTGACTCGTCATCGGACTCCGAAGATTCGTCCAAATCATCCATAGCTTCATCGTCAGCATATTGTTCCTCYGGCAATTTCAGCTGAGGCCTTGATTGCAAAAGTGAAGAAAGAAGGAAGGGCAAAGGTGGTGCTCGGGAGCGAGTAGCAAAAGGCTTGCCAGGTGGGCTATCTTGGAGCTTCAGAATAATGTTGGCTTCAGCTAATATCTTAGAMGCAAATGACAGCAACAACAAATGAGGCTTCCAGACCTGACCATTGGGCAGAACCCTCTGACCAGCTCGGTTTGTTCTGCAAGCCAAATGGTTCTCAACCAATGAAACGGGGTTCATAAGACGCATATCCCCAGCAGCTTGACGAATCGCTTGCTGAACTGCATGTGAGCGTTGAGTGACAAACATATCATAAGTTGAAGGAGTGCCATTGGGCCCATCAGGTGGAGCTGATGCAGCATGAGTCAAAACAACTATGGCGTTAAACCATATAGACGGTCCAAATACATCAGTTATTGTCCTCAAAAGCGGTGTGTCACCAAAATCCCTACTTGGCATATCTAGCCGGTCAAGGTATAGTACAATATCAGGAGGTGACTTGCTAATGAAACGTTTCACAGAGTGTAGAATCTTTTCATTCCGACGTTGATCAGAGATAGAAGATAGGAGTCCAGGGGTATCAATGACTCGAACCTTGATACCTTGCACAGTACCCACGACATCCTGAACCTTCTTTGTACTTGTATGGAAAGCATCAGTGCCAAACTTAACTTCATCAAATATGGAATTGATTGTAGCACTTTTGCCAACCCCTGTCTTTCCAATAACCATGATGGTACAAGAAAAATCTAGAGGCCCCTGCCCAGCTGCCTCTAGCTGCTCAGCCATGGCACTAGCCCGATCAAAGCTGAAGGCGCCAACACGTCCCCCGTTTCTAGCTCTAAGCTGTTCCGCTAACCCTAATCTGTACAACACTTGGGCAACAACAACATTGTGTGGGGTCTGCCCAAGCCTATAAGCAAGTCGCAAGAATTTTACCCTTATCATTTGAAGTTTCTCCCTGATTTCGTCACCTTCCTCGACATCCGAATTAGTTGACTCTTCAACAAGATGGGTTTGCACCTGTGATGCTTGTCCATTCGCTCGTGGCTGCTGGGCTGCTTTAGGGACAGGTTCAAGAAGAGGGGCTGCTCGACCAAGGCCGGCAGGACGAGCAGGGGAAGGCGTAGGATTTGCAGATTTTACGGAAGAGGAAATAGAAGGTTGTGCAGTCTTTACTGCAACTTCTTTTTCTTTACTTGCCTCACTGTTTGGCTTCACCTCCTGAATTAATTTTCCTTCAATGGCATGCCCATCATTTCCAGATGACTGCAACTGACCATTAGAGCTACTATGTTCCACAAAATCAGGATCAACGCTCTTATCTTCCACTTTGTCCTTCTCAAGAGTCAACACACCGGAAGCTAAGCTTTCGTTTTTGGAAGCCAGCGATCTACTATCAACAGAAACACTAATCTCCGAAGAACTATCGTCAACATTTCGATGCTGTGAGGGCAATAGCTTCTCTTCACCTTCAGGTTCTACACTATCACCCGTGATCTCTGACTCTGCGTCACCCAGAGCATCCTCAAAGGTAGCCCCAGCATTCTCCGGACGATCCGAACTATAACAATGATCCTTAGTTTCCCCTATCACAGCTTCTTTTATTTCTTCAGACTTCTCTGATTGACCCTGAGATCCAATGACGGTGGGCGAATCTTCAAGTCCACTCTCTATTTCCCTCCCATGATTAACATCCCCATTATCTGCTACAACTTCAACGTCTCTAGCAACAGTGTTATTATYCCCCCTTTCCTCAAAATCYCTGCTCACTGATGTTTCCATGACAATAGACTTCTCAACCAGAACCTCCTCTCCATCTAGCCCCTCAACAGTGGTCTCTTCTACAATCAAAACCTCAGCTTTTATTCCCTGACCATGAGACTCTTCTGTTGAACCAAGATCTTGATGAAGAACCCTCTCATCGATTGAAGATACTTCCTCGTGCGGCACACTCTCATAATCATTCACATCAGTGATCGAGCCCTCATCACTATTAGCAGGAAATGATTCATCCCTCACTTCTACACCATCGTTTCCATCACTTAATCCTTCTACCAMACTCGAACTCCCCTTGGCCACAGAATGATCGGAAACACTTTCCCCGTGATCACTCACATGAACTGATTTCAACCCATCAGTCTCGTCAACTCCATCGTCTAGAGCCAACTCCATCGCTTCCTCGAAAAAATCGTCCCCTTCGGACTCCTTATGCAAATGAGCACCACCAACCACCACTACCCTCTCCTCAACTATCAACCTATCATCAACACCTTTCACCTCCACCTCCTGAATTTCCTCAACATCTTTCACCCCATTTTCCATCCCAATTAACCCTCCTCAAAATATCGATTTTCCGGTCGAAACCTGAATTTCAGAACAAACCCACAAAAACCCAAATCTCAAATCAACCATATTTCAAGTTTTACCAATCAAACATTGCATATAAATA
>P18903_1001_gene-60-consensus_burchelii
NNNNNNNNNNNNNNNNNNNNNNNNNNNNNNNNNNNNNNNNNNNNNNNNNNNNNNNNNNNNNNNNNNNNNNNNNNNNNNNNNNNNNNNNNNNNNNNNNNNNNNNNNNNNNNNNNNNNNNNNNNNNNNNNNNNNNNNNNNNNNNNNNNNNNNNNNNNNNNNNNNNNNNNNNNNNNNNNNNNNNNNNNNNNNNNNNNNNNNNNNNNNNNNNNNNNNNNNNNNNNNNNNNNNNNNNNNNNNNNNNNNNNNNNNNNNNNNNNNNNNNNNNNNNNNNNNNNNNNNTGGGGATATTGAACGAGGAAGCAAGTAATTTCTAGAGTCTAATGACTTGACTAGGTGAAAACAAAGTATAAAGAAGACTTGAAGAGGTCAATATTACTGAAGGGTATATAGGTCCTTTCATGTGTAAGTCACTTGACAATTGGGTTGTGTAGCAATTTTACCCTCAGCAATTGTTAAAGGAGTAGTTTTTTWAGTAGCAAATATCAAAACTGTGTTAATGCGCGGTAGTAGTTATGAAAAAACCCTAAAAACTATAATGAATTATCTTATATCATAAGTGTGTTTATGCTTCGTAGTAGTTATCTAATtggtattttgtggaaTTTGTGGAATCCAACATAGAAGCACGACAGCAAAGAATAAAAATCAGTAAGTTGGATCCACCAACAGCGACAAAAAACAAAGCTGTATCCATTAAAAAAAATCAGACAAGAGTAATTACTTCACATGAATGGTTAATCAAATGGGCTATACTTCCAGCTCTTGTGGCATCAATAACGCGATCGTCATCAATCCGGAACATATAGGTTCCTGCACCCTGCAGAAGACATGTGACAGATAGCAGCTAATATCACAATGCATGTAAATAACAatatatatATTCAACAATGATTAAACAAGAACAACATTTATCGTCCTACaaaattATGatcacttgattagcatagtataagGTACTCACATATGAAATACAACTTCAACTAAGTATAAGCTTACAAGTGAATTATCAAACTCACCACCAATGAATTGTAGATAAACTGTTCTCTTCGGTCAGCCACCGGCGGCCTCACAATCTCACCAGTATATTCAATGACCTGAACCAAAATGCAGCATCAGTTTTGAACTACATTCATACTCTCAAGGATTAAATCAAATACCTAGGTCCCTGATAAAGAGAAATTACCATATCTCCAGCTTTATGTGGCTTCTTTGCAAAGATCCCAAATCCATGTATTCTAGATTTTCCTGTAAGTGAAAAGCAACACATTACTAACACAAGAGCATTCAGTTACGCATGCATGAAATCATTCAAGTATTCTAGGCATCTTAAGTTCTACGTAATTGACATTGAGCTTACCAAATGCTAGTCTTTTCCGGAATGTCTTTCTCATGTACTCATACTTATCAGCCATTGAAAGTATGCTTTGCTGACCACCCTGATTTGAAATTCTATTTTGAATTTCGACACAAAACTTAGAGCCAGTAATATCTGTCGGATACCCGTGTCGAGAGAAGCCCCCAACCAAATATGGCTTGTTCTCTAAATATAAACGTTTTACTGATGCTGCAGCGAGAATTTCTGGTTCTTTACGTCCTCTTCTCCCAGAATAATCATACGGTTCTGTACATACAACAATGAAGGTGATGCTCAAAAACAGACAcatcaactaaagtacatagttgaacacgttagagcacattgtcaaattgtcccgatggtgactttagACTCTTTATGCGATAAGGCCAAAAAAAAGAAAAAAAAAAAAAAGAGATGTATTAGGCATCTATTATATTGTGTTTTATATAATTATGCTTCTGGAAATAAAATTACAGATGGTTAATCATTGTTGTATATTTAGGAAAGGAAATCAATTGTGGTACACCAAGCACCATGATGCCCATGTACAAAGCAAAAGCTGTACGATTATGCTCGGGCTTATCGAGAGTAATCTTATGATTATCTACAAAAGGAAGCAAAGATACGTCTTGGTCTACTCTTGACTCCAATGAAGAAATTGAAGATATAGAACTTTTCTGTGCTTGAAAGTTGAAAACTAAATGGAAATGAAATAGAACAACTAATAATTGTTTGAAAACATAAATATTAGTCGCTAAACCTTAGTGTACTGATgagtaagatatacaGTAACATACCACAGCGAGCACAGCCAGATTCATTGGTTGGTGGATTGTAGCTTAAATCCTCATCAGGGATTTTTCCTGTCCCCTCATCCTCAATGGAGCTGACATTAGATGGCTGCTTGTGTTTTGAGCAGAAGGAGAATAGACGAATGCACTGCTCTTCCTCGTCTTCGTCAAAAGAAATAAGATGAAGTCTGTCTTCGTTTTCAAGCTGAACCAAAAAGGTACATGAAATAACACAAAGTTAAGCaaGCCAAATGGGAAAGAAGGTGACATTGCCTGACAATCACATTACCAAGTCTAGAGGAGATTCTAAAGAAATAGTAATACATGAAGGCTCTAAATGTACCTTTTAAGAAAAAGAGAAACATATACCTCAACACAAAGGCCAGCTGCACGTGCGCAAAGTGGATGATAAGCAACATAACATGTAGGATTGGAGCACTGTAATAGCATAGCAATTAACAGAGTTATCATTAATTcgttttgccaaataatcacctagcaattagctgtctctgNNNNNNNNNNNNNNNNNNNNNNNNNNNNNNNNNNNNNNNNNNNNNNNNNNNNNNNNNNNNNNNNNNNNNNNNNNNNNNNNNNNNNNNNNNNNNNNNNNNNNNNNNNNNNNNNNNNNNNNNNNNNNNNNNNNNNNNNNNNNNNNNNNNNNNNNNNNNNNNNNNNNNNNNNNNNNNNNNNNNNNNNNNNNNNNNNNNNNNNNNtagaacaattgaaggataaatctaacggtatgtCAAAAGGGATGAATCAACGGTAAACAAAGCTAAATGTATATTGTGACGACAGACAAAAGGATAATGTCAATGTAGCCATGTAGGTAAAAGGATATTCAAGTAATAAAATCAATATTTAGGACACTTTGGAAAGAATAATCTAATGATGTGAATTGTGAAGAGCTAAAGAACAGGAAACAGCGAACTGAATCTTGTCAGCCTTACCTCGAGAAATAATGATCAATAAAAGAGGGGGAAACAAGAAACTTACACTTTTGCTTCGTTTAAGCTTTTAATAAACTTTGAAGACTTGCACTTTAGATGGAAACAAGAACTAAGGCCCTTCAGGAAAGATATAATTTGTTTAACCTGTACTCTGAAAAGCACACGGAAGATTTAAAAATTATTGAGCATGAAACAAATATACTATTCTTCCAGCGAATTCTCTTCATTTGAATAGAGTATCAGAATCATTTACAACCTTGCAAAATCATGACTACCAAAGAATTGCACCGGAAGTGATCGACCTCCTGAACTTTTATTCAACCCTTTGCGATCGctaacaagagattcaTCCATAATTATTGCTGGCCACATTGCGTGACCTACAAGTAGATTtatcgagttagttagcttgatATCAAGAGATGAGAATAGTGCTCAAAATAAACTTACACGTGCAAGAAACGGCAAAAGTATTCTAGTTTATATGCCCATGCAGGTGAACACAAAGATGCTAGTATTTCTAAACGGAAACTGCAAACATATAACTGCATGAGCCAACAATTCTCATTGAGCCACCGCCATCTAAAAGCATACTTTTTTTAACAAAGAATCCCATATTTCCTTAATTGATAATTACAAAAAATAATGTGCCAAAGGATATTCATTTCACAAAAATATATTCTCAGAAGTTTCAatttgcatggcaccataaatgtaaggttgccgaattcactcaNNNNNNNNNNNNNNNNNNAATATGTTGAAGCAAATTCATATCAAATCGTTGCTTAGAAACCATATATCATATACCTTTTAAGTGCATCAAATATTTGGTCTGTTAATAACGAGTTAGGCAAGCACGTAGGCAAATTTCAGCGTTATTAGGAAGTTTTACGTATAAAAAGCAATTAAAAATGTAGTCACCGGTAAGTTTGGCCCAAATGATATCCCCAGCCTCAAGTTCTCGACTCTCATCCACGGTAGCAGCAAGTGCAATTAGTAAACTATAATCAGGATCATCATCAGATGTAAGCTTATGTCCTTTGAGGTTTAGGTTACGCATTTCCTCCCTTGAAACATGAAATTTAACCTGTTCATCTGATAAATCCAATTCTTCTTCATCACCGTCGTCATAATTGACCTGGGCATGTAATATAACGTGAAACCAAAAGGAAGACATATCTCAAGAATTAATTAAAATTCAAGGGGGGGAAGGTCATACACTGTGCTTTTTAGTGTTTGAATTGTAGCTCTGAACAGTAGCTTTGTACCAAACGttaNNNNNNNNNNNNNNNNNNNNNNNNNNNNNNNNNNNNNNNNNNNNNNNNNNNNNNNNNNNNNNNNNNNNNNNNNNNNNNNNNNNNNNNNNNaacaacttgcCTTGCATTTCAATCCAATAAATGGTAAAGGATCAACACCATCGGAAGCCAGCCTGAAACGAAAACCCTGGGAATTGAAATaagGCGATAGCAAGAAAAGTAAAAGAAGAATCTGGAATTGAGGAAGAAGAACATACTGGAACCATTTTTTCAACTTCCAATCAGCTTGATACTTGGTATGAAGAGAGGAATTAATCTTCCTTTTCTTTACAACAGATTTACTGGTAGTAGCGGCACTAGTTACATTGTACTGGAACCTGGATTCCCTCAACCTAGGTCGATTAATCCGCGACAAAACAGTGGAATCCACCCCCAATTTGAGGAGCTCAGAAGCGCGATGCCGCCTTTTGCTGTCTACAAAACCCTCGTCATCGTCATCCAGTGCCTCCGACTTGACTACAATCTCCACCTTCCTCTTCCGGCGAGAGTAGACATGGGTAATCTGGCGTGGTTGCGGGTGTGGATGTGGATGTGGATGTGGTTGTTTAACGGGGTCGAATTGGTGGCAGGCGTAGAAGGGATCGTGGTCAGGCGAAGTAACTTTACGAGCACGAACCTTTTTGGAGGTGACTACGGAGGGAGAGGTGGCGGAATAGACGTGGTGGAGGGGGAGGAACTTAATTGGGGACCCACCGTAGTGGTTGTCAATGTCTTCTGGGAAGGCGGGTTTTGAAATCGGGTCGGGTTGGAGGTCAGGTGAGTGGTGGTCCTCCAtaaccacggttgccattacaatctgtgtctgttgttgttgttgtaaaagAAATGctacgtttttaaatgAGAGGCAAAATTTGGGGTTTTAGGGTTCAAGGGGGGAGAGAGAGAGTGTGTATATTGATTGATGTTCTTTTTTGGAATTTTGGAGGGGACGAAATTTGGGTGAAACGCACACTTGCGTTTCCCGCCGTTGTGATTCTTAGAGCGTCGGATTCACACGGACATTATTATTAATTTACTCCCTCCTTTTTTTTCTTTACACGACGTTTTGCATTTATGAGGTAAGCTTTGACTTTCATATTTACAAAAATATATTTGTTCAAAAATTATAAAAATGGTACCATTAAATTCCTT
>P18903_1001_gene-62-consensus_burchelii
gcgcttttgtcataagtcatgaggtagattggaccagaaatacaacctttggatcggaccatcattaactctcattgctagttcagcacttgtgtgctattgtaactgcacctggctgcctctgtcgtttgtgatggatccgggttttgggttgtggcaggtcaggtaatttacagttcaacaatcaactagtttactaaacatttatggattcagcttaatggaaaaaaacatacattgtcaagtacacatttcagaggtgatttgcattcttgtattgctaactcaccccataaatacgaggtatcccccgtttgcttattggatagattgcctattaattaaactccgagagagagtaattgcccaagtattagccaagtattaagttagtcgagaagtttcaaacccggatgctgaaaaacaacagaaccctgataagcctttggtttagaaggcttgtcggaaatctatatccttcattcatgGTGCGCCCATTTGAATAAGCTGCACCGGAGATTTGAGCAACTTTTTCAGCGTTTCAACAATGCTCCTGAAAGATGGTCTCTGTGATGCATCACTGCAAAAACCAGAtggaccaattagttctgcgtatcacagcattattacagcaattttctgtctgatttttttcacgaatatgaaaattcacactagttgtcggaaggaaatcagaaaatgggaatgccattaagatatggaaattgaacttactCGTCCCAGCAAGCTTCTATGAGCGAAGCCAACACAGGAGAGGTGTTTGCGGGAATAGTGAGCCTCCTATTCTGGAAAGCAACAGCTCCAACAACCTGAAGCAATATTACGNGAGTAAATAGCAGAAGACAATTTCtaagNNNNNNNNNNNNNNNNNNNNNNNNNNNNNNNNNNNNNNNNNNNNNNNNNNNNNNNNNNNNNNNNNNNNNNNNNNNNNNNNNNNNNNNNNNNNNNNNNNNNNNNNNcctactcgagctcttttttttccgacagaaagctgatatttcactactcgtccattgcgccattgcttttcattttggatgattaatcattTTGCTAAAAAAGaaaataggtctaaAGACGATAGAAGTAAATTGATCATACCTGAGCTGGACTAAGTCCGTTCCATGGTTGTTGCATGGTCACGAGCTCCCATAATATGACCCCAAAACTGTAGACATCTGATTTCTCATTTGAGGGTTCTCCACGTAAAAACTCCGGGGCCATCCATTCAGGCTgaaatggaaagaaaaCAAACTCACTTACATGAGATTTGCCCACGCTAACTGTTAGGGTGTTTATTGATACAATTAgaaaacTTCAAAAGAATTTTAGGGAAGCTCACCGTTCCAGCAACAGACTTTGACGACAAGAAAGTGTGTGCTTTAAATCTGGACAAACCAAAATCACATACCTGAGAGCGGTTNAAGACAAAATTAATCATGTGTTCAGTAGATAAATTCCCCCCCAaaaaaccgccgatTAGAATATATACAAACCTTCACTGTCCAATTTTTGTCAACCAACAAGTTGGGAGATTTTAGATCCCAGTGCACCACAGGAGGGCTGAGACAGTGAAGATAATTGATCCCCTTCGCCTATATATAAACACAAAATACAGTGCTTTTAGTACATTgcaTcagaaacagccatctcaataaaaaggtataagCagaCAGCAGCAAGTATGACATACCACATCCAATGCCATTCGTAATCGCCTTCGTTGATCCAAGACTTCCCCAGATGCAGGCCTGTGCAAAAGACGGTACAGACTCCCTCTGTCGCTCAAAAAATAATACTGAgcagcaataatcTAGCTCAGTTAAGCAAGTATTGAAAgATGAGTAAATATGTTTTCTCACCTTGGCAGATATTCTGTTACTATAGATAGGTGTGGACGCTTAGTTACAGCGCCCATGAAGAGAACCACGTTTGGGTGCCGCACACGTTTCATTATGGCAACCTTTAACAGAAAAAGAAAAAAAATTGTTATCAATGGCGAGTTGGTCACAAAAGAAAAATGATTTTTCTGCAACAAGACGTCGACCACACAGCACATAAGTCGCAGCAGATTCAGCTGCATCCCCACTAATTTAATATATCAGACAATGATTTGCTAAAAAAAGGAAGAAAAAATACTTCGTAAGAATCACATTCAAACCTGAAACAACCCAAGGGAAAAGGAATAGTTTTTTTTGCGAAAACATGAAGCTGACTTTACCCTTGCTTAGATAGAATCATAACATTAACTCTAGGCATTGGGGTAAGATTGAGCGAAACGCTGACTTGATGATGCATGATTGTTTTTAATGTCTGTTACAGATTTACAGACAAAGTGATTTCAACCAATttgtatttcagaggttatgcttccatatGCTCATACCTCGCGAAGGAACTCCTTCAACTGATCGTCATCAAAATCTTGTACAGTTAAGACCTTCACTGCAACATCCTGCAATACGAAGATTTGATAGTGGATARGAGATTATTACTATTATTAGTTTAAAGTTGAAAAAAGGGCTTCTATCTATCATTTACTTCAAATGCTAGATACTAAGACACCCRATAGAGCCGATACAAACTGTGTCTTATCCAAAAGTCAGTCAAAAAGAATAGCAAAGACACGAGTAAGGTAAAAGTATCAGGTTGTTTAGCATCTACTattgataaatcaACATAGGATTGGAGGCACTAACGGATCCATGCCATTCAGCCCTGTGCACGGTTCCAAAAGAACCTGATAGATGTTGATTCATAAGCACGTGTCAGAAATGGACAGTTCAATGATTCTTATAATATCAATGTTGATGCAAATGCGTTACTAtaggcgagcacttaCCAGCACCTACACGCTCTTTGAGATGCAAATCATCCCAACAGATTTCCAGCCAATCCATGGCAAGAGATGGTTCAAGGTCCAAGTATCTGGGAATATTTGAAGTGGGACATATGCATTGCTTATCGTCTGTCTCCCGGACAGGTGGACTTATGTCCAATACGGGGCGCTGACCAGCATTTCCAATCAATGCACAGGAAACATTCATTTCTTTCTTGTAGTTCTGCTGTATATACTCTCCCACACTTTGGCTGACTGCCACTGCCACCGCCTCTGGAACGGCCACTACCTCAGAAACTGTTGCTTGTATGGCAAGCAAATCAGGTCTCGGAACAACCTGTGCACTCTGCGCACCCCCAAGTAAATTGCTCTCGTTATGCCAATCTCCTTTGTAGCTTCCTGCATTACACAAACCAATATCATAATGACACACCGGAAAAAAAAAAAAGTTAGCAATTGTTTGCTGCAGCATGTTCCTGACTCTGAAGTCAAATCTTGATGATAAGCTGTattNNNNNNNNNNNNNNNNNNNNNNNNNNNNNNNNNNNNNNNNNNNNNNNNNNNNNNNNNNNNNNNNcaccagctaaacaatcacaaaaatgctaaaagtataagataaaccgcttggtgctgatgtatgctgcaacttagtattgaggccaagagtacttgttacaaggatacccgggttcacctatgtgttaaaatctgataaacaaaagaaccaagtaaaatctcatttcatcactgatttggattttaccaggaaggCAAAaatccttatcctgccgtcttaattttcaatgccgacagtataactactccatcaagtcaatattgctcagaacgttactgtcacgtagcttttgcagctttgttcgacataggtatacccccaGAAAAGGTCATGACTAATGATGATAACAGTTTCAATTATTATCATACCAGGATTTAGAAGACCAGAGGAAGGACATGTCTGTTTTGGTATTGGTATTTGGCCTCGTGATGCATTGCGAACAAAAGACTGCTGAAACTCTTTGATGCGAGAATCTTGAAACGTCAAAGGTATGGGAGCAAGTAGACTTCCATTTATTGAGGAATCTGGAGAGTGAACATTTCCCGGCTCACAAACTAGATCAACTACAAATTCCCTATTAAAGAAGATGAGGATTAGGAAGAACAATAAACTACATTTATAGAAAGAAACCACTGTAGTATAGCAtacagtctatcgatNNNNNNNNNNNNNNNNNNNNNNNNNNNNNNNNNNNNNNNNNNNNNNNNNNNNNNNNNNNNNNNNNNNNNNNNNNNNNNNNNNNNNNNNNNNNNNNNNNNNNNNNNNNNNNNNNNNNNNNNNNNNNNNNNNNNNNNNNNNNNNNNNNNNNNNNNNNNNNNNNNNNNNNNNNNNNNNNNNNNNNNNNNNNNNNNNNNNNNNNNNNNNNNNNNNNNNNNNNNNNNNNNNNNNNNNNNNNNNNNNNNNNNNNNNNNNNNNNNNNNNNNNNNNNNNNNNNNNNNNNNNNNNNNNNNNNNNNNNNNNNNNNNNNNNNNNNNNNNNNNNNNNNNNNNNNNNNNNNNNNNNNNNNNNNNNNNNNNNNNNNNNNNNNNNNNNNNNNNNNNNNNNNNNNNNNNNNNNNNNNNNNNNNNNNNNNNNNNNNNNNNNNNNNNNNNNNNNNNNNNNNNNNNNNNNNNNNNNNNNNNNNNNNNNNNNNNNNNNNNNNNNNNNNNNNNNNNNNNNNNNNNNNNNNNNNNNNNNNNNNNNNNNNNNNNNNNNNNNNNNNNNNtccaaacaaatgggaagacagaagcataacacgcaaCCAAGAGCTTATTTAGGTGGGTTTATAATGGATAGTAATTCAATAAGTCTACAGGTAACTTgtaatcagtaCAACATTCAAACACTCAATATTTCTTTTGCAAAAGCTAGAAATTATATACCTCGGCAACTGCCTATCATCTTCAATGATAACNAGGCATGAAGACCTGTAATCAGCTGCACAATACCTACAACCTTGAGCTATCCTGCATGGCAACCCAACATAATCTGCCAGTTTCTGCAGAGCAAAGATCAACAATAATCAGATAAGCGTGCAAACATCAAGAGCCACCACATTCGCCAACTGTTACTTTGAAACATTACAGGAAAAGTTCCAGAattataataaacatggtcaaactcagaattatagctaactGGCAGAAGAATGTAAATAATTCAGTCACCTTAAAAAGTACAGCGCGATGTCTACAAAGCCCTGAAGAGAGACTACCAATAGGAAGAACGATACACTTGTGAAGATCCTTCAACCTCTTACTAATCACTTTCCAGCGCAAATAGAGATCACCTTGTTCCACCGGGAAGTTACCCCTTAATACCAGAATAATCGTAAAATTATAAACTAGAATACATATGAAGACTGGCACAAGCTACGTGCTTAGATTAGATATTAAGTGATACCTACCCCATATGATTAGAAACGAGTTTACCAAGCTGCTCCACTAGTACAAGTGTACTCTGTGAAGCACTTGACAATTCTTGAGCTTTATCCWGAAGCTTCCTTAATCTTGAATCACCGCGTTTGTCAACAAGTACTACCTCCATTGATGTATCATGTGGCGAAATGGCTTTCAAAGACTTCAGAGATGGAATATTATTAGCTTCCTCAGAGTCATTGCACATTACCCAAACATGAGGGTTCATTCCAAGTATGTTGTAAAAACCATCTGATATCTTGTCAGTATAAGATAAACATCCATTAACCTGCACAYACAGATAAACAGTAGGTGTCGCACATAAGTCGTGAAGTCATATaTTCAGTCTGTATGNCAGATGCTTttctgtgaagNNNNNNNNNNNNNNNNNNNNNNNNNNNNNNNNNNNNNNNNNNNNNNNNNNNNNNNNNNNNNNNNNNNNNNNNNNNNNNNNNNNNNNNNNNNNNNNNNNNNNNNNNNNNNNNNNNNNNNNNNNNNNNNNNNNNNNNNNNNNNNNNNNNNNNNNNNNNNNNNNNNNNNNNNNNNNNNNNNNNNNNNNNNNNNNNNNNNNNNNNNNNNNNNNNNNNNNNNNNNNNNNNNNNNNNNNNNNNNNNNNNNNNNNNNNNNNNNNNNNNNNNNNNNNNNNNNNNNNNNNNNNNNNNNNNNNNNNNNNNNNNNNNNNNNNNNNNNNNNNNNNNNgacctctacctatatgtgtgaacttttccagatcaaagttaaaaacacggaccacgtaggtaaaacgaggtcaataaaaatgtgatggaggtgacagaaatatcccgtgcacatcggaaatggtagtaaaagtagacacatctatattgctaatcataaactaacaggcagttgaatataatgtacagagacacaaatgttaactcgaaatgttccactcgctttcgaacctttgacctctgtgttgc
>P18903_1001_gene-66-consensus_burchelii
tcttatcgaatgacaactgcagtccactagcaagtggcatatccctaaccctgatcatgccagctgtcacgtgaacagggctcgcctgcactgcagcactcaatcgcgacgcaatatccttgcttggcaattctgaagcatatgctggatgagttgggatgttatccaaccaacggtttgcgttaaccatagctgcaccatacaatgataagaaaccgtttgaaaattgtaacaaaacataacaagtacaatgccgaaatgaagctaaatgtattgtccatacctcccccggagtgcttatNNNNNNNNNNNNNNNNNNNNNNNNNNNNtgatgatacatgaacaccatcacttgattctGGTAGTTGATCACTTGGTAAAGGTATCTGCCAAAGTTCATTATCCAAATTCTGGAAGGAGAGAAGAAGTTGGTCACTATCCAGTAAATTGCCAAATGGAACAATCGTACAAAAAAAATATCTGAAGCATATGATTACCTCAAGAGTGAATGCTTGATCAAAGGGAATTCCAGCAAGTTCAGAAGAAGAATCaaagttgtgaaaataaaaatcatcaaaatccccaaaatctctatgactgtcaaagaacgNNNNNNNNNNNNNNNNNNNNNNNNNNNNNNNNNNNNNNNNNNNNNNNNNNNNNNNNNNNNNNNNNNNNNNNNNNNNNNNNNNNNNNtcacaaacatcattatcggccaaattgactgaagcctcattatactcagcattcagctgaggcatgtacTCATTCTTCACCGCTTCTGGGTTGCTCCCaacttgcaaaagaggatcagacatctcttgatcataaatggcctgtgacacacactcatattcttgacctgctcctgccggcATCTGATCAATACCAGCTACGTCCTTGCATTCTGCAACATAATCCGGGCTACTTTCTAGCAGTGGAACACTTTGAGGAGGCTGCAGATCGAGCTCCTGTAAAAATGAGCAGAACAAGGTAGATGACATGGCTGAAGACAGTCTAATTTATCTAATTGTTTGGCAAATATGATCCCATTCCCAGCATTCATGACCAcTAAACATACAATCCGGGCTCATGTTATCATTCCCGTAGCTTTTTCAAGCTCTATCATGTCaaaaaaAGATATGTCTTGTAATATAGAACTGAATAATCTATTATTATGGCATTAGTACATCAACATACTAAGATTCTCATCTCGTAGATTCGCTTTCGATCACTCCACAGCAAACTTCCCGGGCTAAGTAAAACAAGTTCTATGAGTGTTATCACATTAAAGGTGGCATACTACCAAACAATTGGCAAATATGTTTGCGCGCACCAAAAAAACTGAAAAGATAAAGAGCGGTACAAACCTGGATTAAATCATTATGTTCGATGAATGCATTATCATCAACATATGGGTCTTCAAAAGATATTTCCCCATTGAATAAATTCTCTACTTCATTATCATCCCACTCCTCTTCCACCAATGGGGCTCCATATTGCTCTCCGTTTTTTGGCCCAGTGCCACTTTTCTGGAATATTCTGCAAAGAACAAACCCCTCCTATCGAAAAAAAAagaaccaaagcacattATTGACAGCAAGATAATAACTTTCAACTGTCCAAGTGAGCTCCAATTCAAACAACACAACTCACTaaAacaagtttaaacagcgacaaaacaagaaaggttagaatggctgaccaaagggtaaccagctttgtctagctcctcatcaacaagtttatactcgtgcataacccaattcttcactacagtgcgcttgccacgtggggcacgaccaaaatggtaaacaagggttttcttcatgccaacaaggcgagacttatgataaacaggcctgtccttgccggtggtcttccacttatcaaatccttatccaagtatccatcagaggtagcacgatttgtgCGCATTCCATTTCCATACTTCCTATCAAGTGCACTAAAGAAATACCACTGCCTGTCTCTAGTCTTTAGCTTCGATAAACCTAAATTCACCAATCACCCAATTATCAAATCAATCTGATTACCCCTTAACAACATCTTAAGGCCTTACCCCCGCAATCTTAACCAAATCATCcaaaacaataatataacc
>P18903_1001_gene-7-consensus_burchelii
NNNNNNNNNNNNNNNNNNNNNNNNNNNNNNNNNNNNNNNNNNNNNNNNNNNNNNNNNNNNNNNNNNNNNNNNNNNNNNNNNNNNNNNNNNNGTCACCCATACCTGAAAAATCCCCATAGGGGATAGTTCTCTAGAATAACTTTTGGTAGCTTTTTTTTTCtcctcctctatTACCACCAATACCCTCCTGTCCTGAATCATTCCGAATGGTTAGCGTTTTGTATGGAGTAATGTCTTTTTACCTTTTCTACTGGATAATATATTTTGGCTGTTTAAGTTGTAAATTTATTTTAGTTTTACCCTGTTAATCAAAAGAACACYTATAAAGGAATTCACTCCTTTTGAAAGAATGACATTATTCTCTTATTTTCTTCTCAGAGGGCTGCTCATGTGTATTCTGAAGCCAAGAGGGTGCATGCTTTCAAGGATACAGTGTCATCAAAATTAAGGTTAGATTTTCTTTGAAATTAGCCAAACAATTTGAAAATTTCTCCACTTGTATACTGTCATCATGCTTACATGCTTacgcctgcttgtgcagctgatttNNNNNNNNNNNNNNNNNNNNNNNNNNNNNNNNNNNNNNNNNNNNNNNNNNNNNNNNNNNNNNNNNNNNNNNNNNNNNNNNNttgtttaatacacggcaagttttctagtgaaaacatgacaatagcaaggattcgacatgataaaatccatctctctttacagctagctggaaaaagttttatcttaggagcgaacttGATCCTTACGATTAGTTATTGTTTCCATTGCAGTGACGAGGATATGCTTAAGAAACTTGGCGATCTTATGAATGACAGTCATTACAGCTGCAGTGTTCTTTTCGAATGCAGGTATCAAGCAATTCCTTCTTCTCAAATGATTTAATGTCTTCCCTAATATATATAGATAATATGTCTGTTTAAGCCGTCCTCTTACAAACAATTGCTGGAGGCCTGGAGCTGACTAATGTGATTTGACAAGTTAGCAGTAACTGGGGATATACAACTATAGCTTTTAGGTTACAAatataattattaaatgccGAGTATAGGTATATAGTTGAACGAACATGCATGAGATattgagataCTAGGGTGGTTCGGGAAGTTGTATGGGAATTATTCCCAGGAGTAGCTACTCTGCTACTCACCTAAGCTCAGTTGAGTTGTTTCcgtctaaataaaacAAACTTAAAATCACTATGGCGATGGAGATGCAGAAACTTTGAATCAGAAGGCTAATTAGTAGCTTCTGGAGGAGTACTTGAAAATTGAAATCCACTCATTTATGTGCATGTTTTTAATCCAGGTTGCTTGattcgaNNNNNNNNNNNNNNNNNNNNNNNNNNNNNNNNNNNNNNNNNNNNNNNNNNNNNNNNNNNNNNNNNNNNNNNNNNNNNNNNNNNNNNNNNNNNNNNNNNNNNNNggaaccgtataattgactcacagttcgctcgattatgagtctcttaactcaatttctgattggttaatgttactgttatttggaatctgtttcaatgtacgcgtagtatcttaataagtaatttgacttttaataggaataatttaCTTGATTCTTGTGTCTTAATTACGGTGGTGATTTTCAATGTAGTTGTCCCGAGTTAGAAGAGCTTGTCAAGATTTCCCGTGAAAAAGGTGCTTTAGGAGCAAGGCTCACCGGTGCTGGATGGGGTGGATGTACTGTTTCGTTGGTTAAAGAAAGCATAGTGCCTCAATTTATCCTTGATTTAAAGGTatgttctaactaAATATATTAAATTTAGAAGTTCTAAATAACAATCTTATAGTTTTGGCCAACaattTATATATTKTTTATATTCCTTTCCGCAGGAGCAYTTTTATCGATCTAGGATTGACAAAGGCGTAATCAATAACAATGATCTCGGTCTTTATGTCTTTGCTTCCAAGCCTYCGAGTGGTGCAGCTATCTTCAAATTCTAGATCTCAGATATCGTCTATTAGTACAAACGCAAGTTTTTTCTTTCGTTCAGGCCTCCACGTTACGTTTGCAAGTATT
>P18903_1001_gene-71-consensus_burchelii
GCTTCTCAAGTCGCGGTACTGGATCTCTGATTGGGAAACCGTATTCAAGCTATGTGATGTGTCAGTAATCCTAATTACAATCGTCAACGACCGGCCACAGATTATAGAAAGAAAGCAACAGCATTAACAACCTTGAAGCGGTTTTCACTAACTAGCACTCCCTGACGAGGCTCTTCTTTGATAGTACAGTTTTTGTAGAAGTAAACATTGAATGTGCAGAATGGCGAGTTCTCTAAATAACTAAAAGCAAAGCTAAATTAAAAATCAGGATCCTAACATATCCGGATGAAACCTTGGAGTATTTATGACCTTTACAAATCTTACTTAAGATAAAAGTAAAGTACGRAAATATAAAATCYAagggtcacactaaggcGTGAcTTTTTAAACCAAGGCTATTAACTTTCAGAATGGAATTGTATTAGGCCACTACTTGACATCACAGTACTCATTGAAGGGTCAAAYTGAATAAGAACGAACAATGgattcaTATTTTTTCCAAGCTCTAATCGTTAGAATGTCTAAACTCTAGCATGTAAGACTGAATATTACTTAAACACAAACCACACAGAGTTTACAGAAAGGAGGGGCATTTCATGCTAGTCGCATAATACGAGTTAGCTCAGTAAAACTTACATGTTGTATGATTGGATAAGTGATTGTGGTCGTTCATAACTGTTCTTCTTCTGCTCAGGTTGTTTTTTACTGTCACCTCTAGATTCTGGTTTCCAGGATACATTACCCAACGACTCTTCAAGTAATTCCGCAATATTTGATGCCATAGACTCAGCTCGCTCCTTATAAGGAAAGCTCTGCTGTTTAAATTGATTTGACAGCCACAGATACATAGAACAAACCTGGTGCTTACTCTCAAGATCCAAAAGCTCAGAATCATTTTTAGCAGAACTAGTAGGGATGCCCATTGCTATATTCACGGGYAGCTTGTGGCTATATGATGAAGCAAATCTCAAGAGATGATACATTGCCTTTGGATCCCGGATATTGACTGGGGCAAAGCAGAAATTATAGCGATCTTCTAATGATAAACCCTGAACTTTTTCCAGCATATTAGCCACCTTCCTTATACTAGTTTGATGACACAAAAAATAAGACCCATCAAGACGACAATTCTCAGAAAACTTTTCAAGAAGTTGAGCAAAAGTAATATCAGGCATTTGTCCTGCAAAAAGCTCAACTTGCTCGTAAAACGGGAAAAGGCCTACTTTTGTAACCTCTTCGAAAGGCTGTTTAAGACATTCAATTAGGTAATCCAAATCTTCTAAAAGAAAGGTAGTGCTAAGACCATCAGGATAGCGACTTCCTCTCCTACCAGCCCTGCCTGCAATTTGTTTCACTTGTGATCCTGGCACAGGAAGAATCTTATCCCCATTGTATTTTGAAAGGCTGTAAAAAACCACCCTTCGAATGTTAAGATTCAACCCCATGCCTACAGCATCACTGGCAACCAAAACATCGTAATCACTATCTGGGTCATTAAACAGAGTGGCCTGCTGCCTTCGGGTCTCTGGAGGCAAAGCCCCATAGATAACACAGCAGCGATGCTTAGTTTGCTTTTCAATCATCAACTTGACCTCAAAGATTTCCCTCCTGGAAAACGCGACAATACAATCGCCAGACTTCACATTTCGAAAATCTCCTTGCAATGTCTTTGCTTCAACAACCAACGGTTTGAACCTATCATAATGTTGTTCCACTAACTCATCCCCTGTATCTGCACAGATCTTGCGCACAATATTTAGTACACTTGGATCGCCACATAAGTGTATTTCATCAGCAGTTAGACCAAGCAAAGCCCTAGTCCATGCGTGTCCTCTAGACGAGTCAGCCAACATTTGAATCTCATCTATAACTGCGACATCATACAGTTGATCAGTGGATGCCATTTCAATGGTGCATGCAACATGATTGGCAAAGGGTACATGTTTCTTCTCCTGTCCCGTAAGTAGACTACAATAAACACCAAGTGTGTTAACTTTATCAAAAACTTCCATCGCAAGCAACCTAAGCGGACTACAGTATATCCCCTTCTTTGCTTCCATGAACCGTTGTAATGCATTATATGTCTTCCCACTATTAGTAGGCCCACAGTGATAAATAATCTTGCGCTTCATAGCCCTTGCATATGGATACCATGTGTGGGGTAAAGTAAGATCAGCAGATTCAACCAATCTACGATACCTCTTAATCTCACTGGGAAACTCCTCCAAACAAAATTCAACAAATATTGGAAACAGAAACCTCTCTGCCTCATCGCTAGGTCCTAGTGAAAGCAAGTACTTGGCAACATCATCCCGGCAATGCCTAGTGAAGAAACTCCTGAACTTAAATACAGCTGCATGAAAAAAAGTCCTACCAATATATATWGCCAACGCCTGATCTGACGCCCATGGAGACCTAGCAAGCCTTCCAAAAATATCATGCAACATCTGCCAATCTTGCATAGAAAGCTGTGCATCCCTGGGCAATTCTCGAAACTGCTTATATATTTCTACAGGGTCACGCGATGCTACGTGTGCAAACCCTTCATAATTCCTAGAGCTACCCGCCTCACCGTCAACCACAGGCAAACTTTCAACTTCTAAATCATCAACACTCTCAACAGTCGTCGATACATCATTTTCATTCCCAAGTAAATAAGGTCCTTCCGAGCGTAAATCCACATCAAAATCAGGAACATTATCAACTTCAGGATCAACACAAGTTTCTAAAATTTTAgtaacatcatcattatcattaaaacAATCAGCATTACTTTCCCCGCTTTCGACGGAAGTACACAAACATTTAGCATAACAATTATTCCTAGAATTCAACAATGACCACGACGAATAGCTGAATAACGAATTCTTAATAGAAGACGCGTAACGATAGCTAGAAAAATTATAATTATGATTATACCTATAAGTTCCGGAAATCGAATATTGAGGGTTGCAAATGAAAACCGTAACCTGAGAAACGCTACGCTTAGATGAGTATCGGCGAAGGAGATGCGTCAGAGGGCCTTTCGCCATTGAAGAAAGCTTACTAAAACATGGAATTTGAATTAATGAAGGAATaaaatgtacggagtgtctcgGAGGACGTAAATGGAGGAAAATTAGGGTTTGAATTGGGATATTTTTAGGCGACTtagtaGTGTATGGTGGCGGCAcAAAAATATCGTTTTTATCTTGGAAGTTTTTTTCTCCAAATGAATTAACGAACCTAGGACCTCTCTCGTCTATCTTTAGGAGCGAGTTTActaatttgattttcgtgtagcaaaataccgagtatatatttacggtaaagtatataggggtaattactaattagtgtgaagaccgtaaaaattagtgtagcaaaacatgaaattctatttgaatttagggatttcggtttggcggctgcggcaccgaaacttaaggtggcctcgcccctgtctgtcctaactact
>P18903_1001_gene-73-consensus_burchelii
NNNNNNNNNNNNNNNNNNNNNNNNNNNNNNNNNNNNNNNNNNNNNNNNNNNNNNNNNNNNNNNNNNNNNNNNNNNNNNNNNNNNNNNNNNNNNNNNNNNNNNNNNNNNNNNNNNNNNNNNNNNNNNNNNNNNNNNNNNNNNNNNNNNNNNNNNNNNNNNNNNNNNNNNNNNNNNNNNNNNNNNNNNNNNNNNNNNNNNNNNNNNNNNNNNNNNNNNNNNNNNNNNNNNNNNNNNNNNNNNNNNNNNNNNNNNNNNNNNNNNNNNNNNNNNNNNNNNNNNNNNNNNNNNNNNNNNNNNNNNNNNNNNNNNNNNNNNNNNNtagaattTCCCTCAGAAAGATCAGAGCATCTTCCTGCTGCATTTCTTAAAACAAAGGAGAATCAACCTttggattttaaaaaaATTTGGAAATGAATTTTATTCAATTATTAATCTTCAATTTCTCGTTGTAAATCAAGTAATGTTACAATGCACACAATTCATAAAGTAAATTACAGGGTAACTGTTYATATATATGAACttAAAATANCNTCTCAAATCTTNAGCAGNAAATTTCCAATGNCATTAGAAGCTCCCTATGCCCTTCTTTTCAAGCTAGANTGGTTATTACCTCGGCTTTTCAAGTTTTTCCTGCTTCTAGGCCCCACGCTCGCACTGCTCTTTGCAGGAGCTCCACTTTGAGCTCGGCTTTTGATTACCTTCCTACGGGCGCCATAGCTGTTGCTTCTAGAAGAAGCTTTATTGACAATATCAATGGATAGGTCTCGCGCTTTCTGCTGATTGACGGGCTGCTTGTTTAGGTAAGCCAGCTTCGGCAGAAGCCCACAAACGGCTCTACGCAGCTGGTCCTCGCCTAGGTTGCCCTGAATGGGGTTTCCCAACAGGTTCAGGCCCAGTAACGAATGGTAGTTTGCCACAAGCTGCCCCAACGCTTTCGTTGTGGTGATCTTGTTGAAGCTAAGATCCAAAACAGTAAGTTTCAACAGCCTGTGGAGTCCCTCAACTTCACTGATTTTATTGCCAGCTAAGTATAGTTCCTTAAGAAGTGAGCAATTTGAAAGTCCTGATAGTTTTCAAGAAACAtgcagaaattagagGGAGATCTTGCCCTAAAGTTTATCGAAGATGTGTTACTTGTCGACGGAAGAGATGATATTCAAACGGTCAAACCCAACCGGCTTGTTGGTTAAAAGTAGTTCAAAGAtctcGGTGGaTAGatggAAgggcatagtcaagatgtatttGAAACATTTCGGCTACAATTTTAGGTTTCAAGAGTTTTGACGCAAAAGAATAGAAAGAAGTACCGTGTCCAAGTCGTGAAATTCTGTTATAGCTCAAATCAACAATCCGTAATCTGGTTAATTCCCTCAGCCCATCGATGGAGCTGATAACGTTTTTAGACAAGTCGAGAACGTgaaggccccttggaAGTGATCCAGGTGTTATTTGGACTGCACAGTAAAACAGAAAACACGACGCAAATTTGTCAGATAGTGAAGTGTTCAGTGTCAAACAAGTACAGCTCTCATGCCTAATCCaatgcgtaaagaaaaaccaaagtagaccagaacacaaactgaNNNNNNNNNNNNNNNNNNNNNNNNNNNNNNNNNNNNNNNNNNNNNNNNNNcagAAgttgctAATTGATACAAAGCTACTTAGAATGACagaaaaaaaaaaATAACAGGTGTATACYTATGGAGTTGTTTGATAGATTCACAGTTCGGAGACTTGAGAATTGCGCGATCATCGGAATAGCTTTCAAGCCCAATCCTGATATGTGAGCCACAGTTGAGGAGGAATTCAGAGACTGGACAACACTATTAGCATACAAGAGCTCCTCTGACAAGTTGATTTTGTTGTATCTGGACACATGGGTAGCGTCTTTTGCATTCGCATGTGAACAGCTTGCTTCGGGAGAAAATGGGAACTCAATATGATTTTCATCCTTCACTTCTTCAAATGGCGATGTGTCAGGTTGGATTTCAATATCCTTAACCCAGTCTTCTACCCTAGAGAAAGCCACCCACTGATTCTGAGGCCATAACCCTGAACCTCTTCCCTCAAATCCATCAATATTGTCCTTTCCCCGACTTTTATAGCTGCATATTTCTGAAGATGAGGCAGGTGATTCCTGTTTCCTGAGCTGGTGGACCCTACAGGGTTCAAGAGGGTCCGATGAGTAGCCGCCTTGCTGATTAAGAGAAACCAGATGAGATACCCTAGTTTTATCAGCattattatgtggttTCTGTAAGTTTCGGTGACTCCAAAGAAATAATTTCCACCAAAGTTTCCTGCTTCTAGAAGGCAGAATTTGGCTGGAAGAATGCTTCTTTAACATTACTTTATCAGCGCTCCTGTGAGTTAATACTGATGACTGGCTTCTACAAGGAGATCCCAAAAAAACATCAGCGCCCTTTACTTTCTCAGCTAGTTCTCTCGTGTCCAGGGCAGAACAAGAGCGTGTGAGCTGTGGTGGGGCCCACNGCTCTTCCCGAGCCATCCCAGGGTNACTGACATGCCCACATTGGACCATGgcagaatcagtcaycctttcatcagtcacttctccATATTTGGTTTTACAGTCGACATTTACCGCACTTCCAACAGAGTTGTCAATATCATGGGCTTGAAGGTTGCAATCAGAGTTCTCTCRGCTGATTGGCGATTTGTCATCACGCTCATCTTCACCTTCATATGCCACCTCGAAAGATTCTTTCTCAGAAGAAATCTTAGGGCTCAATAATTTGACCTTGCACTTAGAGTTCTCGGGAAAATTGAATAGCACTGGTACACTTAAGGAGTTTCTCTGCTCTGAARATTTCACAGGATTCTCTAATTTCACTTCAAAAGTTCTCATCACAGTTTTCTTctcaacctcagtcctcaggtaaagGTTTCACATCAACCTACATAAAAGCACATCATTTCCTCAGATATACTCCTGAACARTGCAYCTTGTCAAACARCGCGCAGACTAATATATTTGATAGTYGCTAATCAAAATGTAACGTCAGTCGCAGGCCTCGTAAGAAAATCAAATTATCCACTAAAGTGAAAATTGAAATTCCTTCCTCCTTAGAAAAAAGTTGTAAATTACAGATGACTGACTATCAATCCACCTCAAGAAATAAGAATACTAATGTAACAACTCAATACAATACTACTCATTAGAATGTAAGGTCTATGTTACTtccacaaaaTCCACACTTCATATGAGCTCCcatatccgtgtccgacactcgacccttggacattgatatgacactcaaaCACNTCATTTTAGACCAAAAACTTGTCAATTTTTCACAAAATAGANGTGGCCGACACTTGGATTCGCACCCATGTCCGACCCNTTTAACCGAGTTAGAGTAACATAGTGTAANRTCASGCGTGATAGATGAACCATCTCAACCAAAACCTTAAGGTAATGGTTGAGRCYCAACTATTATAMATATTCCTATTAAGRCGYAGRCCTNAAGAAAATACGAAAAATATCACAGAACAACAAATCCTTACCTTGGttttcttcttattCTTCCCAAAGCAATAGAAAAATGCCATATYGACAAGCTGCGTTTAATCCAATACCTCAAAtcacgaaatataagACGNCTTCCAAATGTAGANGATNGAGCCTTTTTTTTTTTTCTTTTTTTTTGGGTTNTANGTTGTAACCTCACCTCATTCACTAGCACAACAGAATTTCACATCtctaatgcagtactttaAGAAGACagagaGATTGTAGGAACATTAGCCATAATCGATGGGTAAGCGCGAAACCAGTGTTTTGCAGATAAATGTAAAGCAACAGCAGCCTTGTGTAAACCCTGCACAATAGACCCTCCACTGAGGAGAGGTCGATAAAATCTCTCCCAGAGTGATGTCCACACAAGAAATCTCCAgaaagctccacactcccaccatctttaaataaattgcaaaaagaacacaaaaaaaattagaagacagacaaaattcccacttaaaagttttcagataacccactcaaataaaatcatccaatgctatgtttttgttccgattcgtgtaaataaattgaagatttatttactcacataaaacagatcaagagtaaagattaaagaaccaattaattaatggaattcttgattgcagcatgaaaaggactaattattatataaataaaattgaagtatAAGTACATGGACAtcGGTAGCcAAGgGTTGGAtatagccatgtaggtaaccttaatcaactgttgaacataccaaagcgttgtcgggagaatacctttcacaacccctcccacttgtccttcccgtttactcaccctcgttgtgacgaatttaaaccgtcacaaatgagaatttgtgaaaagattaatacccaataaaaagggcatcaactttttcttagcaatgatc
>P18903_1001_gene-74-consensus_burchelii
GTTTGTTGCGGTTTGTGCGTACGTTTATTTGGTTTCATTTGCTTTAATATATCGGGTTATCCCGCGCCTTTCACCAAAAAAAAAAAAACTAAAATTTTTCTCAAAAATTAACTTACGAATAAGCTACTTTTCAAAAGGAAAAGCTATTATACATAAGTAAGGCCAAAGCACCTTAATTTTCTTAACCTGCTAGACTATAGTCATCGGATCTTTTTGTTCCWTTTTGCAGAAAATACTGATTAATAATGCCATCATCAATTTATTCATGACATTTTTATGAGACACCAAGTGCACATGGATTTCTTAGGGTTTCCTGCATTTCCATTTCTCAAATATTAGGCACAAGTTCAGGATGTACGAAATTACAATCCATATACGGATACACAGTTTATTTTTTTCAGTCATCTACTAAATCTTTCGATTCTTCTACGTCGCACCTCATCCGGCGACAAATCATTCTGCAAATTTGCCGCCAAGTCCCTCCCATCCCTGCCAGTCCCGCACATCTCACATATGGACAACGAACCCAAATTGTCAAAAGTACAAGCCGGACATCTCCATACTTGACTCGTGACGCGTCCTCTCTGCCCCCCACCAATTATTCCTCGGCCTGAATATCTCGGACGTCGAAATAACCCCTGTACAACCCTCAAAGGCCAGCTGAACACACCAGAAACACTTCTAATAATGGAAACCAGTGGGTTTGTCCCGGTACTTGACCTCTTCAAATGCAGATAGAGAATCCCAGCCAAAATACCACCTAGATGACCGAGGAAGGARACACCTGGAACGAACATCTGGATGAGAATCAACTCAGCCCATGCTGCATATCGTGAAGGTACAAGGACACCGTGCACAAATGTATAGTCCTCGGACCGGGAGTTGAGCACGACTTTCATAGCAAAAAGAACCCCAGAAAATCCCACTGCATACTCCGAGTAAAATGCCCTCTCGTAATTGAAAAAAATGACAAGGGATTTGGCCAATACCATAGTTATTCCCTGAGACAGAGCAAGTAATGTGGCAATCATGGATGCGTATTCAacgcttggtcccatcGAAGTCTCCAACTGTATCCCCTTCCATAGCAAGGATAGCATATTGTAAACCAAGTGAGCTTCGTCCATGTGGTAGAATGGTGACAAGAAGAAACGCTTCAAATCTCTATgctgtttaccccatgaaaagTACGTTACGAAAGGAAGCGTTAGTCTCACTTAAGAGTgtctcacatacacaaattgtgagggatacagtatatattgtAGGGttgaattcactataccaatgggtagcaagaGGTTAAATATAATTGTCTACCGagaaaaaactaaagcgaaaacatctcgtttgaggATTTGTATTAGATAGGTTGccaagaggcccaagACCTATGCtATTTCACAGGTTTCAATTACATTCCTTGGCATATGTATACATGTAGCAGATGTAGGTGTTGCACATAGTTTACACTTTTGAGAAATCTCAACATACAAGAAGAAACTGAGGAATTAATTATCAACACTTGTGTTATAGGAAGCGACTGAGACATTTAACAGATAGTTTTTGGTATACCACGTCAAGCATGAATAACAGTGCTCCTTATAAAATAGGGAATACCACTATACGGAAGCGTATAACcagcttcaccacgtaacagttggaggattcagggacaaaccattaaacatactaaatcataaacctgatagcgacctataacaatatccagtctagattgatcaaaaacctttgttaca
>P18903_1001_gene-76-consensus_burchelii
NNNNNNNNNNNNNNNNNNNNNNNNNNNNNNNNNNNNNNNNNNNNNNNNNNNNNNNNNNNNNNNNNNNNNNNNNNNNNNNNNNNNNNNNNNNNNNNNNNNNNNNNNNNNNNNNNNNNNNNNNNNNNNNNNNNNNNNNNNNNNNNNNNNNNNNNNNNNNNNNNNNNNNNNNNNNNNNNNNNNNNNNNNNNNNNNNNNNNNNNNNNNNNNNNNNNNNNNNNNNNNNNNNNNNNNNNNNNNNNNNNNNNNNNNNNNNNNNNNNNNNNNNNNNNNNNNNNNNNNNNNNNNNNNNNNNNNNNNNNNNNNNNNNNNNNNNNNNNNNNNNNNNNNNNNNNNNNNNNNNNNNNNNNNNNNNNNNNNagAGAAGACTGTCAGTTCTTGAGTAACTGAGGCCCAGtttCACTTAACCTTTGTTTTGACGTCAACATTAACACTCGTACATTTCTACAGGCATTGCGAAAGGTGCAGCAAAACTTRCATTATCATCCCAACTTCAAGCAAAACGCCACTAATTTACAGCAAGAAAAATAAAACAATGCAGCCAAAGGCAAAAAAGCTACTGTTTTTCTCGGTACATAACGGAATTCTACTTTSCGGACAGTGAATAAATGCAAAAGATAAGCCACAAGGAACACATCTTTTCATTTCTTCTTCCCTGCTTTACCTTCTTTTCGACGGATAATTTCATCAGCATATTTGATACCCTTACCCTTGTAAGGCTCTGGGGGTCTCCAGCTCCTGATTGATGCCGCAAACTGACCAACAGAAGACTTGTCATATCCACTTACTGTTACTCTGGTGCTTTCTTCAACTTTCACATTTAGATCAGCTGGGATTGGCATCCTCACTGGATGGGAAAACCCGAGATTCAGTACCAGGTCTCTCCCTTCCACCGTTGCACGGTACCCAACTCCCACCAGTTGAAGTCTTTTATCAAAGCCTTTAGATACACCGACCACCATGTTGTCAGTTAGGGTCCTGAAaagtaaagttaagttcAGACAAGCAATTATATACAACCCATGTGATTCTTGTCTAAAACCGGCTAACATAGTCCTAAAAGCATTAGCTACCAGGTCCATCGTGAAATGTATTGCTATGTCATTTCGTGTGGTTAACATGTACTCTAGAAACACGACACTTCTCCGCACCATTAACAAAGATTGAAAGCTAGGTTTGTACTCMGTATATGGTATGTAGTACTATGTTTTTTGAGAATTTTATGTCTCACAACTCTCACCATTTCACTTTAAAAATTCCCAAGTATTTTATATATTTATTTAAGGATAATTTCCAATATGGGTGCCTGAGGTATGACCTAATTCCAATATGGGTGCCTGAGGTTTACCCAATTCCAATTTAGGTGCCTCAGCTTTGATTGTAGTTTCGTCTTGGATACCTAAGGTTTGTTTTGTTCCGCTTTAGNTGCCTAGGTTTGATAATATTCCAATTGGAGTACCCAATATTTGAACTAATTTTATTTTTGACACTTCAGTTAAAATATTAAAATCATTTTAATAACCTAATTAGTAATGTATATAATATATAGGATAATTTCCAATATGGGTGCCTGAGGTATGACCTAATTCCAATATGGGTGCCTGAGGTTTACACAATTCCAACTTAGGATCCGAACCCAAATCTTTAACCCACGTCTCAATATTTGAGTCATCCCAAGTTCAAGACTTGTATCTATGCAAACCCGAGTCTGAATAAAATATAGATCTATTCTAcATCCTACAAGTATTCATCACTAAGAAAGATGCATATCAAACAATAAGCCAACCTGAAAAGTCCATGCATTTGATTAGCTCTTCTAGATTCCACGGCCTTTCTGACCCGCAGAGATCCAGATTCTTCCCTTTGAACTATTACTTCCCGTGGATACGTTATCGATAGTTGGCCAAGAGGACCTTTCACATTCARATCCTGCCCATCCATAGTAATTGCAACATTGGATGGCACCACRATAGRCTGCTTTCCTATACGTGATTCTTTGCATTCCACTTTAATCCTCCGGAAACCTATATGAGTGACAGGACTACTCGGCAAAAACCCCTTTTTCTCACCGAAAAACGAAGATCTCAAGGAGCTAATAAGTAGCNCAAAAAAAAAAAGTACAGTTAATGAACAGAAGATTTCGTATTCAAAAACTCGGATAAAATAGGAAGATGCGCAGAGTAAATGaCATCATATATCCAGTTAATTCACAATGGCAACATGACCAACAAAGTTAACCAACAGAGATtgcagtttgaatatgt
>P18903_1001_gene-78-consensus_burchelii
NNNNNNNNNNNNNNNNNNNNNNNNNNNNNNNNNNNNNNNNNNNNNNNNNNNNNNNNNNNNNNNNNNNNNNNNNNNNNNNNNNNNNNNNNNNNNNNNNNNNNNNNNNNNNNNNNNNNNNNNNNNNNNNNNNNNNNNNNNNNNNNNNNNNNNNNNNNNNNNNNNNNNNNNNNNNNNNNNNNNNNNNNNNNNNNNNNNNNNNNNNNNNNNNNNNNNNNNNNNNNNNNNNNNNNNNNNNNNNNNNNNNNNNNNNNNNNNNNNNNNNNNNNNNNNNNNNNNNNNNNNNNNNNNNNNNNNNNNNNNNNNNNNNNNNNNNNNNNNNNNgatttctatacagttggtcccatactttcatcagtgaaccttGTATGAGACGGAGCCATACACATCGATCATGTGAGACCAACCCTCGTATAAATTTtcGTGTAGTCGCATAACcataaatcagacTATCAGAGGTCAACAGGAGAAGCATGATGGACACTGATAAACCAACGACCATCGACTTTTTCAAATACATTAGTCGCAAATTGTCTTCCCCAGCTGCTTCCTTTTGTTCTTACCAATTCAACACAAGTTACATAACCAATATCTCCTCGAACATGCACTTGAACATCTCTAAGCTCAATTTCCAACGGGAACTCATAGTCCACCCAAACATACTCCCAGCTCCTCATTACAAGGTCATAGCCGGATATCCCACTCGCGCCAGGATGGATACAGCATGCATGGTCTCCTTGGGCCCACAGAGCCTGCATAGATGCCAGATCACCAGTCCTAAAGGCATTGTAAAACCTCGCGTTAACTGCAAGTACAGAAGATTCACTGTCTTCATGGAGAATTCGGATTCGATCCCTGATCTTTGCAGCTTCAGTATAGTTTTCTTGTTCGATAGCAATTTGTAGTTCCCGGTCCAGAGTCTGCGCGTTTAGTAACACGCTTTCTCCACTCACTGCTCTTCCCGAGTCATCGCTGGTCCCCTTACAGAGACCGAATGTGGAACGGGAAGCTCTCCCTATAAGTGCTGCACTGGAAGTAGAAGAATATTACCCCTCTATCTATTTATATATACTCCGTCTATAGTACAGTGGAGtactatatatgttggcatactgcccaagcNNNNNNNNNNNNNNNNNNNNNNNNNNNNNNNNNNNNNNNNNNNNNNNNNNNNNNNNcgcactgctactgcagccaaatcagcgtactagacaataagacaatacattttcatttcaaggtccgcattggagcagggtttgtttgcaaagtaggtcacaaaagtggtttatatttgaatccacttttcaacggcattctatgagctaaaacctgccccccacatcacatcgaacctacaatatagcataaAGTGAAGTAACTATGGCATAACTGAAGTGACCAATATGATCACAAATACTCCGTATTGTTTTTGATTAAAGCTCTATTATGTCTAATTGTCTATAATCAATTAATCAACATTGACATAAAGTCAAAAGCTTTATGTCATTGATGTAGGTCCAAAGGGGAAAAAACATACTTGTGCAAAGAGAATTATTTAACACatttcattacactgataaactctgttagcaaagtataaagcacagttacattcaactatgttagcagcagttttagt
>P18903_1001_gene-82-consensus_burchelii
NNNNNNNNNNNNNNNNNNNNNNNNNNNNNNNNNNNNNNNNNNNNNNNNNNNNNNNNNNNNNNNNNNNNNNNNNNNNNNNNNNNNNNNNNNNNNNNNNNNNNNNNNNNNNNNNNNNNNNNNNNNNNNNNNNNNNNNNNNNNNNNNNNNNNNNNNNNNNNNNNNNNNNNNNNNNNNNNNNNNNNNNNNNNNNNNNNNNNNNNNNNNNNNNNNNNNNNNNNNNNNNNNNNNNNNNNNNNNNNNNNNNNNNNNNNNNNNNNNNNNNNNNNNNNNNNNNNNNNNNNNNNNNNNNNNNNNNNNNNNNNNNNNNNNNNNNNNNNNNNNNNNNNNNNNNNNNNNNNNNNNNNNNcggatcagttcctactggattgttgttggtgtaatcggtttccggagggagaacttgagttctcctcttcaacaaagcaacccctttacaatcctacaaATCGCCCGCAAGAATGACTTTAATCTAAATAACATAATCAGACCATTCTTGAATATGAGAAGTATGATCCATAGTCAAACTAGGAATTTTATCGAGCATAACCGGGTTTTGTTTACCACCAATAAGTCTAGCAGGATTCCCAACAGCAGTAGTTTTAGGAGGAACATCCTTCAAAACAACAGAACCAGCACCGATTTTGGCTCCGTCACCAATCTTAACATTACCCAAAACACAAGTACCTGCACCAATCAATACACCATTTCCAATCTTAGGGTGTCTATCACCACATGTTTTACCAGTTCCACCTAATGTAACATTATGTAAAATCGACACATTATTACCAATTACGGCCGTCTCTCCGATAACAAGTCCAGTTGCATGATCAAGCAATATCCCTCTACCAATTTTAGCACCCGGATGAATATCCACTGCAAAAACCTCGGAAACCCGATTTTGTACCATTAAAGCTAGAATCTTTCTACCTTGTGACCATAATTTGTGGGCAATTCTATGAGCTTGACAGGCTAAAAACCCTTTAAAGTTCAAGAAACAATGAACATAACTAATACAAGCAGGRTCTCTTTCTCTAACTGCTCTTAAATCGGCTTTAACTTCTTCAATTAATTCTTTGTTTTCAACAAGAACACTTTTGAATAAATCAAAAAGGGTATTTGCATTTAAGCTAGAAAAGCTTAATTTCAATGCTAAATTATTTGATAAAGCACTTTCTAAACATTTGTGTGATAGAATTGAATTATAATAGTAATTAGACAAGATGGGTTCTTCATCAACATCAGATTTAGCTTCTTCCACCATTTTTAACCATAAttcatcattatcaagaaattcttgaataattacgcttgaATTATTGGGTTTTTGATGATTCTGTGAAATGGGTACACAGGAAACAAGCTCAGAATAAGCGGGTCTACAGTAATTTATGTATTTGTAACGATGATGATCAGATTGAGATAAATCTAGGTCACAAGATTTTGTGCATTCTGCTCTAGAAGTGTCAACACAAGTTGCCATTTTTGGGGGGAAAATGAAGGGTTTGTGATTGATTTTGTTAGGGTTATGAGATTTGATTAGAGAAATACTGGAgattttgatattgatattgttatggagatttaggaaattgagaacttgagaagaaaataCGAGTTTTTGAGATGAATTTATACAAGAAtTAGTAGAGGTGTAGAGTTGTAGACTATTGGGCTCATGTCACTGATAATGTCACCCACACACAAACTTTCTCTCTCAAATTATGTGTTATTTTgtgagtattatattattaacgaatagaagagaccctgggagcttggtattttgggagttttgactt
>P18903_1001_gene-83-consensus_burchelii
NNNNNNNNNNNNNNNNNNNNNNNNNNNNNNNNNNNNNNNNNNNNNNNNNNNNNNNNNNNNNNNNNNNNNNNNNNNNNNNNNNNNNNNNNNNNNNNNNNNNNNNNNNNNNNNNNNNNNNNNNNNNNNNNNNNNNNNNNNNNNNNGTTTGCAATTCTTGTACTGTAATATGTAAGTTTGTCGATGCAATTCTGGTTAATCTGGTACCAATTTTCATCACTGTCACAGTTCTTTTAATTAAGGAATGGGGTTGCTTGCATTCAAATTTCAATACACGAAGACTTTTGACTTTGTCATAGGCTAGAACCTTCATAAACTTAGAAAGGCTAAACTTGCTTCCGCTAGATTAGATTCACGGTTACCCCTCTCGAAAAAGGGAAAGAACCACAATTCCTAAAAACTTAACGTTTAGTGTTGATAAGTAGAGCTCATGATAGACATAGATGATAGATCCTGATACAGACTCTACACAATACTAGTAGAGTCTCAAACGATCCTTGCATACGTACACCTTATAAGGCGTGTCTAAAATACACTTTCTCAGTTTCTTCCAGGCAGTTCACTAGATGGACATATTGAAAGTGCTTAGTGAAACTTAATAACTGAATAGAAATGAAACGGTATTTACCTTTTCAAAGACGAGTTTTGGATTACGAATCATGTCTCCAGGAGTGGGCTCCAATTTCTTCGTCGACAGACTAACCCTGCCTCTTTCTCGGTCATGGCTCAAAATCATGACCTATCAAGTTTTAGAGGGTCAAGACCTTGAGTGTCTATCGGGTGAGTTCATTTTTCACGATAGTGTACGAAAGGATTACCTTTAAGGTGTCACCAGGTTGCAGGACAGTTGCAATATCGGAAACACGGTCATGACTGATTTGACTAACATGGAGAAGCCCATTGATCCCACCAATATCAATAAAGGCCCCATAAGGTTTGAGAGATTGAACACTTCCTGTAACAACAGATCCAATCCCGAGTTGTGCCTGGCTGTCAGCCATTGCTTTGCGGTTGCTAAGTACCAACCTGGATTGTTCCTCATCAACCTCAACAAACTTTAACGGGAGTTCCTTCCCAAGAAGGTCCTCAGCTTCGGATTTCTGATgtcgaagggtaaaacataaattactttttcaaataagattttcagtaagatgcttcctctcagatgtagtggccacctaccatgtttacggtctttttttcattttttagatcctaccagttcagttcagttcagaaaaatgaagtcgaaaagaacagggctaaggttctctcgttttttgttgaaaggatgtgaaagagcacaggtaatactatAACCTAACtAAAGAACACGCAGAAATCCGTGCCATAAGGAGAAAAAAAAAGGAAGGAACAGAAGGGAACAACAGAATCAAAGAAAAGAAAGAATGGAAAATTTGAAAAAGAAAATTACAGTTGATATCTGAGAAAAGGGAACAAAGCCACGAAGACCTTCCACGAGGGCCACCACTCCACCTTTGTTGGCCCCAACAACCTGATACAAGAAAAACAAAATATGATAAAATGAGCAAAGTAATAACTATCCTGCAGCTTTCTGCAGTTGAAGATTCCCATTGTAAAATATAGTGTAGCTAGCAGGAATAGAAATTGGAAACCTTTCCCTTGATGACAACATCCTCGGCTTGCAGCTGTCGACAGCGTTCCCATGCAAGGCCAAACTGAATTGATTTGAGACTCAAGATCAAGCTATCATCAGCATCATTTTCACCAATAATAATGAATTCTTCCCGCACCCCAGGAACGATACCGGCTTCATGTACATGTTTTATTCTGTGAATAGAAGCCTCTTGTAATGGTAAGTATGCCGAGGAttttgctgttatgtcgactagtgctccatttccatcggtgttgaacaccgtacccaaattcacctgagaataaacaaaagaaaNNNNNNNNNNNNNNNNNNNNNNNNNNNNNNNNNNNNNNNNNNNNNNNNNNNNNNNNNNNNNNNNNNNNNNNNNNNNNNNNNNNNNNNNNNNNNNNNNNNNNNNNNNNNNNNNNNNNNNNNNNNNNNNNNNNNNNNNNNNNNNNNNNNNNNNNNNNNNNNNNNNNNNNNNNNNNNNNNNNNNtgttacggatgaaactctggagtaacaaattgagtgaacccagaaattaaaatgACTACTAGAGACAGACTTTGCAATTCAAAACGGAAATAGATAACAATTGAGCGGGACGGAggggagggagtaagtacCTTAGTACCAAGCTCAGCATTGAAGGAATACTTATCAAGAGCAGAATGAAAATTATCAACAGTAAAAGANAGACCTTCCATAGGAGCAGTACGACATCGTTCAAAGGCTACTTCAAACAAATCCATAAGCTTCTGTCTTTCTCTTGTTTGTGCATTGTTTACAACTACTGCTGACACTATTGTACTTGTCCTGTTACGCCTAAACCCCCCATGTTTGTTTGAAAATAAGGGTTTTGATAGATTTGTGTTTGTTAATGGAGGGCATCTTAGATTTCCTGCTAATTGATTTGCTATTGATgccattttttttgtactttatTTACTCTTCTCAAAAATGGTGGTTTTTAATGGATGATGTTTTTGGGTTGGATAAGGAGTGTgatgatggtggaggatgGTTGAATTAGAGAGGGAGGGAGATAgattcgtgtgaggtgcgagatgagtgatgctcttgatg
>P18903_1001_gene-84-consensus_burchelii
agagtgtgaactgaagatctgaaataaaacgtcaaatgcgtgcgaactaaacaaaactaaatacgaatgccaagacatgtgtaagctatagacttctcatacagggggttgataattctgatctattcatggaaataccatgatgcaatatacttagaacagtgagagaaaattatatgacaatccagtttctgtgcttccttcgcgaatttttCCCCaTCTCTAATAAAGGGTTTACTGGCTCAATGGAGCTTGCAAGTTACAACAGCGCAATAACTTGAAGCACattTATTCGACCTTCTCAATTCCGCCTGTGCTACCGCTCTCTACGACAGTTTCTCTCACAAACCTACACCGAAAGGAAAACCAGTCAAGGTAATAATATTGTCATAATTACTTTCGGCATAAGCTTTGGGAGCTGATGGTCAAAAGATGAAACGTTGATCGAGAACAGCAGAGAGCGTAAATGAAATTGCTGGAATACCTGGCTAGCTTCTCTTTAGATGATTGTAAAACATAGATTGACAAAATAAATGATAGCATTAGACCTGTTCCAAGAAAAACAtaaagagCACGAGTAATTGCTATTtcaaagtactccgNNNNNNNNNNNNNNNNNNNNNNNNNNNNNNNNNNNNNNNNNNNNNNNNNNNNNNNNNNNNNNNNNNNNNNNNNNNNNNNNNNNNNNNNNNNNNNNNNNNNNNNNNNNNNNNNNNNNNNNNNNNNNNNNNNNNNNNNNNNNNNNNNNNNNNNNNNNNNNNNNNNNNNNNNNNNNNNNNNNNNNNNNNNNNNNNNNNNNNNNNNNNNNNNNNNNNNNNNNNNNNNNNNaaatcgaaatttcttaatcccaaattgacagatgaatcaaaACCCCAAACTAATTAATATTGAAAAGAAAAGAGATTGAAAAGTAAAGTTCCAAACCTCGCGATTGACAGCAAAAATGGGGCAGTGACGACCAACCATATCATGCCAAATAGTCCTAGACTGCAATTAAAACCTAATAATCAGGGAAAACTGAAATCAAAAATTGAATTATTTGGGAAAAGGGGGGAWGATGATGATGATAAAGCATACGTTGTGGTATTGACCCATGCGACTTAGAGGGACGATGTCGCCTGGTCTATATGCATCGCTAACGGAGGAGATCCATATTAAGGAGACCACCACTATGAATATCAATTTACTTTTATTTTGGACCGCCATTGTTATCATACATACATTCGGTGAATATGCAACCTTTTTTTGAACATAACAGAATCACTTCTTCAAAGATGAAGGAGAAGAGCAAGTCCAGAGTTGTTTTGGCTAGACCTGGCAACCGGCTAAACCGGGTCGGGCAAATTAGGTTCATGCCAGTTCGGGTTTGACCGTTTGTTCGAGGCGGCTAGGCTTGTTTCGGGTTTCGAGTGTTCTTCGGGTTTGTTGGacatgtcatttccaggttaaccgggtcgga
>P18903_1001_gene-85-consensus_burchelii
NNNNNNNNNNNNNNNNNNNNNNNNNNNNNNNNNNNNNNNNNNNNNNNNNNNNNNNNNNNNNNNNNNNNNNNNNNNNNNNNNNNNNNNNNNNNNNNNNNNNNNNNNNNNNNNNNNNNNNNNNNNNNNNNNNNNNNNNNNNNNNNNNNNNNNNNNNNNNNNNNNNNNNNNNNNNNNNNNNNNNNNNNNNNNNNNNNNNNNNNNNNNNNNNNNNNNNNNNNNNNNNNNNNNNNNNNNNNNNNNNNNNNNNNNNNNNNNNNNNNNNNNNNNNNNNNNNNNNNNNNNNNNNNNNNNNNNNNNNNNNNNNNNNNNNNNNNNNNNNNNNNNNNNNNNNNNNNNNNNNNNNNNNNNNNNNNNNNNNNNNNNNNNNNNNNNNNNNNNNNNNNNNNNNNNNNNNNNNNNNNNNNNNNNNNNNNNNNNNNNNNNNNNNNNNNNNNNNNNNNNNNNNNNNNNttcagcactcgaggagggcattgatacataaagaatgttgggatacaaatacagattaggaacactaagatcaggtagttatcccttctcataatgagaatctacagcacaagatcagtattcaatctacaagtctacaacagagcaaNNNNNNNNNNNNNNNatttcattgtaaTGAAATAAAAgcGCGTAGACCTCGCTTACAATGCATGAAAACCCATTTAAATGGAGGTGgatcacttaAGTATAAATATACTCTGTATAATTCCAAGAAACCAAATATTAAATAATAAGTAGTTGTTCTTATAAATAGAACACCCATTATACTAATCAACAGGAATACAATAgagtgacacacacacctttgcTTCTAAACAAAAACATCTTTTAAGGTGCTCTTGGATCTGTCCCATGTTGCCAAACATACACCAACTCGTCCCAACCTGTACTAGCCAACAACCCTTCAACGAGTACACTCATATCGATCCCAACGGCAAACTCGGTATGATGATCATACCTCCCCACCAATGCATCTTCTACCATAAAATCCCACATACACACATTCATATCATATGAACAACTCATCATCATGTTCCTCCTGTGTGGAGAACACTTTACTTTCCTAACTGCATAACCATGCCCATTCAACACTGATATCGGAACTCGGTAATTCCTCACATCCCAAACCTTTACTGTTTTATCAACCGACCCAGTAGCAATTAAACATTCATCATACTTGTTCCAATCACAAGACAAAATTTCATGTTCGTGCCCAGgtataaagctggcaatttggtcatactgctatagatCATAGTAGAACCTGGCTCACGGACATCCCATATTCTTACCTgccacaggaagtaaatgaacaaacttcagtaacctcttaatcaaacaggaacgtctcatgatatgcaagtgtaaatatgtgaacgtattcctctaaatattccaaaacaaggtaaagtacaaacaattcaattcaagaatcaactgcaacggtaaaaatgttcgattttgttggcaacaaattcctaaatcatatacaaatgtcaactactcaactcggtaaaaaaacctaattctatggggaaaatg
>P18903_1001_gene-89-consensus_burchelii
NNNNNNNaaaaaaataaacatcaatgaggtaggaagcgaggctgacgagcttgccttcgttcaataattaggctagtaaaagtaggtagacagaacaattaTGGACACCAACACATAAAAGGGAAAAATGTGCTTTGATATAGGACTTTCTTGGTATTTGTGGAATCATCTTTTRTTACTTGTATTTGATTATAGATGATGTAGGCAGTCCATTGTTGCTTGCTAGAAAGTAAAGCCTCATATTCGTTCCTTTGACAGCTTGTAAATAACTTAGGTCTTGTTTTTTTGGACTTATTTTTGCTGAACTTCACTTAATTTTGTTGAACTTAACTTATTTTTGCTGAACTTATTTTTGCTAAACTTACTTTTGCTGAActtaattttgtgtttgCTGAACATAATTTTGGTGAACTTTGCTGAACTTAATTTTGCTGAATTTAACTTAATTTTGTTGAACTTAACTTATTTTTGCTGAACTTATTTTTTCTAAACTTACTTTTGCTGAACTCAATTTTGCTGAACTTATTTTTGTGTTTGCTGAACTTAATTTTGGTGAACTTTGCTGAACTTAATTTTGCTGAACTTTGCTAAActtaattctgctgagcttgtctattgtgacatgttagaaactaaacctcatattcctttacttaacagctagagAacAggGCctgACTCATGTTTGCTCATGATTGTCATGAAGAACCATTTCAGTGTATCAGCGATACTTTTGCTGGATTTGTTAAGCGTAATATGATTTTGTTGAAGTGCTTTTGAGTATAGTGTTAATAATAGCTTTATAGTGTCAACCTGAAGTTTGCTAAATGCTGAtcgcattttttttttatgaagGATGATGTAGTTGCTGCAATCGAGGCAAGAATTGCTGCTTGGACATTCCTTCCGATAGGTGATTATGACTGAATTTCACGCCTTATTTTTTTATTATTTTGTATAGTAAGTATGATTAACACAACTATTTTGTCAGAGAATGGGGAGGCAATGCAAGTTCTTCATTATGAGCTCGGCCAGAAATATGAACCTCATTTTGACTATTTTCATGATAAGGTTAATCAGCAATTAGGAGGGCACCGCATTGCTACAGTTCTTATGTACTTGTCTAATGTTGAAAAGGGTGGAGAAACCGTGTTTCCCAATTCAGAGGTAAATGCTTTTTCAGTAAGGTTTTCCTCATCTTTAACCTTCACATTGAAGTTCATCTAAAATTTGTTCTATCCAGGCAAAATTGCAACAGCCGAAAAATGACAGCATATCTGATTGTGCCAAAGGTGGTTACTCAGGTAaataTTGGAATCTGATGTCCATGTGTATATTACTATAGTCTATAGTAGTATGATGATGCCACCGTTGAACATGAAAATCTAAACTGTAGCGTTAGTATAATATCTAGGATCTTCTCAAGAATAAAACCGGATTGATTAGCTTTGTTGATACTGGTCTTAACCTTAAAATGTTGTCAGGCTTTACATTACAGCTTTTGGTGTGTCTTGCAGTGAAACCAAGGAAGGGTGATGCTTTACTTTTTTTCAGCCTTCATCCCGATGCTACCACTGATACATTGAGCTTGCACGGCAGCTGCCCTGTTATTGAGGGTGAGAAATGGTCTGCAACCAAATGGATTCATGTTCGGTCCTTCGAAAGAATGCGTAAGGAAGACCCACATTCTGGAGAGTGTGTGGATGACAATGCACTCTGTGCTCAGTGGGCCCGTGCAGGCGAATGTAAGAAGAACCCTCTTTACATGGTCGGCAGCAAAGATATGAAGGGATATTGCAGGAAGAGTTGCAACATATGCTGAGAGTAATCCTCGTTTTCTTATTCTAGGAATTTTTTTGTCTAAACCTGTGATCTTCTAACTCCGGCCTTCTGCGACTGTACATTATGTAGATTTGTACTTTAGCTTGTGCCTTATGAATTCCTGATTTTGtgtcttataaattccTGATATTCTAAGAGAGgCTCACAGCTGTGGGCACgcATGTGCTGATGTTCATCTgtagaatgaaagttcAATTCCTGCATACCTTATTAATCTGTATTGTGAAAGTAATCATAAGAGCCATGGACATCTGTTTTTGttgtgaatataTGAATAAGTCNGTNGGTGAAATAGGCcctcctccgtTGATTTCTGTAATGTATTCCTCATATACTCGAATTGGGGTTGTTTGGCCAACAATCTGGATATGATAAATTATTGATAAAGTATCAACTTTCTTCTTTTTGAAGATAATCATTAGGATGCTTCGAGATGACCGATTGTAAACAAGTAGTAGTAGTGGAGCTGCTTATGCATTCAATCTCCCGTCTTCCATATAGATATGTGCATTGATGTCACATCTCAATCAGTAAAGACCACTTTTCCAATTACTTTGAGTGACTAAACAAAAATCGCAAAATATGGTCCATTATTTCAGTTACTGTGTAGAAAAAGGGCATACCAGATCAATTTGTAAACCATGTCTCGCCAATTCGGTTGGGTTAGTTGTTTTCGGAGGTGGTGGTTTAAATTTTAATCATGTCA
>P18903_1001_gene-9-consensus_burchelii
tacaagagtgatatctttggggaacgaggtaggtgatactttttttaatatttaccctaagcttgtggaattgtatgagataaagagtcctttttcttttgttaaagtgagcgcactatgtcacggattagaatcgaaccccacgcctcacggttgaagtaagagagctcttaccacttgaggtaactctgttcttagataaagagtccttatggtgcttgctttNNNNNNNNNNNNNNNNNNNNNNNNNNNNNNNNNNNNNNNNNNNNNNNNNNNNNNNNNNNNNNNNNNNNNNNNNNNNgcgaagaagacgcttacaagaacactgttgaatgtgttaccggtgtcatatcaaagaccatctcaactaaggtatattttttctactgaagtcttaaattgtatccttacatcctgtttatagtgttcccatgtgacttcgctgtacaaataatatcaactttgactatgaacaattatgttctatttttcaaaacctataacatgagaagctttgataaatctaacatgacaaaatatacgctgtatctctaatttcacttggagaaagtagatagaggttgaccaatgacgtccaatatggacAAAAAATTGAGGTGTTggtattaTGTAACATGTGGTATTTATCTGAAATAttTGTCTTCCATTGTTGATGTATAGCATGTGTTGATTTTGTCAGGGAATGCTTGCTTTGTACAATTCTCTGTCAGAAGATGGGAAAAAGGAATTTGAGGCTGCATACAGTGCCTCCTATTATCCTTGCATGGAGATATTGTATGAGTGCTATGAAGATGTTGCTAGCGGAAGTGAGATCAGAAGTGTTGTTTTGGCAGGCCGCCGCTTTCAAGTAtgacatcttcatcagtTNCTCTGTAGCACTTTTATCGTATATATTAAAAGTAACATTTTTATTTGCAATTTAAGCCCAACTCTTTCGATCTTCAGTTGCCACCTATGAGACTCCCTCACAGAGAAGTCcaagaatattgataagagtgaggtgggcgtatgtacccatggtaaggtgctctactggtctcacaaaaaaggccgctgctagaNNNNNNNNNNNNNNNNNNNNNNNNNNNNNNNNNNNNNNNNNNNNNNNNNNNNNNNNNNNNNNNNNNNNNNNNNNNNNNNNNNNNNNNNNNttttctaggttagaattagaagttttGATTGATTTGGATGcGTATTCTGGTGGCTTCTGCTTCACCAAGAAATTTTACTTGTCTTTGTTCTTAAAAAGTGTCAAATGGCTTTTTTTATTTCAGGAGAAAGAAGGTCTTCCTGCTTTCCCAATGGGGAATATTGATCAAACCCGAATGTGGAAGGTGGGTGAGAAAGTGAGAGCGGTGAGACCAGCTGGTGATTTGGGCCCATTGAATCCTTTCACTGCTGGGGTCTACGTTGCCCTCATGATGTCCCAGGTAAAGTTGGTTGGTTATTTGGTTGCTCTTTCTTTCAAGCACACTCTTTTGTTACTTTTTTTAGAAAGCGTCTCGTGGGAATTTgaaagattccatgatctttcgtccaagtaatcacatcaaattaatatgctaaaatGATTATGTTACCAGATAGAGATCCTAAGGAAGAAGGGGCACTCGTACTCAGAGATCATCAATGAGAGCTTGATTGAGGCTGTTGATTCGTTAAACCCATTCATGCACGCCCGTGGCGTCTCCTTCATGGTTGACAACTGTTCGACTACTGCCAGACTTGGTTCAAGGAAATGGGCCCCACGATTTGATTACATCCTAAACCAACAGGCCCTAGTAGCAGTTGATAACAATGCTCCAGTCAACCAAGATTTGATCAGCAACTTCTTTTCGGATCCTGTCCATGAGGCAATTGAAGTTTGCACCCAGCTCAGGCCTTCCGTTGATATCTCTGTGACTGCTGATGCTGATTTTGTCCGCCCTGAGTTACGTCAGGCTTGAAATTAGAGCTCACAAAGTCGGATTGGTCAATTGAGAGGGGAATCTCCTCTTCATATCGTTGTATGCTTCGCTTGCTGTCTTTCTCGTTTCTCTTTATTTCTCTTTTTTAAACGGTTTAGTGTCAGTTTTTG
>P18903_1001_gene-93-consensus_burchelii
NNNNNNNNNNNNNNNNNNNNNNNNNNNNNNNNNNNNNNNNNNNNNNNNNNNNNNNNNNNNNNNNNNNNNNAGTTATAATCATTGGTCTGTATATGTAAGCGTTAGTAAGAATTCTAAACTTACTTTCACAAATCACAAGATAGGAAACTACAGTTGTTGAGAAAAAAAAAAAGACAGGAAACTCAAGAACTGTAACATAGAACATCTCTTGcTCAACATAGGAATAAcAAGAAATTTACTCATGTCCACAGACAATACTTTTACATAACACGATTAACTCATTGATTTAACATAATCACTTGTCGGATTCATATACATATACGATGAGCAACTCACTGACTTAGCATAGCGTAACTCTCCCGTCATTATTCAATGTTATACACTTATATGTCTAGTATGTATTTACCAGTTTATTCATACATATGAATGATCGGTAAATCAATCAGCAGACTGAAGATACAATGTCATATTAACACGAATCTAAGAGATGACAAAAACTCTAAGCTCCCCTCTGTCTCCTCTGGTGACACGGGTATCAGAATCCATATATGTGACTTCAAAATCACCGCTTCCAGTGTTTGATGACGACCTCAAAGCATCTGGGATTCGAGGAATTTCTAGTGGCGGTAGTTGAGATAAGTTTCCACTAGTTTTCACAGTTGTTTTCTCGAATATGATTTTAATTTTCGATGTCCCTGTAAGAAATTCGACTCATCAgtatacgagtaaatcgagtaACGCCTAAGTTTTGGAGATACgccAGCTGAAAATTCAACCATGGATTAAGTAAAGCGTCTAGAAAAGAAATACCTTGAAGCTCAAACTTGTGTGCTAATGTAGCAGTCAGCTCAAGAGGGGGAAACGGCCATGGAGCACCTAACTCGAGGTCCACAATGTTGTCAAAGTCCTTACTTACAACATCGATCCGTTGAAAAACCTGAGTAGAAAACACATTTGTATATCGATTAAATGTTTTAATTCCATTGCTAAATGCAAGTAGGTGACCATTTATAAAATTACATCGGGAAGTACATTGAATGACTACTGCTAGACAGTAAAAGATCATTGCGACCACCTAATAATAAATAATCAAAGAACAGCGACCTTTTGGCTCCATAGATTAAATAGAATTAACAGCGATATTTCTGGTCCTattaaagaaaagtttctttttggctccaaaaaaaatcaaatagataaaaacgcacactgacaAAGAAAAAAACACGCTGACAAATTCTAGAATAGGGAGAACTAGTGTTGATATCAGACCTGACCAAGGGTGATAGGAAGAAGTCTTCCAGTGGGAGGTCCAGGGCGACTTCCACCTAAAGTGCGCGACGAGAAAGCACTGCTATATATCAGTTTCCATCTTCCTTGCAGTTTATCAAGTTCATCATCAACAGATAGGTCTACAGGCCCAGCAGAAGCTTCAAGCTCTTTTGCAGCTTCATCTGCCTTCCTTAGATCATCTTCGCTCGCTGCAAGACCTCTATTTAGCCCAGAAACAGCACTCTGCGACAAAGTATCCATTTTGTTATGAAACCAAACATGTTcgttgaaaggacgcacgaaatagcggcttcaagtcatctaatgatgtatactagcaatggccccggaccattattaccgggcaaacactgtctattttgtaccgtgtccaacacttaacattcagacatggttacagcagtttgataccattttaccccaaaaatacgtggcttttcataaaaatagccgagttggacacttgacagtaactttatcggatacttctatatgagaccaattaacatagCTGGGACAAAAGTAttttAGGCaacaGAGATGCATCCACTGTCCAGGAATACCAGCCCTCTAAAATGGGATTCTCCATAGGTTCTCCACTTGTCCCCGACAGATGGGAATAGACATCTCCACCTTGAGGTCTATGACTTCCCATTATCAGTACTCTAAAATACATACCCAAGCACATGTACACGAGGGGTAATACTCATGACGCGGGTTTAAATATCATCAGCATCTAATATACCAATTAGGTAAAATAGTTTACATTCAAGGTAAAATAGGATTTAGGATTGGAGTTTTGACTTTTGAACCTAAGTTTCCCACAACACAGTAACTATTACAGTAGAATATAAAATCGATCTTGGGGCTCCTACCATCATCTTAAGCTTTTGGTTAAGATGGTTTC
>P18903_1001_gene-94-consensus_burchelii
NNNNNNNNNNNNNNNNNNNNNNNNNNNNNNNNNNNNNNNNNNNNNNNNNNNNNNNNNNNNNNNNNNNNNNNNNNNNNNNNNNNNNNNNNNNNNNNNNNNNNNNNNNNNNNNNNNNNNNNNNNNNNNNNNNNNNNNNNNNNNNNNNNNNNNNNNNNNNNNNNNNNNNNNNNNgattatgagaatttatcacagggaattttgaataatttactgtaacctcatacgtttgtcgaaccatatcatatttaagaaacatgctttaagggaaatagtctttatgctgtttcagaggaagaccttgttttgacagaccctcatttctaccttttcttgtttggaattaccaacccacgaattttcccaacttgttaataacatgttaagggatgattgaatactcccgtaacaaactaaggcactggggtaatattgttgtcgttgacataaCTTGGTTATTGGCTTCCTGTGTactgcaTATAGTTAATAGTAAGTTCATAATTCAGGAAATCGATTGGCATCTCAAAGTTCCGTGGAATCTGGAAGCTAGATTAAGTTCTTCATAAtcattgttttttATAAATTTTCGTAAATTGAATTGCAATACAAGTAAGACAGTCCTATAGCCACAATTACATGAAAGCAGTATAACCAGGAAGTGACTCTAGGGAGCCAACCTTGAAATAATAATAARCAACAATAAGAATGAGATACAACAACATATGCAGAACAATTAAGGTTTTCTTGCCTTTTTCTAGTTAAGTTTAATAAAGCTGAGTCGTTCATCGTTAATCCAGCTGTACCTTTCTACGAAAGGATTAACAATTTTGTTGATAGGGTAGTCATCTATACTGTCATCCCAGACATTCCTGTCCTTCATATCCGTCATCACTTCCCACAAACAGTTGTTGCATTTGAACCCTGCTCCGAAACTAATCATCAGAATCTTATCTCCTTTCTTGAGTCTTTTTTTCGCTTCCATATACCCAAGGACATACCAGAATCCTGCTGCTGATGTGTTTCCCCATCTGTGTAAGGCCATCCTAGCCGGCTCCAAGTCATAGTCGTCAAGCTGCAAACCTTTGCCAGTACCGTCTATAACCGCCCTTCCACCTGGATGTATACAAAAATGTTGGATACCCGTCTTAAAGTTCAACCCTCTTCCAACTTTCTCGAGGTCCCCCTTGGTCCATGTTTTGGATACTATTAGGTACCTTATAAGCTCCCTTAGAGGTAAGATCCTAGGGACAAGTACCTTAAGGTTCTCAGTAAAAGCCTGAGCAGCTGCTTTAGGAAGGTGTCTAGTGAGACAAAACCCGGGAAATCCATCATCGTCTTCCTTTTGATAGCAACACTTGTATGCCTCTTCATTAGCTCCAAGATGAGTTCTTAGTAAGCAATTGAGCTTGATTAAAGCCCGGTGTTTTAGGTGTCTATTGTTTGTGAAAAGCATTGAGCAGCCTCCTGCTCGGAAAAGACAGTTAGAGAGCATGAATGATCGGTCTTTGCCAGTATACCAGTTTGTTCCCATTGATTCACTACTAACAACAATAGCATTCATGTTCTTGTGTACTTTGAAGAGATGATGGATAAGGTCRATGGCGATGATACTGGCACTACAACCCATTCCTGTGATGTTGTACACCTTAATGTCTGGTCGCACCTTGTAGCGGTTGACTACTCGGGCTGTGAGAGATGGGATGGTAGCGAGTAGGGAGACATTAACAACAAGGATGTCGATTTCTGATGGGGAGAAACCAGACTTGTCAAATAGTTTATCCAGAGTGGCAAAGATAATCTCGTCCATTTCACTTAYGGCATCAGAGAGAGTAGGTTTCTCTTCGCGGCCTTCGAGGACGTTTTTGGGGCCGTAAGTAGACTCCCCGATACCAGAGCTCACTATNGTTTTTAAGAGGTATCTAAACTCTTCAATACCCAGTCTCTTATTGCGAAGAACAACACTGGCACATGTTTCCGTGCTTAGCCTCCTATCTTCAGGAGGCTTAAAACACTCGTAATGAAGCATGTAACACTGTTGATCTCGCTTTTTAATTTCCCGCTTACAGATCAGGAAAGCAATGTATAAGAAAGGGAAGAGGTAAATTGCTGTGAGAAGCTCCATTAGAAGGAAACAGTGAGATTGAAAATGATTTAAGGGAGCTTACTGGTGGTATTTGTGTAGGAAGAATGTAGCTCTTTATAAGAGTCGTTGAGTATGGTTTTCTAGCGTCACCTGATACGTATCTTTAGAAATTCTGTAcataacttcaagtagagtatattttaacaaaatcattatgtttggcctctgttcga
>P18903_1001_gene-97-consensus_burchelii
attataaagaaaaaaattatcaacaagaaccaaatacaatttctgaaatcataatagtataattaatgtttccaatttgaatgtattaccttcatgtgtactcctccttaattacccaacatttccattctcccttcatcttattatgcaacaaaattcacaaatttagaaaattacttcctaattgctaacttaagacatagaattatgaaaatactgaaagagctaattaacaagggagtatacgtactcaaaacaatatataaaagacgatattgaaactcagtaccatcatatggcgccagtgattgatcctcctcgatcacacgctaacgtcgcaactctTACTTAGTGTATACTTAATGACATTATGTGACACATAAATCCCATTATCAGTATTCCCTATAGGAATATAAGCATGACAATTGACATGAATTCGGTAAGAGCCGCTAANATAGGTCCCAACTTTGAATCTCACCTGTCCATCCATCTTGATCACAAGCTGCACGCTTCCCATATTAATATCTTGATTAATATCCGCGCCTAGGTACGGGGCGATAGGCACGGTGGGACCCTGTAGATAAGGAGACCACACGTTCATACCATTGCTATCCTGATAAGTAGGTGGAATTGAAGTTGGTAAGGTGATCTGCTGATTTTGATAAAACGCATAGGTTATCAACCGATCATAGTAGATTCCGATCTTGTCRTTTGGGTTTCGGGTTTGGACCGTGACCTGGAACACCGAGTTAAGTTGTGTTGGGCTTGTGAGGTTGAAGCTATATAGGGTCGCGTCTTGGAGGACAAACTTGGGTTTTGTAGGGCGTAAGACGGCCCAAATGATAAGAATTATGAGAAGGACGAGGACGATGAAGGTTAATATGCCAAAGGCAATCCGCTTTAGGAGCTTCTTTCGTTTGTCTTCATGGTGGCCGCAATCTTTAACACCCATAGTTGCTGCTCGATCGAGTacgACCTGCTAAGAATTTTCGAAACGAGAATAGAAAAATGGAAGAATTATGTGAAAGAAGGGGAGGAGAGTAATTGTTTTGgttttgaatgaagtaatttAGGTTCAGtttacgtgtgaaagagtgcataaatAGTAGGGAGAGTTTGGCTTAATGAAGGTGAAGGAGTTGACTATGAAgacttatgcatacaggttactaacgtatatgatgggttgaatataggagtatacatccttttattgaagcttccctttttacatgcacacaaaaccggtatttatttaggggcgtctctaaatatattatacgtcaaaatttgtattgaatttcatttatcaaagcttataatatgatgaccaaaatcagaggagacccagttcgctatctatggctctaaacaatcttgatattattataatataccataattatttagaacattctctatattatgttatt
>P18903_1001_gene-99-consensus_burchelii
NNNNNNNNNNNNNNNNNNNNNNNNNNNNNNNNNNNNNNNNNNNNNNNNNNNNNNNNNNNNNNNNNNNNNNNNNNNNNNNNNNNNNNNNNNNNNNNNNNNNNNNNNNNNNNNNNNNNNNNNNNNNAATCCATCCCCACCCCACTATCCATGGCTTGTGTAAAATTTATACCCGTACCCACCCCCCCACCTGCGAAAGCTCTATTCATCTCCGCCCCAACTGAAGCGGGTGTGGGGCCATATCCACTTATACTCGGGCCAATGACATCCCTAATGACTGCTCCTGTAATCTTCATTTTCATTGCATTGTTTCCATTTCATGTGCATAATAAGTGTACAAAAATTCATGGAACTGGAGGGGAAAAGAATAGCAACATTCAGAACAACACATAATCGTTTAACATTCAAACCAGACCAGAAAGGATGCACTGAATTTCAAAGGTTACTGCAAATGTTCAACTCATGTAAAATTTATTTTGCTAcgccaaagtagtacatagtacACAGTACTACGTACAGTACATTATAGTAATAGGACTAATAGCAACCGATTATGGATGTGGAGAAGGTGATCATAAGGCTTTAAGAATGTCCTCAGCACTTGAGACATTGAATTCTCCACCGGATTCAACACCTGCAACCTTGACCTTGAGGTCATCAACAAGCAGAGCAAACCTGCGAGAACGGACACCGAGTCCTTTGTCCGCTAGGTCCAGCTCGAGGCCAAGGGCATGAGTGTAGGTTGCAGACCCATCGGCTAGGAACTTCACATGCTTGTTTTCTGGGTACGTCTTGGCCCACGCTTTCATCACAAATGGGTCATTCACTGGGATCAAGAAAAAGAATACAGACCATCATGAAATCATCATTGTTTGTTTACTAGCtttgctaCATTGAAAGGGAAAAGAAAGCATTACAATTTAAAGATCCAAGCCTTTTCCATCTATGATCATTGCCAACCATAGAATATTGAGCAAGTTTTGAGTGAGAATGTCATACATACAACATACTCCCTCTATNTTGCTCATTTGTTGTCTTTTGTGCGAGTCAATTGTTGTCCTTTCTATTTTAAAAATAAATTTGATTGAGCAATTTGATCATTCYAACCAAATTTGNTCCACTTGCCATTTAGTAATTGACCCTTTCCTCTTTTCTTAGTTTTTGTGCCAAAACCAAANNNNNNNNNNNNNNNNNNNNNNNNNNNNNNNNNNNNNNNNNNNNNNNNNNNNNNNNNNNNNNNNNNNNNNNNNNNNNNNNNNNNNNNNNNNNNNNNNNNNNNNNNNNNNNNNNNNNNNNNNNNNNNNNNNNNNNNNNNNNNNNNNNNNNNNNNNNNNNNNNNNNNNNNNNNNNNNNNNNNNNNNNNNNNNNNNNNNNNNNNNNNNagggatattttaatcaaaggtaaacaaatgattgagagactcgcaaacttttaaattcaaattttgatagaatatacttcctagcaaaatggtttatttaagtCTACGCATTTATATTATTGAGAAGTGGCAGcttgaacaaacagacatttgaggctgcggttcatacaataccccctctctgtaatatgcgggagtccttgagacactatggtaataatgttcatgtaatgagctgacaagcgtattaataaatatgtatgacattgttgagataaaacatttaccacTAATGCAAAGAATTTCATCAACTCCCTTGGACTTGAGTTCCTCAGCTTTCTCGATGAATCCAGGCACATGCTTCATGCTTCaaaggcaaacttataaagcaaattggtcagtttaacattttaaatgaacactttacacaatttcatacccacttcacctgaagtagctatcagggttatgtatcttatgtcgacacgtcacttgggtgagtgttgcgtctcctacatggcgaactatgataccttgacacgcatgacacctcgacacttcattttagaccaaagcatgatttttttctattcataaaatagccattatcatgctttggcctaaactgaaggctgaagctatgttactatgacacttcacttcgctgccgtggagcacgtctaacacctacttgtccgacattgacatgacacttggacacattggtgtagc
>P18903_1006_gene-10-consensus_uralensis
NNNNNNNNNNNNNNNNNNNNNNNNNNNNNNNNNNNNNNNNNNNNNNNNNNNNNNNNNNNNNNNNNNNNNNNNNNNNNNNNNNNNNNNNNNNNNNNNNNNNNNNNNNNNNNNNNNNNNNNNNNNNNNNNNNNNNNNNNNNNNNNNNNNNNNNNNNNNNNNNNNNNNNNNNNNNNNNNNNNNNNNNNNctcgatttttcatatacacttctccattaataaatgattNagatgaaaaggatttaatgtagcgtttgatgtacaNtGTCTAACTTTGTGTTACTTTAACCCTATCAAGAACAATCGACCATTTTCCTTAAGAATCCTTgGATGTCATTGAATCATACATCATCAGGAATGGCTGCCGAACTAAGATTGGCAATTGTAKAGGATATGGTGGAAGCTCTTGCAGTAGATATTTTTTATATAYGCACGTATAGTAGCCTAGTACGAATGTGAAATACACGAGTATATGACAAAACATAGAGTAACTCCAGATTACTGCAGAAAAACTGGAGAAGTATGACTGASTCTGCTACAAACAGCACAGGAAAGAAGCTAATTCGTATTGATGTCAGTTCAGACAGTGTTTGCCCGTGGTGCTTTGTTGGCAAAAGGAATTTAGACAAGGCTATTGCTTCATCAAAAGACCAGTTTGATTTCCAGGTTTTTTCTATGAAGTCTTTTATTCGCATWTCCCAAACTATTTTGACCTTCAATTTTATTAGCTTTAGAGTCTGCAGGGTTTGACGAATTAATTTCTTACAGATAAAATGGCATCCTTTTCTCCTTAATCCTTCTGCCCCTAAAGAGGGTGTGAATAAGAGAGATTTTTACAGACAGAAGTTTGGATCTCGTTCAGAACAGATAATTGCGCGAATGACAGAtgtacctctctttagacTCCAATTTATGAAATATTTTTTATTTGCACAGTTGCGTCTTAGATTTGTGGCGAAATCATATTACTTCTTGAGTTGCAGGTATACAGGGGTCTTGGTCTTGAGTACAACATCGATGGCCTAACGTAAGAGAATTAGGTGTTGAATTTTGGTTACCTAGCTTGACACAATTaagggttagtaatttagtataacaaCAAWTTTTGGGTGAATCTTTGCATAGGGGAAGCACTTTGGATAGTCACCGACTTATTTATTATGCTGGACAACAAGCTCCTGATAAGCAACATGATCTTGTCGAGGAAATCTTCCTTGGCTATTTCACWAGGGCCAAGTATATAGGAGACAGGTTTGTGTTTGTTGaaagcgtttttttttttTTGCCATTTAAGCTCTRTAAGCTTCCTCAAATGAAAAAGACCTCCAGGAATTATGTACTATTGTATAATTTGTATGTTTGCTGYAGYTATTACTGCATTAATGTTCGTTGAAAGTGTGAATTTTGAGCTTAAAAAAGAGTGTTTTANACTTTTACATTCTTAATGGTGGGATTAATTTAACTTaacttaactccattggcttaacttaacttttgtattatgtttaaccccaattggcttttcactcttctttttctatatt
>P18903_1006_gene-100-consensus_uralensis
tgtttgtcgaatcatatttaggaaagatgctataaggaaagaggggggctgcttatttctcactgagtatacccttgttctggcagagcctcatttctggcttttcttgtttagaattagtaatctacgaattttaccaagccattcacaacattttcgtaacttaatactttcataataagggatggtggaatactaccataataaattgagtcactggggtaatttgtcgtcgttgacataagattgttattggcttcctatgtactgcatagagataataaaGCCATCTTAATTCGGGAAATCGATTGGCATCTCATAGTTCTCTGGAATCTAGAAGCAAGATTAAATTCTTTATAATCACTGTTTTTTATAAATTTTGGTAAATTGAATTGCAGTAAAAGTAACACAGTCCTATAGCCACAATTACATGAAGGCARTATAACCAGGWAGTGACTCTAGGGAGCCAACCTTCAAATAAAAATAAARAACAATAARATTGAGATACAACATATGCAGAACAATTATGGTTTTCTTGCCTTTTTTTAGTTCAGTTTAATAAAGCTGAGTCGTTCATCGTTAATCCAGCTGTACCTTTCTATGAAAGGATTAACGATCTTCTTGATGGGATAATCATCGATACTGTCATCCCAAACATTCCTGTCCWTCATATCCGTCATGACTTCCCACAAACAGTTGTTGCATTTGAACCCTGCTCCAAAACTAATCATGAGAATCTTATCTCCTTTCTTGAGTCTTTTTTTCGCTTCCATATACCCGAGGACATACCAGAATCCTGCTGCTGAAGTGTTTCCCCATCTATGTAGAGCCATCCTAGCTGGCTCCAAGTCGTAGTCGTCAAGCTGCAAACCTTTKCCAGTACCGTCTATGACCGCCCTTCCACCTGGATGTATACAAAAATGTTGGATACCCGTCTTAAAGTTCAGCCCTCTTCCAACTTTCTCGAGGTCCCCCTTGGTCCAAGTTTYGGAKACTATTAGGTACCTTATAAGCTCCCTTAGAGGTAAGATCCTAGGGACAAGTACCTTAAGGTTCTCAGTAAAAGCTTGAGCAGCTGCCTTAGGAAGGTGTCTAGTGAGACAAAACCCTGGAAAACCGTCATCGTCTTCCTTCTGATAGCAACACTTGTATGCCTCTTCATTAGCTCCGAGATGAGTTCTTAATAAGCAATTGAGCTTGATTAAAGCCCGATGTTTTAGGTGYCTATTGTTTGTGAAGAGCATTGAGCAGCCTCCTGCTCGGAAAAGACAGTTAGAGAGCATGAATGACCGGTCTTTGCCGGTATACCAATTTGTTCCCATTGATTCACTACTAACCACTATAGCATTCATGTTCTTGTGCACTTTGAACAGATGATGGATAAGGTCRATGGCGATGATRCTGGCACTACAACCCATTCCTGTGATGTTATACACCTTAACATCTGGCCGCATCTTGTAGCGGTTGACTACCCGGGCCGTGAGAGATGGGATGGTAGCGAGTAGGGARACGTTAACGACGAGGATGTCGATTTCTGATGGGGAGAAACCTGACTTGTCGAATAGTTTATCGAGGGTGGCAAAGATAATCTCGTCCATTTCACYTAASGCATCAGAGAGAGTAGGGTTCTCTTCTCGGCCTTCGATGACGTTTTTAGGGCCGTAAGTAGACTCTCCGATACCAGAGCTCACTATGGTTTTCAAGAGGTATCTAAACTCTTCTATACCGAGTCTTTTATTGCGAAGAACAACGCTGGCACATTTTTCAGTGCTTAGCCTCCTATCTTCAGGAGSCTTAAAACACTCGTAATGAASCATGTAACAGCGTTGATCTCGCTTTTTAATTTCTCGCTTACAGATTAGGAAAGCAATGTACAAGAAAGGAAAGAGGTAAATTGCTGTGAGAAGCTCCATAAGAAGGAAACAGTGAGTTTGAATAGATTTAGGGGAGCTTACTGGTGGTATTTGTGTGGGAAGAATGTGGCTCTTTATAAGAGTCGTYAAGTATAGTTTTCTAGCGTCACCTGAATACGTATCTTTAGtaccttcatattactttcagtagataatactccaactcaatgtttttgtttg
>P18903_1006_gene-106-consensus_uralensis
NNNNNNNNNNNNNNNNNNNNNNNNNNNNNNNNNNNNNNNNNNNNNNNNNNNNNNNNNNNNNNNNNNNNNNNNNNNNNNNNNNNNNNNNNNNNNNNNNNNNNNNNNNNNNNNNNNNNNNNNNNNNNNNNNNNNNNNNNNNNNNNNNNNNNNNNNNNNNNNNNNNNNNNNNNNNNNNNNNNNNNNNNNNNNNNNNNNNNNNNNNNNNNNNNNNNNNNNNNNNNNNNNNNNNNNNNNNNNNNNNNNNNNNNNNNNNNNNNNNNNNNNNNNNNNNNNNNNNNNNNNNNNNNNNNNNNNNNNNNNNNNNNNNNNNNNNNNNNNNNNNNNNNNNNNNNNNNNNNNNNNNNNNNNNNNNNNNNNNNNNNNNNNNNNNNNNNNNNNNNNNNNNNNNNNNNNNNNNNNNNNNNNNNNNNNNNNNNNNNNNNNNNNNNNNNNNNNNNNNNNNNNNNNNNNNNNNNNNNNNNNNNNNNNNNNNNNNNNNNNNNNNNNNNNNNNNNNNNNNNNNNNNNNNNNNNNNNNNNNNNNNNNNNNNNNNNNNNNNNNNNNNNNNNNNNNNNNNNNNNNNNNNNNNNNNNNNNNNNNNNNNNNNNNNNNNNNNNNNNNNNNNNNNNNNNNNNNNNNNNNNNNNNNNNNNNNNNNNNNNNNNNNNNNNNNNNNNNNNNNNNNNNNNNNNNNNNNNNNNNNNNNNNNNNNNNNNNNNNNNNNNNNNNNNNNNNNNNNNNNNNNNNNNNNNNNtgaaaggtagtggtttcgcattcctgTTTACTGAATTGCTTAAGACTCGTAGTATTCTAATACTCCATATTTGCTAAATATTGTTGAATTTAAGTAAAATAAGCTATAATAAGCTCTAGAGAACATACTCAATGTCCGGATCAAGAAATGGAttacttcaaaattcCAGCCGATCTTGTTTTGACTTTTGAGTATCATAAAATGCTCCTTGTATCTCATTTTTGTGTTAACCGTACCACAGCTTTTCAATCTCTGGATGCtggctcgaatttaTCATTGAAGGATGTTCTTGTAAAAGTTTGTTCACTATGCATTTRCAGACTGAAAGAAAAACTAGGGTCTGAGCCTTCAGATGATCAACTTGCAATGTCCTTRAAGATGAACCGAGCTGAWCTAAGGTCCAAACTGATTGAATGTACTCTAGCGAGAGAGAAGCTGGCTATGAGCAATGTTCGCTTGGTCATGTCGATTGCTCAAAGATATGARAACATGGGTGCTGACATGGCAGACCTTGTCCAGGTGTTATTCTCTTTCAAGCTTTAGATTACATCTTCTAGCCTGTCTAGAATGTCTCCAAATATGCTTAAAActgattgtagtatttCTGTACAGGGAGGACTCATTGGACTACTTCGTGGAATTGAGAAGTTTGATTCCTCCAAAGGATTCAAAATCTCCACATATGTTTATTGGTGGATACGTCAAGTACGTTTAAAGCTGCTcttagttattctacttatGTATTAACTCACGTTGTAGYGYATCATTGTGTGTGACgagtgCTAGTTGAGCTAATCTTATATCCGactcctgtagaagataaataaaaagctagattattcgctacctttttttttatcataatagttggtgtatgcaacagtcatt
>P18903_1006_gene-107-consensus_uralensis
ttaatattattgggtagccccattgttgcatagatgtagatataaattggggaaggtaaatgaaaaaattaatgaaaaataaggtggacgaataagagaaagagagataaaatacggggaacctcaactatgcgaatgCTCTAAGGCCATAACATAACCCCATAGATAAACCCTACGAATTCCAAACACAAAAACCTAACTTGATTTAACTCCCCTCTTCTATCTCGCCGCTCTTTCTCTTTCNCTNTCTCNTNCTCCATTTCATNCCTTACTACTACGCaatcatcaatttttttttAAAAAATCCCCCTTNNNNNAAAAACCCTAATTTGATTCCAAATGCTTCAACAAATCAGAACCACTTCAATCGATTGGTCGCCGACGCCTATCGTCGCCCTCGCCACCAGCGTCGACGGCTCTCAAGTCGCCGCCGCTCGTGAAGACGGCTCCGTCGAGATATGGCTCGTCTCTCCTGGNTCTGTCGGCTGGCATTGTCAACTTGTANACttcctctcatcattaattaattaattttgatgcttctgtttgattgatttctgatAGTTTTattgAtttttttTGTGTGTGTatagacgattcatggcgattccaATTCGAGAATTACGTCGCTTGTTTGGTGTCGCACTAGCTCAAAGGATTCGCAGTCTGGGAGGTTGTTTTCGTCGAGTATTGATGGTTGTGTTTATGAGTGGGATCTCTTTAACTTGAATCAAAAGGTACTTGATACGTCACTTCCTAACTTCAATTTAATTTACACTAGTAAGTTAGTGTTATTCGAGTTTTTACAAAAAAAAATTGAGctactctcaaacaagctggattatttttttttttttattctttgattgatatgtgataattgagtttcttcttaaaaattaaatttaatagctggtgttgcttgttTTGTATGGCCAAAAATCGCCAAATTTTGTGTACAAGTTATATCAAAAATTATTTTCAGCTGATCAATGAGTNCATTACTATCACGGAAACGCATCCATGATGTAATTATTCTAGGTTTTGcTTTGTTGTTTTGCATGAGTTGTACATTTTTTCGAGCTGATATAGTAGTGTTCTACCGATGATTGGATTATAATATGATTTGGGCATGTTATGATTGATTAGGTTGTGCTACAAACAGTTGGGGTGTCAATTTGGCAGATGGCATTGGAACCGTGTAAGAGTTCTAGGGATGAGAATGGAAATGAGTTGCAGGGCAATGAAAACGGTGTTGTGATAGATAGGCATAGTGGTGATGAGAGTGGCAGTGAAAGTAGTGATGAATCAGATAGTGATGACTCAGTTGATCTCTATGCACAATCATCCGTAAGAAATCCGCTAATAGCGCTTGCTTGTGATGATGGATGTGTGAGGTTGTATACYGTTTCTGATGCTGATGAGTTCATTTACCATAAAGCATTGCCGAGGGTTAGCGGTGAGTGATCTCTTGTTGCAACAGTTTTGAAACTTTTCTTWAAAAGAAGTTCTTATTTTCGTGCTATTTCAGGGCGGGTACTCAGTGTGACCTGGAGTCTTGATGGGAATTTGGTATATTCTGGAAGTAGTGACGGGTATGTCTTTTAGAACAACACTGAWTTTTTTTTATTACAAGGATGTATATATACTTGTATTATTTTGAACAACTGCAATGAGCTATTTTTGATGACATGCTTGTAATATGCAGGCTTATAAGATGTTGGAATACTAAGCATGTTCATGAAGTATACAGGATAACTGTTGGACTCGGTGGTTTAGGTACTGGGTCAGATCTTTGTGTGtggtccaacttctTACACTGCGGTAATTCTGGTCCTATTTAATTTTTCGTAGTTTTGATCTAATATCCAACATTTAGTACTTTGTGAATTTATGCTATTTAGGGGAGYATATTCACTATTGCATTTGATTAATCTTGCTTGTCTTTAAGTGCAGGTGTGGAGTTCTTGtcagttgctgatAGCACTGGAAGTGTTCAGTTTTGGGATATTCAGGtaataATTCACGGAACACTCTTGCAGGCTCACTCTCTTCACAAAGGTGATGCATATGCTTTGGCAGCTCCACCTTCCCATAACAGGgttttgggaaaggctctgcTGGTTCCGATGGGAAGGTATGAGTTTTGTGGCATGTTGCGTCTccattGTCGAGTCGCGACCaagcttgAATAGATATTTTCTGCTTTATGCAACACATTTTGTAAGTAACAATTTGCTTGTGTGGAcaAGtgTACctttttagttcttaagaagcaaaatatagaaaattctgttttttatttgtgactagtgaaggtcagattcatgcggtggtgtcttgtaccagttcagattaacgtagtttgtgtaaatgattaacaatgtgctatctcacaNNNNNNNNNNNNNNNNNNNNNNNNNNNNNNNNNNNNNNNNNNNNNNNNNNNNNNNNNNNNNNNNNNNNNNNNNNtcccttttgaacacaccaatatttattcaggtttgagatttacaaggctaTTTTTGaaagtgatctaccCTGTTTTTCCTAGATGAATCTAAAATATCAGAATTATATTTGTTTCTCTTTTTATAGAAAATGaacacttttttgattgaTTGTTTTCCTGTCTTAATATTGTTACTATTTTGAAATTCAGTTAATATTCAATTTYGAGTTAtgtgATCATGTGTTataaATGTCTGAAATTGAGTTTGTTTCWATAATATGTTGGTGTGAAGGYGTTCAGGCCAAAACTGATTTTGAAAACTATTTACAGGTYATMTTGTACAAGCTTTCAGATGATGCTCCCGATCTCGGTCAAAATAGCAACCTATCTTCTGATGTCGTTAAGAAATGGGTTTATGTGGATAGCAGGAGTGCTCATACACATGATGTTAGGGCTTTRACTGTGGCAGTGCCTATTAGTCAGGAAGGTCTGAATTAtgtgactctcttatgatTATTTTTCAAGTGACTGCCAttttTGACAWTATAAGATATACATACAATTGAGCCATTATACTTCATTCTATCATGCTAAAACCttgcctttaaaatcAATTGCAATCCTACAAGAAGTTATAAATGAAGCCGAGAAAATTACATTTTGCTTGGTTCTTTGAGTTTGTTCTGACTAAGMGTTTTGTGCTCCTTCASCAGATCATTTCCCGGCAGAGAAAGTAAAAAAGCGACGTAGAAAAGAAAAACCTGTTGATTTTAGTTATCATAAGTGGGCCCACCTAGGAGTGCCGATGCTTCTATCAGCTGGTGATGACACTAGGATGTTTGCATACTCTGCCGATGAATTTTCGAAATTCTCTCCTCATGATGTCTGTCCTGCACCCCAAAGGGTACAGGTGCATTTTGTCCAGAAGTCTATATTCAAACAGATGCCCTTGCTTCTTGTGCAGGCATCAAATAGAGTTGATATCATGTCCCTTCGTTTGGGAAATGCCATTGTTCCTGACAAGGCTTCTAATAATGGTCATGCATCTACTAATTTATTGGCTCGTGTCAATAGTAAAGCTTCTGGGAAGATTGTTTGCAGYGGTATCTCTCCGTCAGGATCACTTTTCTCGTTTTCTAATCATACCAAGCCGAGCTTGTTTGAGTTAAGGAAACATGAAGGTAGTAAATCTCCATGGGTTATCAGCAAAAGACAACTTCCTGGAAAAYTACCATTTGCTCATGCACTGACCTTCACTTCAGATTCAACACGGCTAATTATTGCAGGAAATGATAGAAGAATTTATGTAAGCATTTTTTTCTTTTGATATCTCGTTTGTCATCTGGTTTTTCCTACATCTTGTCCAAATATGTTRAAGCTAGAAATTTCGTTAGTTAGATGGATCGACTGATAACTGATAAGAAGCTTGTCACTGGGAACTCATTGGTTCAATGATATGGCAAGATCAACTCAGCTATCTGTATTGACAAGATCTTAAGGATGATTATTTTATTGAAATATCACTCTCATTTTATAAATTGGGAAGTTCTGGTGTNGGTAGTGMCTTTAACTACCTAAGCATGCAAGTTTTGACCATAAGTTAGATTTATAACTATTTCATTGAAGTAATATRTTCGTATCACCAATGAGATATGTTTCCTCTTTGCGAATTGCCATATTGAAAATGGTTCTCTTATTTGGTTGAATTTCTTGTTGTAGATGGTTGACGTCGACTCTGCTGAGCTAGTACACGTTTTCACCCCTTGCCGTAAGTCGCAAGATGAGTGTTCTCCGCCAAGTGAGCCTCCTATAACGAAACTMTTCACTAGTTCTGATGGGCAGTGGCTGGCTGCTGTTAACTGCTTTGGTGATGTTTACATTTTCAACATGGAGTTACAGCGGTAAGAAGCTTTGAAAGTTTGAATGTCTTAAATTGTACTCCCCTTCATTCAAATTTGTTTCATTCGAGTTCTTTCATTATGCCCTTYTTTTTCATATCCCTAGGTTTTACTCCTTTACATATTMGCCCACTTTAAAATCCAGAAATGGGTTTTGTTGCACgAAATTATAATTTGAAAATTCAAATTccTTCTGCGAAAGACAGCACGTGTAGTGTCTATGAGGTGCACGCCTTCNCCTCATGTTGTAGGCCTTTTAAAACTTCCCCTTTATTTGGACAAGGGAATTCGGAGGGaaaaGGAAGGGGGGGGATTGGAAGGAATTTATTTCCTTTGTTTGGTTAGCAAATTGAGGGTAGAGGAATTTGGAGAGGGAAAATGGATCCCTCCATTTCCCTTCTAGAAGGCAGATTATTTCCTCTCTAACACAGGAAANATTTGGAGGGANACTCCCTCCCATCATCCCTCTCCCTTTCCCTCCATTTTTAGTATCCAAACAAGGCCTAAAGCTCCTTCTTGTGAAGTGGTATTGTTATATTTGTTACTAATTTTACATTCCAAAGAAGCNGTTTGTTNAAGGCAATTTCCAAATTTTATTACTTGTCTGTGTtgtgatatttgc
>P18903_1006_gene-109-consensus_uralensis
taTGCAGAAAACCGGAGGAATTAAGAAACTCGGGCGAGCTGTTTATGGAGAGCATTTAATCTCTAAAGTGAAGAATAATTTTCGGTATTAACGAATTTCCAAGGGTGTGCATACAGAAATAAGAGTACCTTTGTACAAACTCCCCTATCAGACCTTCTGAATTGTGTATTGGATAGCTTGCTAGCGCAATCGAGATGTGTTTTTGTGTTCTGGAACTTATTTAATTATTGGTCATCTTTATATTAGACCACTGATTTCAAGTCTCATCTTTGATCCACTGGAGGTACCAACAGAAGTTCTCAAGCTCCTTCGCGATAATAGCAAATTAATCCTTGGAATCATATCACATGCTGATCTCGgtctaatgaatatggaatatggatcaaTTTTAATCTAACAAACTCGTAAAATTGGCAGTCACCTAAAGATTGGAAATTGATAGATTGCAGATACTATATaatctacggtagattgagatttaccactggagatttgtagcaaaatgactaaatgagaaggaaaagggggaaattgatgctacaccgaccgtttatgcttatatagcaagtaaaggaaaggagaacaagtacacatactcacatttaatgcgcaccacggatagacgtactcctcgatctacttctggtacagtccaccacaaagcttgttgaaacttgaataaagctggaggcttccttggtaatacagcaatgtgcaatgggatctcgtgtacgtatttccaatacaaaattgttttaagctaatgttacNNNNNNNNNNNNNNNNNNNNNNNNNNNNNNNNNNNNNNNNNNNNNNNNNNNNNNNNNNNNNNNNNNNNNNNNNNNNNNNNNNNNNNNNNNNNNNNNNNNNNNNNNNNNNNNNNNNNNNNNNNNNNNNNNNNNNNNNNNNNNNNNNNNNNNNNNNNNNNNNNNNNNNNNNNNNNNNNNNcggagtcacgttcACATCTTACACTGGtcatcaatagtttTCAGCCACCATNTTCACAGANCCACATYTATCCTTCAAATGAAGTGGAATACTAACACCAAGCTGTCGAAGCTGATCAATCAATTTGTAAAGGAATTCGAATGTTAGCCTAGTCCCATTGAGTTCCTCACGCACTTGGGGTTGCAATCGAAACCACTCCCCTAGCATCTTGTGAACATGAGCACAAACCATCCTCCAMGGCACAGGATACTTCTCGCAAAATTTCAGGTATTCGGTGAGCAGTTCTGCTTGGTCTAACTTTCCTTTTATAAAGTTTGCCTCRCTGTCATCAACCCATTCATTAGTTCGGAAACCAGCAAAAAGGGCTGGGTTTTCAAGAAGGGCATCAGCRGAAAGTACACCTTCACAACCAGTTGCCTCTAAACAGTCGTTGACATCATCCATGTGTCTAACATTTCCATTGGCAAGAACTGGGATCCGAATGGCATTTCGGACCTCCTTGATTGAACTCCAATCAGCCCTAATTTTCCTCTGGTCCTTCTGATCCCTAGTTCGRCCATGAACAGCTAAAASAGAGCAACCAGCTTCCTCCAGCATTTTSGCATAGCTTATAGTATCTTCCATCTTTGGGAAAAGTCTGATTTTGCAGGAAACAGGAACCTGAAGATTTTGAGCTAGTTTTTCMACYAAGGACCGTACAAGAGGGAGGTTGTCCATCAAAAAGGCTCCATAGTTACCCCGTCGAGCAATACGCTGAGGACAGCTGCATATAGAAtgtaatagtacagtcatTTGAGCGTCNACCAAANGTTCCATGCAAACGTAGGTATTCAAAGTAaTATTATTTACAGTGGTGGTATGCAAATCAAGAAGAAGCaaGAATTAATCAATATAGCTTACCCGAGATTAATATCAACATAGTCACATAATGTTTCCACCCTACTGGCAGCTTCAAGTAAGATATNCGGATNATTGGCACAGAATTGGATAAACAATGGCCGATCCTCCTGCACNCATATTATGACANATCAATTANTCTTAATTCTCATATTACCTTTGCCTATCCGAGTCCAAcagcacagCCAACACTCCGACAGGggtATGCCAATTaGatttAGAAAAAGAAAAAAGCATGCATACTTTTCATATAAAATAGCAATGTCCAGTATTTGGATGTGCACATGTTAAATATTGCTAACCGAGTCCAAGTAACACAGATGGCTTGACATCATAATCTATTCCACATAATTGTGGATTACCACTAGTTAAGGCAGTATTACAAGGTAAAATTAGTACTGGGGTATGATCTTCACTGCAGACACAGGATAGACAATAAGACTGCCTCAATGGCTCCCGTAAATTGTGGGGTAAAGGGCGTGGGAGGTAGTTCGCCTTACCCTTGTGTTAGCAACACAAAGAAGCTGTTTCGAAATAACCCAACTCGAACACTGCATTGGCTCTAATTGGACAATCCTTGTATAATAGTCTAGGCACCTCATTTATCGCTATCATTAAAGGAGATGGATTCATACAATAAAGTCAGATGGCAACTACTAATTACAAAGGGAAAACAAACAATTACTCCCTCCGTCTCAATCATTTGTTTACCTTTGATTA
>P18903_1006_gene-110-consensus_uralensis
NNNNNNNNNNNNNNNNNNNNNNNNNNNNNNNNNNNNNNNNNNNNNNNNNNNNNNNNNNNNNNNNNNNNNNNNNNNNNNNNNNNNNNNNNNNNNNNNNNNNNNNNNNNNNNNNNNNNNNNNNNNNNNNNNNNNNNNNNNNNNNNNNNNNNNNNNNNNNNNNNNNNNNNNNNNNNNNNNNNNNNNNNNNNNNNNNNNNNNNNNNcccacgtgaaactaaaattcttggcgtaccatagtgtaaggttcacttatttgagacggacatgtaatcttgccttatctcgTGACAAGAATGTAAGCTTTGTAGTCAGGTGTTTGTGATAGTTGTCCACTAGACACAAGTCGGGAAGGAACACGTATAATAGTATGCTAGAATCGAAAAAAAGAAAGGAGCACAGCATATCAAATAATGAGATATGAATTGGATAATTTATTATTGACCAACATTTCACAAAGAGAGTANCTTGATTGTGCACAACTATTCACGAGAGAACATTGAACCTGTATAATAGTATGCTANAATCGAAAAAACCCAGAAAACGTGCaacactgaaacggATTGCTGATCAATACRCAAAGAATCCATCGAGTACACCTRGCAATGTASATGAAAATAAGTACATAGATACATAAATAAGCATGACGGACCTTTGCACACAGCTTGCAAGATGCAAATAAGTAGCAAAATTAGATGTTAAGGCTTCACAATGGAGTCAGGAATCTGGTTAGGAATTACTAACCATTTTCAGAGCGTTTTGTTTAGCTTTGAGAATATACACATTACAGACCTTGAATAAGAGATCACATTAGCAATCAATCTTTGAACTGAATAAAAGCGGGAAAACAGAAGCGACTCCATATTCCaacaattacctcgactaGATATTTGCCATAATCCACCCTACCTCTTGTTCCGTGCTGCACTCTGAAGGTAATATATCCCCGTACCYAAATATGGGCCTTGGTCTTTTAGCACCGAGTGGAGAAACCGGACTTTCCATTGAAGTCAAACAGCTGTCGACCGAGCAATCGCTAATCCATGCGCCTACCATAGGAGTAGTTGTTTTGCTCTCTTGAACTGGAGTTAGTTCTGAGAAATACGGCATTTTTATGGTATCTGGCAGGACCAACCCGCTGGATTCACTGGCAGAGATTCTGTTGGCTAGCTCAGAAAGCTCTTCATGTGCCGCTTcaagcaagccaaatGAAACTGCTGCTTGTTCACTTAGTGCTTTACAGGCTTTCTCAACCAGGGAGTGCAAATACTTGTTTTGAGCTTCCATACGAAGCTGAAGATGGCGYGGGACCTAGAATCAGGTAAAAATCGaaacTTGAGTACTCGTCACATAAACRACATCAATCCAATTCCTCTAAGGCTTCTCCTATTTTTAACAAAACAAWGtcgttggtctctgCMTCTCTGGATGGCCATAATAGAAATTGTGTCRTGAATTGCATCAAACAACTGTTACTAAAAAACAAGTTCATCCAGTTTCGTGAGCCAATTTGTTTCTATTCCATTGTAATCCAAAACCAAAAAATATTGAAAGTNAAAAATAAAGTCCACTCTNATAGTTTAAATCAATGACGCATCCTCGCAAGTAGAAATATNAAtagacgaaaagaTTTGAAATTGACATATAGYTGAAAATWACAAGTGGCACCACAAATGGAAGATGATTCTGAAATCTGAATTACARCATGCATGCGAAGAAGTAAAGTCCCTAAAAATTTGAACTAAAGCAGAGTATATSTKATCAACATTGTTCATCTGTTGAGAAACCCaTGACTTTGTAAATTGTARCAAtgacacagatacCTAATACTTCAAACAAAAAGCACAAGACACATTTTTGTATCAGAAAAGGGCAAAAATGGCATTAACCTCCAATTGTTCATGCAACCGTCTTTGAATTTCCATTTGAACTCGCAATGCCTCTGTSACTTGATAGCCACTGTYAAAGATTACAAATAAAGCATACAAATTTTAGCATAAACAAGCCAGATGTGCGTATCAGAAAGGCAMAATAAATTAAAAATATCACATACTCATTCAAATCTTGGGCTTTCATTCTCGAAGAYGATGTTGAMGAATCGGTGTCMTGGCTTTCTGCCTTACAAGAAGCTACATTCACCATGGGAGGGGAAAACNAGAAAANACAATGACATTAACTGAGAAGTGAGAACCTCACATATATAAAACTNAGATNATTATATCAACAtttatttcacgaatttagcNNNNNNNNNNNNNNNNNNNNNNNNNNNNNNNNNNNNNNNNNNNNNNNNNNNNNNNNNNNNNNNNNNNNNNNNNNNNNNNNNNNNNNNNNNNNNNNNNNNNNNNNNgacggctttaCAGATGCGCCACAAGAAATCCCTGTAAAGATGAATTAAATACTAATCATTAGCAACACCAAAAAGATTGAAATGAGATGTACTATATAGgaacTACTCgtataagctcgtaaaaaatttgaatgggatttctgtaaatgaaacaagatgaattaaatactaatcattagccacacagaatgatatataccacgatgtatAAGGTACAATGGGATTTCTGAACACATAATACAATATACATCTAGGAGGCCTATCTATTTGAAAGTTATATTTACAAGAAAAGTCCGAGGTCATACCATCCTTtgaacTAtcagctgcatccttgcatgctagcttccctatcctatatttctgcaatgatccttgcatgctagcttccctatcctatatttctgcaaagccagggatgaaacacatggacttggactatccacagcagcgagcatgtttgatcaaaaacattgacaaaacagcttagaaacactcgttatagaatacaacggcaacacgacagagccttaatctcaatatcatttgggttcagctaaaatgaatcatcacaaatatacggagtaccaattgaaacaaactaagaaatggcaaacaaaggcaaacacgataaatagtctatataaataaagccaatgctcgttatagaatactcgaaaaagataagaaattttcgaggaacaagagacaatacaaatgcagctggcaactattgaaaacctttgatgccgaggatatcagcgaaaacaggagagTAcgttctctaaatacagcaaagaccacatccccccataaggccataaagactaaagcatattcataagaaggcatgtagtgcaaaatgcaaaggaaatacctgtaaatgtgatttagatacaaaatcaaccccaaNNNNNNNNNNNNNNNNNNNNNNNNNNNNNNNNNNNNNNNNNNNNNNNNNNNNNNNNNNNNNNNNNNNNNNNNNNNNNNNNNNgcctctgcaaagcaaaaaaaaaaaaaaaaggataggagatattgggcattcagtgtcatcaaaagcaggataaagtaaacactcatgacattaaaaggatcggcacaaagaagccaagacaatatcaattctatctataggaatatttaaaagcaccacgaaagcgcctacaacggatattcttggacagcaatgttcagcaaaacatgttcttaattctgaagacctcaatgaacaaaagaccacaaagcatattgattagcaagactttctgcaggcttttctgtgtaccagataccaaaataattatttaggctagtactacgacgagttccataaaagtagacaaacctaataactaaacagtgtgatttatgtaatttaatgttgtagtgaagatgggca
>P18903_1006_gene-111-consensus_uralensis
NNNNNNNNNNNNNNNNNNNNNNNNNNNNNNNNNNNNNNNNNNNNNNNNNNNNNNNNNNNNNNNNNNNNNNNNNNNNNNNNNNNNNNNNNNNNNNNNNNNNNNNNNNNNNNNNNNNNNNNNNNNNNNNNNNNNNNNNNNNNNNNNNNNNNNNNNNNNNNNNNNNNNNNNNNNNNNNNNNNNNNNNNNNNNNNNNNNNNNNNNNNNNNNNNNNNNNNNNNNNNNNNNNNNNNNNNNNNNNNNNNNNNNNNNNNNNNNNNNNNNNNNNNNNNNNNNNNNNNNNNNNNNNNNNNNNNNNNNNNNNNNNNNNNNNNNNNNNNNNNNNNNNNNNNNNNNNNNNNNNNNNNNNNNNNNNNNNNNNNNNNNNNNNNNNNNNNNNNNNNNNNNNNNNNNNNNNNNNNNNNNNNNNNNNNNNNNNNNNNNNNNNNNNNNNNNNNNNNNNNNNNNNNNNNNNNNNNNNNNNNNNNNNNNNNNNNNNNNNNNNNNNNNNNNNNNNNNNNNNNNNNNNNNNNNNNNNNNNNNNNNNNNNNNNNNNNgcctcttttttatggagcataatataatgggagctaacgtaatattagccttgaatttttatttttttttgacggtgtGCCTTGAAACTTGTGACAAGAGAATGTCGTATGTGAAGATTAATATGACtgagTGAGTAAATATGATTGAGACTTCATATTCATTTCAGTTGCAGTGTCGAGATATCATTCTCAAAATCATAATATGATTGGANACTTNANATTCATTTNAGTTNCAGNGTGGAGATATCAAACTCAAAATCATAATAKTGCTTCTCTWKRCTTATGTATYYAACAGGATGGTGCTTCCARGCGAGTTGCATTTCAGTTTCAATGCGTGACATGGAAATTGGAGAAAGCATTGGGAAACATTCCGTATGAACAGTTTGGTGTTTCAGAGGAGGTTCAGGAACAGGTATGGTATCCTCAATGTTCCRTGCACTAATTGTGTGATGATTTATTGCTCGAGAATAACTGGAAATTGGTCAATAGGTTGAGTTGGTGAGAACACAATTGAAAAGAGCTACSGAAAGRTATGGTCCTGTCAACTCKAGCACWMTAAGTCGTGCTGCCTCTCAGCCTCTACTTAATGAGCTGGAATCGCTGAGCTCTCGAAACAAAGGAATTGGGAGTTTGCATATAGGAAACTCAGGTAATATMGATCATGGAGTAAAGCTGAAGGTCAAGCATGTTGCCCAAGGTAATTCATCAAGAAGCCAGTGTCTTGATGAGGCAGAAATGGTGAATWTAACCTCCTCAACAGTTTGTGAATCAAATGGTGTTGAAGTTRATATGGACAACAGTGGAAATGTGTCGGAAGAAAGTCCAGRCGAGWGCAAGCAACCCGAGATTGTTKTTATTCCTGAAGATTTCTTATGCCCGATMTCTCTTGAGATCATGAGAGATCCTGTTATTGTGGCCACTGGACAGGTATTTCCTCTAAACATTAAACCATGGTCTAAGCCTTAAAATTGCCGTTGTTTTCTATTAGTGTTTGTTCAGAAAATCGATACAGAGGAACTGTTAGGAAGTACAGATCAAGAGATATAGATTTAGTTTGCTAGGCATAAAAGTTGAGGATCACTTGTATTGCTTTTATCTATCACACTAGCTTGTGYgaagaggacacccAAATCCTCCATTTCTTTTCCTCTAATTGTTTTACTTAATTTGGCCRTAAATCTATGGRRTTTTCAGCCCTTAGTTTTCGTCCATATTTATCACTCGTTTGTATCTTTGTTTCYGGACCtttctgctgtatgtgccTCTTCAATWTCGTTGTTTTCTTGCAGACATATGAGCGCTCATACATACAAAGATGGATTGATTCTGGCAATGTTACCTGTCCAAAAACTCAGCAAAAGCTCCAAAACWTGACTCTGACGCCCAACTATGTGCTAAGAAGCCTAATATTTCAATGGTGTGCTAAGAACAACGTTGAGCAGCCAACTGCTCTGTTGACYGGCAAAATCAAGAAGAGYGACGGGTCATTTCGTGATGTAAGTGGGGACATTGCAACGATCCAAGCTCTTGTCCGTAAGCTTTCAAGCCGAGTAGTTGAGGATCGCCGAGCAGCAGTCACCGAAATCCGCTCCCTTTCCAAAAGAAGTACTGATAACCGAATACTAATTGCTGAAGCCGGAGCTATTCCTTTTCTCGTCAGCCTATTAACMACTGACGATATAACAACTCAAGAGAACGCTGTAACATCCATTCTTAACCTTTCAATTTATGAAAATAACAAAGAACTAATAATGCTTGCGGGGGCAATCCCGTCCATCGTCCAAGTTTTAAGGAATGGAACAATGGAAGCAAGAGAAAATTCTGCKGCTACCCTTTTTAGCTTGTCGCTAGCAGATGAAAACAAGATAATAATTGGGGCYTCAGGGGCAATCTCGGCCTTGGTGGATCTTCTGCAAAGTGGAAGCSYACGAGGGAAAAAAGACGCWGCTACCGCTCTTTTTAATTTATGCATATATCAGGGTAACAAAGGCAGAGCAGTGAGAGCYGGAATCATTTCGGCATTRTTGAAGATGCTAACAGATTCCAGTGGGACCATGGTGGATGAGGCTCTAACTATACTCTCGGTTCTGGCTGCTCACCAAGAGGCRAAAGCTGCCATCGTTAAGGCCAGCATTTTACCTGTTCTGGTCGATCTGCTTGGGACAGGTTTACCAAGAAATAAGGAGAATGCAGCTGCTATTCTACTTGCATTGTGCAAGAGAGATGTGGAGAACCTTTCCTGTCTAAGTCAGCTGGGTGCTCCCATTGCCCTGACGGAAATGACTCGAAGTGGCACAGAAAGAGCRAAGAGGAAGGCGACTTCTTTGTTGGAACTGCTCAGGAAATTGCCTCCGCAGCATTAACTTATTCAGTCCTTGTAAttctcacttactcattctTTTTCTTTTACTTTTTTtctccactctcATTTGATGTTCTTTTTTATTGATTTTACTAATTATTTGATAtcgttaccgtttcTTCTTGATCTGAAAGATGAGGATGAANANANATTTTTCTTGTCGTTGTATTTAAtccTCCCCCTTGTAATATGGTGAGATTGTGAtttgtgaagggaattc
>P18903_1006_gene-112-consensus_uralensis
NNNNNNNNNNNNNNNNNNNNNNNNNNNNNNNNNNNNNNNNNNNNNNNNNNNNNNNNNNNNNNNNNNNNNNNNNNNNNNNNNNNNNNNNNNNNNNNNNNNNNNNNNNNNNNNNNNNNNNNNNNNNNNNNNNNNNNNNNNNNNNNNNNNNNNNNNNNNNNNNNNNNNNNNNNNNNNNNNNNNNNNNNNNNNNNNNNNNNNNNNNNNNNNNNNNNNNNNNNNNNNNNNNNNNNNNNNNNNNNNNNNNNNNNNNNNNNNNNNNNNNNNNNNNNNNNNNNNNNNNNNNNNNNNNNNNNNNNNNNNNNNNNNNNNNNNNNNNNNNNNNNNNNNNNNNNNNNNNNNNNNNNNNNNNNNNNNNNNNNNNNNNNNNNNNNNNNNNNNNNNNNNNNNNNNNNNNNNNNNNNNNNNNNNNNNNNNtctccacttttaccgctcatctaaaacagtgtataatgaagcatatcactgttttctgctCATGCTCATCTCTCCATTCCTTAACGCAGCATTTAATGGACTGCAGACCATTGGCAGACTCTCACCATCTCTAGAATCTAATCAGCAATATAGTAATGTAATTACTGTAGCAACAACATTACAACAGTGACTGAAATATTCCCACCTATGACAATATAAGAAAGTTAGAATNAAGTTGGACCAATAATTCCACCGATCGCCTACTATTTCACTNCATATGAAGAGCAGACRGCTTTGAGAGacattttcctttcatccATATCACAAAATTCAAAGAACAGTGCGAAGTAAATCTTAAGCTCCGTTGGCATTGAAAATCATAATGGAATTACTATCCGGAAAATATTCAATGGACAAGAAAGTGTACAATCCTAAATGAACTCAGCAATGATTTTGAGCTATACTCAAaaCACAATCTCATGGAgtatataataattaataaacggcaAATGACAGGAGTAAAATCAGGTGTAATAAGATAGAGAGAATGTACACAGCTTCAACTTTTGATGAACTGTAGACCATTTGCATTGGAATATCGTTCCATGAATCTCATGAATCTGTCCCATTCACGCGGGCTTCGCATGACGTACTTTGCTTCAACGCCAGCTGGCTTTCCATTAACAAACCTCGCATTCACATTGGTTGACTGAAGAGTACCCTCTTCATCTATCATGTACAACCCAGTTATATCACCAACCACACTTGATGAATCAAAGACAGACGGCTGATCGAACCTGAATGTAGCAGTACCATTTGACCCATCCCTTGATTTGGTTAACCTAACATCAGGTATGGTAAGTTCGTCGACACCTTGGATGAACTGAATTGTTGGCTTAACCATCATTACAACCGGTCTAATTGGCCTAGAAGATGATCTTTGTGATGGCAACCTGAGCGAATGCATGCTTAGTTGGAGCCCATTGAGAGAGGAATGTGCACGAGTGGGAGTCGCCAAAGAGAATATACAGACGCCTACACCaaaggttcaaataACAGATTAGTATCTTTTTGTATGATGAGCCAATAGATGTACATGTACATGAYTCCCTTAATCTACAACCactGTAGCCTCTCCTAAGACATTCAGCATTCATAATAACAACATTATTCCACCGTCTCAATNACACCCGAAAATGGATAGGTAGGGGGGTGGGGTGGGTTTAGAATATACACACTCGGCACTCATAACTTGTGTTAACAAAGACCtttatacatttgacctttcgctctgaggatattgaacttaaaagtgacNNNNNNNNNNNNNNNNNNNNNNNNNNNNNNNNNNNNNNNNNNNNNNNNNNNNNNNNNNNNNNNNNNNNNNNNNNNNNNNNNNNNNNNNNNNNNNNNNNNNNNNNNNNNNNNNNNNNNNNNNNNNNNNNNNNNNNNNNNNNNNNNNNNNNNNNNNNNNNNNNNNNNNNNNNNNNNNNNNNNNNNNNNNNNNNNNNNNNNNNNNNNNNNNNNNNNNNNNNNNNNNNNNNNNNNNNNNNNNNNNNNNNNNNNNNNNNNNNNNNNNNNNNNNNNNNNNNNNNNNNNNNNNNNNNNNNNNNNNNNNNNNNNNNNNNNNNNNNNNNNNNNNNNNNNNNNNNNNNNNNNNNNNNNNNNNNNNNNNNNNNNNNNNNNNNNNNNNNNNNNNNNNNNNactgaaaattcagtacaccagtccagcatttccagaattatattaccaagtctatacaattatgtaaccagctat
>P18903_1006_gene-114-consensus_uralensis
NNNNNNNNNNNNNNNNNNNNNNNNNNNNNNNNNNNNNNNNNNNNNNNNNNNNNNNNNNNNNNNNNNNNNNNNNNNNNNNNNNNNNNNNNNNNNNNNNNNNNNNNNNNNNNNNNNNNNNNNNNNNNNNNNNNNNNNNNNNNNNNNNNNNNNNNNNNNNNNNNNNNNNNNNNNNNNNNNNNNNNNNNNNNNNNNNNNNNNNNNNNNNNNNNNNNNNNNNNNNNNNNNNNNNNNNNNNNNNNNNNNNNNNNNNNNNNNNNNNNNNNNNNNNNNNNNNNNNNNNNNNNNNNNNNNNNNNNNNNNNNNNNNNNNNNNNNNNNNNNNNNNNNNNNNNNNNNNNNNNNaatccatcaaagtagtctctactcatataattaagcaacaagattatcatttaatttaattcccgaatgagatgcaagcatccatttcacaataacaatacatacaagaataagtaaacaagaagaagatgaaacttaacttagaattaaaaggaaaaggagaagaagtttgaggctattggccttgttcctcctcaagcttgttgacataagccttcaaagttaaaaccaaatctctagcaggcgcttgaagggtgacaacaagattagtagcaggagcattaagcgcacccaacaactgtccataaacctgagcccttgaaggcaatgtctccatctaaagttttttcaaaccaattcttaacctcatcaggaccatagaatttaccctcgaaacacgcccccgtaaaatcattcTTCTCTTCAAGCTTCTTCTCCTTCTggaaaccaggtgttctaTAGGGTTTAAGGGCtAACAGGGATTTCTTCAGTGTGAACAAACAGCCAAGCATTCATGCCGGTCATACAAGGCTTTATCACCTCCCATGGNGTATTCTCaattggtgtaactttgtAGACCAGTGTGTTTTTGGCGACGATGAGTGTGGTGGTTTCAGGGAGGGAGTTKCGGAGTTCTTGRAATTGCTTAACTGTGAACCctttggaaacttagttaATGGCGGCTAATAGGTAGCAGTTTTCAAGGTGGGTTTGGACTGTCTCAACTGTCGTTTCCTTCTTTGTTCGGGAGATTGCGGCGGTGATGNTGAGTGTGCTGTTGCTGCTGCTGCTGCTGCTGCGTTTGGTGAAGGTGAGATGGTGGTTGYTTGGGCGGCGGAGGAAGGTGGTTTGGACGGTGGAGAGTGAGTGGAGTGACGGTGTTGGTGGTGTTCTGGGTTTCGAGAGGAGAAGTGTGGTCTCCATTCTTGTCTATTGAGGAAGKATGAAGAGGAGATTGTTGAGAGATGGGGNGGTTGTGGGTTATCTATCTcTATGCTATATTGCTATGCTATCCATTTTCAAGAGCTACCACATCGTATTCTTCTTTGTGTGAGGTAGACCCAGCCAAACCAAGGTTTCATTTGGTTTGGTTTCCGAACCAAATCAAACTCATCTGTATTGTTTAGGTTGAGTAGGTTTCCCTTAAGACCGCCTAACATAAGACGAGGAAATGTCAAACATTTTATAATAAAAGTGACCATTTAATGTTAAAATGTTATAAATAAAGTTGTCGCCTTTTAACATAACATGGTAGTATTTTATTAGGAAATATTTACATTTTTCACATATTTGTCTGTTTtatttcaggcggaaaagattcgtttgaaataagaatttaccgtttgggttagccttagttatcattttagttgattcaattgacatacttttcgagtacttgactagtagtttaacaataattcatggtttcaacctgaatggNNNNNNNNNNNNNNNNNNNNNNNNNNNNNNNNNNNNNNNNNNNNNNNNNNNNNNNNNNNNNNNNNNNNNNNNNNNNNNNNNNNNNNNNNggcctatatctatcatctcttaagcccaaaagtacaagaccttgttactaatgtgatgggtagaagctattataaacatatcataaactattTCATTTCTCGATGTGGGACAACTTTCTCATAAACTATTGGGTTGTTACAAAGATGCTCAGAGAGGTCCGCCGCCGGTCGTCGATGGTGGATAGAGGAGGAGGGTGGGTAAAGGTGGTGGTGATTGGTGAATGGTTTCAGCATGTACTTTTTTTTTTCTCAATGTAGCCAATACGTTCGAGTTTAAAAATAAATATTGAAGGCTGTAACACccccatatacaagagtgcct
>P18903_1006_gene-120-consensus_uralensis
NNNNNNNNNNNNNNNNNNNNNNNNNNNNNNNNNNNNNNNNNNNNNNNNNNNNNNNNNNNNNNNNNNNNNNNNNNNNNNNNNNNNNNNNNNNNNNNNNNNNNNNNNNNcagaaccacataatttgaaggttataggaaaataaaagggatgccaacaataaaagatgtaccttgaatgattttcaggaatggacattttctggacgatactacccataatAACAGCTTCCCTGAGATTACAGTTACCGGACTGCAATACAACAACAANAAAAAAGCCGACACAAACAATAGTAAGACTAACAAATCNAACTGAGGTCAAAGNAtggccaaaagcccaaagcaaNcTCTAAAAGTACTATCAAAGATGTGTGGAAATCAMTAGACAAAACTgaCAAKGACAATCAACCAGGGATTATCAGRGCAGCTATACCTTAAAAAGAGGCWRCAAGATCCCCTTGTTGARAGCAGCAGGCTTGTACARAGACTTTTTCAAAGCCTGATATAACTCAAAAKGYAATCTCKTGTGCTTYCTAATGTCTTCCCTCACTCGAGGAAGGAGCACAAGCWKGTAAAACCTTTCGGCCTTCCWCCTGTTCATGTTAGAAGCAAAAATTCTTGTGGCCTGGAAYACCGCACCAGGTGACCATTTCTCGGGTTCAGTCAAATAAAGGACTTCCTCCCAACACTCCATAGCAGGAATRTGTTTAAAWGATTTGGGAAGTTTACCSGAAGTATATACRCTCAAAACCTTYCCTATCCTGAACATTTAAGCAACRGAATACCATAATTATCTTGTAATGAGAAGCCAAAACMAactccaaaaacattaaATATATATACATTGGTAAAACACGTACGATTTGTAATGTTGTATAAGCTTGTCATCCAATTTAGGTGTTGGCCTCATTTCTAGATCAAAAGAAACAACATAGACTTAGCCAACGAGCACAATCGTGTATGCTAYAATARRCACAAMSAAAGCCTGTGYGGTAATACCAGTTAGAGTAGCATCTTGAGCTTTAATTCGAGCAGCAATTACATCCCCAAGAGTTTTTTGAGGACCAGCATCCTTGGACAAAAATGCGTCTAGCAATCTCTCATCCTCTTCATTAACCTAATAGCATTAATTCCAAGACAACCATYRTCRGAACTGTAGTCAAACATAAAAAMTCAAATAMCACTTATGTACGCCTACAACACCCCTATWCCACGTTATTCACCTCAATTGATGATAGTGTTACTAACCATGTTGTATGCATATGACACCCCTATTCCATGTTATCCACTTCATTCAAAGATAACTTTTAATAAACCGTGTTGTATGCATACAATGGAATACCGTGTTGTATGCATACAATGGCCTATTCCAGGTTATCCACCTCAATTGATGTTAGTGTtagaaaatatgttttaaatatacaacggggtcctattccatgttattcacatcataataa
>P18903_1006_gene-124-consensus_uralensis
NNNNNNNNNNNNNNNNNNNNNNNNNNNNNNNNNNNNNNNNNNNNNNNNNNNNNNNNNNNNNNNNNNNNNNNNNNNNNNNNNNNNNNNNNNNNNNNNNNNNNNNNNNNNNNNNNNNNNNNNNNNNNNNNNNNNNNNNNNNNNNNNNNNNNNNNNNNNNNNNNNNNNNNNNNNNNNNNNNNNNNNNNNNNNNNNNNNNNNNNNNNNNNNNNNNNNNNNNNNNNNNNNNNNNNNNNNNNNNNNNNNNNNNNNNNNNNNNNNNNNNNNNNNNNNNNNNNNNNNNNNNNNNNNNNNNNNNNNNNNNNNNNNNNNNNNNNNNNNTGANATATATGAAATGAATAAANTATTACGAGACCGTTGTATGTTGTACAATGATTTAACTCGCTGTCTCGATAATTTAATCAACAYAAACNTGNCATTTTATGTGTAGATATTGGAGTAATGAGTGGAGCAGTCCTATACATAAGAGAAAACCTCAAACTAAGCTCAATCCAAGAAGAACTCCTAATAGGCTCCCTTAACGTMTGCTCCYTAATMGGCTCCCTMCTCTCCGGCAAAACATCCGACATTCTCGGCMGACGTTACACAATYGTRCTMGCCGCTACAACCTTCTTTGCYGGSGCCCTACTAATGGGTCTAGCCCCATCATACCCATTCCTCATGGCAGGTCGAGTTGTGGCAGGAATCGGAGTCGGGTACTCCCTAATGATTGCACCAGTGTACACAGCAGAGATATCCCCTGCAATGTCACGCGGGTTCTTAAGCTCGTTGCCTGAGGTTTTTATYACCGTTGGGATATTGTTGGGWTACGTCGTGAATTATGCATTGTCTSGKGTTTCKAGTAAGTATAATTGGAGGATTATGCTTTTGYTGGCYGCGGTTCCTGCTATCGCRGTTGGWTTGGGGGTAATCAGGGGCGAACCCAGAAATATTTTTTTGGTGTAGCAATATTAACTTATGTACAAAACTATAAATCATAACATCAAATAACGTTATAAATTTTCAACGATTAAAAGTACAATATCAAGCACAAGAACAAGGTTGTATATTTTCAATTAAAACCATATAGCCTATGTTAGTCGCNNNTGGGGGTAATTNTTATGCCSGAGTCGCCTCGGTGGCTTGTGATGAAAAAGAGGTTGAGTGAGGCTAAGAGGGTTTTGGTTAAGACRTCTGAGAGTGATCAAGAAGCTGAGGAAAGGCTTGGTGAAATTACTAGAGCTTGGGAACTTAATGGTATgttatttattatgtctccCTTTGATTGTCCATTACGCTTGGCTACGAGTTCAGAAAAKGGTATTTTTTNTCAAACCWAAYATCTCGTAAAAGCTCTGAATTAGAAAAAAAANTCACTGTTTTCTGAATTCGTAGCMGGWACTYarggagttatggttagtcaaaGTTTTTTTATCGAATCAACTTTGACTGACCATAAKTATCGGCAACMAGTTWAGACAACGGTGAATTTTTCTTCAAACTAAGATCTCGTAAAGATGTGTACRCCTTAGGTTCAAATTGGATAAAAACCCSATCCAAAAATATGTATTTTGCAATTTTGAGGGTGATTTCTAAAATTTGCAAGCGTGATTCACGTTTATTTTTGGATCAGGTTTTTATATACGCACATGTAAATGAGATRGAGAGYCTTACTCTCGTTCCGCCACCATACAAARcatgctccgatcctaaaggATATGTAAGTTATAAGTGGACATGGAGAATGTTAWATCAAACATAACARTTCTATAAGAAAATCTAWATKTATCGACCCGATTAATTTTGAAATACGACTTCGTTGTTCCCGATCCGTTGTTAGGTGAATWGTTTTCATTTGGTGTGTGTTGATTGAGATTTCAARTATGAGTCATTGGCAGGGTCAAGCAASAATAATGTTGGGCAAGGTGTATGGAAGGAGCTACTATGGAGACCAAGTCGGCCGAYCCGTCGCATTCTGGTGGCTGCCATAGGAATCAACTTCTTCATGCAWGCCTCTGGCAACGATGCGGTGATATACTACCTGCCGGAAGTGTTCAAGGCGGCCRGAATTCWCAAGAAGAAAGAGCTCTTTGCCATCAATGTTATAATGGGAACAGCCAAAGCCTCSTTTGTTATGATCTCAGCTCTATTCTTGGACAAGTTTGGTAGAAGGCCACTTCTTTTGTTGGGSTCAAGTGGTATGGCAGTGGCCTTAWTGRTATTGGGGCTTGGGTCCAAGTTTSTTGAACACCCAGCCCACAAGCCAACTTGGGCCATAGTAATGTGTGTGATCGCGGTGTGTGCTGACGTGTCGTTCTTCTCAATTGGACTTGGACCGATCACTTGGGTTTACTCGTCGGAGATCTTTCCGTTGAGGCTCCGAGCCCAAGGAACGAGTTTGGCAGTCTCGGTTAATAGGTTGGTGAGTGGGGTRGTCTCCATGACGTTTCTAACTATCACRAAGAAGCTGAGTTTTGGTGGGATGTTTTTTGTGTTGTCCGGGGTTATGGTCGTGGCGACARTGTTTTTCTTCTTTATGATGCCAGAGACTAAAGGGAGAAACTTGGAGGACATAGGGAAACTMTTYGAAGATAAGAGAACTAGTGATGAGGGAAGGGAGATGCTTGATAAGTGAATGTTAGATTGCTTATGCTATTackaattggytaatTGGTTATTGTTGTTTATATCCARYTTTCATWTTGTNTGTTGTGTGTGCAAGAAAAATCACTACAATTATAGTTTTCTTCATCCGTGATCAAATGTTCTCTCCATGCCGCTATTTGAATTCAAAGCTTCAAACTATTATGATAGATAAACTAGTTACATTTTCTATAGCNAAGTCTttcaaaaatccatattttcacaaaataatacagatagctttttatacattattagtaacagaaaaaaaattcactcccctc
>P18903_1006_gene-125-consensus_uralensis
NNNNNNNNNNNNNNNNNNNNNNNNNNNNNNNNNNNNNNNNNNNNNNNNNNNNNNNNNNNNNNNNNNNNNNNNNNNtacattggcaACCCTTCACAATACTGATTAAACTGCTATGACAAGTTGACAACCTCTTGTATCGTCNTATACGCAGTATCTTTTATTGTACATTGTCAGTTGAGCATRAATCTCCGTATTGGCTGCGATTGGGGYCAGTGTTTTACTTGTTACTTGTGGATATTATGGGTAGAATGCTATAGAAGgctagattttcGAGGGCTTYTAATTATTTGGCTGTTTATTCATTTTGGACGAGGGTTTAATTTTTCTCTTCTTCTTttcctaactatccaGCAATATTGCTAGATGCCGCATCNAAAGTTTTACCATTGGTTGTCTCTGTTTCTGGACGAGTTGGTTCYGACACGCCCATTAAATGCGAATACAGTGGTCTACGGGGTGTCATTGTTGAAGAAACGGTATCTCTCTTTGCCATTGGTTTTCATACTCAAAATGAGTtacggttccaaagTAAGGAATTATTATTGTCTATTGCTTGCTTATCTCAGGCTGAGCAACACTTTTTGAAGCACAACGACGCTGGTTCATGGGTACAAGATTCTGCACTAATGCTATGCATGAGCAAGGAGGTCCCATGGTACCTGGTAATAGTTTTATCCGTAGAAGCCTGGAACTGTTATGTAGGAAAACACATKTTTTCCTTTTCTTATTTCTTTTTCTGTGGCAATGTAATAATTTAATGATGTTTTTTTTTGTCTTTTTAAGGATGATGGTTCTGGTCGTGTTTATGTAGTTGGAGCACGAGGTGCCACTGGCATGGAACTGACTATTGGGAGTGAACTGTTTGAAGAGTCAGGTCGATCCCTTGTACGTGGGACGTTGGACTATCTTCAAGGTCTTAAGGTACTCCTCTTTCCAAAATCAAAATAAATGGAGATGCTAGCTTTTCTTATATTTTCTGACAGCAACATTACTTTCAGATGCTTGGCGTCAAGCGTACTGAACGTGTTCTTCCTACTGGGACACCCTTAACTGTCGTAGGTGAGGTATGAAATGATAAYTATTTTCTTTTATTTGGATGGTATGGTCCTTAGTTCCTAGTTTGGCTAAATGTTCGAAGGAATTACATTCTTGTTGGAACTTGTCTTCTCTTCACTCGCTTGAGCTATTAGAACATGCTTCATGGAACGGGGAAACAANTCTTCTACTCTTATTGACATCNACATTTNATATTCTTCCTCTATCTATGTTGATCAACTACCCAGGAGTATCAGCACTATCAGGAAAATTTGTATGGGTGANNNNNNNNNNNNNaagttatccaatactactacgttgaANTTTTTNTGTTAATGCCTTCTGATGTAACTTCCAAGCCTTTGAAAATCGAGTGTTTCGCTTATTTGATTTTCCAGTAAATGTTGTGCTGTTCTTCNNATGCGTGATAAAGAYNTGATAATGAGCTACTGTNNTGAAGAGTTAAATGWCTSTGTTGGTGTAACTGGGTATCTGTTTTGGTCATKTTAGATAATTTTCATTTTCTTTTGcaaatggaccmttGCCCCYGACTCTTCTAATTTTATCTTTTTCTRGCAGRCTATTAAAGATGATGKCGGAACAGTTCGTGTTCAAAGACCTCACAAAGGGCCTTTTTATGTTTCACCGAAAACCATTGATCAGCTTATTGCAAATCTTGGGAAGTGGNCGAGGTACTTTGTAWACAAATTCATCTCTCTTTACATCGTCccatactcacamagtcacatygccaggTATATAACGTATTTATGTTTCAGATGGTATAAGTATGCCTYTTTTGGGTTCTCGGTGTTTGGAGTCTATTTGATCGCCAAGCATACACTTCGACTTATACTGGAAAGAAGACGTCGCTGGGAGTTGCACAAACGGtatgtgagcaatGTTAAYTCATTACAATTTTCTTATCATCAAAGTATtttgaatttttgwwawwaAAATGGCCTAGGTGTCTTCAGTTGTGTTAAACTAAACAGATATACTCNTATACTAAAGAATTGCTCCATCGTATTTGTCAGATATACTACTATAGTTTGATGWGAATCTTTTGCTTAGAGTAGATAACTAGCTCAATTACTGGCTGCATACARTANGAATCTGTNTTTTTTGCATCATGTGGTAAAAACAGTTACCACTATATTGGCTTATCTCGTNNGTCTTAAACCAGACCTGCACTTTGAAATTTGANGTATTAAAGGATAGTTTGTTACTTTATCTTAGTTTTTTTTCCTTTTCGAAACAATCTTTGATNNTGCTGTMTTGGGCCACTCAACCCCTTGYACTCATGTAGGGTTTTGGAAGCCGCAGCAAAAAGAACTGGGCANACTGGCGATGGTAAGAACTTAAAGCCCTGTCTTATCTCTATTCATGTCTCTTTGTCTTTTCAGTGTTTCTAATTAGSTCAGCTCCTCGTTGATTCAGATGTGAAGGATGAGAGTGGATCAGAAACTGSAAAGAGAGATGGTTTGATGCCMGATCTYTGTGTCATATGCTTGGAGCAAGAGTACAATGNTGTATTTGTCCCGTAAGTCCATACTTCATACTCCCTTCTCTTTAGATGctatgttttgtttttttttagGGTCATTGGAATCTATATATTTGCGTGAAGGGTGCATGMTGGAAGGNCACATAATTGAGCTTCTTTTATCCTGNAATACKTRAATGCAGATGCACTGCACAAGAGAAAAAGAAAATTGGAGGATARTGCAGTTAATAAAAAAAATATTTTCTCTATATTCCATTAATTTGTTtaccttcttttattc
>P18903_1006_gene-126-consensus_uralensis
NNNNNNNNNNNNNNNNNNNNNNNNNNNNNNNNNNNNNNNNNNNNNNNNNNNNNNNNNNNNNNNNNNNNNNNNNNNNNNNNNNNNNNNNNNNNNNNNNNNNNNNNNNNNNNNNNNNNNNNNNNNNNNNNNNNNNNNNNNNNNNNNNNNNNNNNNNNNNNNNNNNNNNNNNNNNNNNNNCACAAAATACTCGTTTGATTTCAGCCTTTAAGAAAAACAGGATATCCACTTTCCACACTCTAKTCTGGTAGTGCTTTGTTGAGAGGGCCACATAAGGTGCACACTTCACCTCCCTCATTTAATTTCCTYTTCTGCTTTGCCTTCTCATGGTGGAAAGTGGAAACYCCTTTATCTCCATCCATTTCCAGATTATAAAGATGAAYTCTTGGTAAAATTTCTTCCAAWATTGCACCTTTCATTTCNAATTTCCKTCTATATCAGYTATTATATTTACCTGTGTGATGATGCTTGTTCATATGTCTGTCTGTtgattttatgcAGCTTTTAGAGTATCCCACTTTAATTTTCTGCAATTGGAGGATACCCAGYTGTTAATTTTGGTAAATCAATGGGTACTTTGCTTAAAATTCATAACAAGATTGAATTTTGGACTCCTGTACATGGTTTTTCTGAGAAATTACCTCATTTTAACCATCCWASKGTTCTAAAGCAGCATTATTTTACTGAATCTTCAAAAAAMTGGTTAAGGAGTGGTTGTGTTAAGgccagtattagtagcaGTAGCAGTACTCTTTTGGAGCTTGTTCCTGAAATTAAGAAAGAAAATCTTGATTTTGAGCTGCCATTATATGATGCATCAAAGGGTAAAGTGTTGGACTTRGCTATTGTGGGAGGAGGCCCTGCAGGGCTTGCTGTTGCACAGCAAGTTTCCGCGGCGGGGCTGTCAGTTTGCTCGATTGACCCGTCTCCCAAATTGATMTGGCCTAATAACTATGGTGTTTGGGTGGATGAGTTTGAGGCTATGGATTTGYTCGACTGTCTTGACACGACTTGGTCRGGGGCTGTYGTGTATATYGATGAGAAGTTGAAGAAGGATCTTGGTAGACCGTATGGTAGGGTTAATAGAAAGCAGTTGAAGTCGAAAATGATGCAAAAATGTATATCCAATGGGGTGAAGTTTCATCAAGCTAAAGTTATTAAGRTTGTTCATGAAGAATYGAAATCTYTTTTGATTTGCAATGATGGAGTTACCATTCAAGCTACTGTGGTGTTAGATGCAACMGGGTTTTCTMGATGTCTTGTACAGTATGATAAACCTTACAATCCCGGGTATCAAGTAGCGTATGGTATTGTGGCTGAAGTTGAGGAGCATCCTTTTGATGTYGATAAGATGGTGTTCATGGATTGGAGAGATTCACATTTGGATAACAACCAGGAATTAAAGGAGAAAAACAGCAAGATCCCGACTTTCTTGTATGCTATGCCTTTTTCTAAGGATAGGATATTCCTAGAGGAAACTTCGTTGGTTGCTCGGCCTGGGGTACCAATGGATGACATTCAGCAAAGAATGGAGGCTCGATTGAGGCACCTTGGTATAAGGGTTAAGAGTATCGAAGAGGATGAACGTTGTGTGATCCCGATGGGTGGTCCCCTTCCCGTGATCCCACAAAGAGTTGTCGGGATTGGTGGCACGGCTGGAATGGTGCACCCATCAACTGGCTATATGGTGGCAAGGACCCTTGCAGCGGCCCCACTTGTTGCCAAATCTATTRTTCAGTACCTTAGTTCAGAAGGCAGTCATTCTGGAAGTGAATTATCAGCGGGAGTTTGGAAAGATTTATGGCCAATAGAGAGGAGAAGACAAAGGGAATTCTTCTGCTTTGGTATGGATATATTGCTCAAACTCGATTTACCAGGTACAAGAAAGTTTTTCGATGCATTTTTTGACCTAGAGCCACGTTATTGGCATGGATTCTTGTCTTCTCGGCTATTCCTTCCCGAGCTATTAGTATTCGGGCTCTCTCTTTTTGGTCATGCCTCCAACTCTTCTAGGCTAGAAATTATGGCAAAGGGAACTCTTCCATTGATAAATATGATCAACAACCTGGTTAAAGATAGASATTGATWKKTTTTTGATGCATGGTGCATCTGTGGACCRGTATCGAGATCATGTGCTTGAACTTGTACAAATCATGAATTAGCTTTAGTGCAATCTCCTGGATGTATACCCTTGTGTATACATGTANNCCTTTTATAATGCAATTTCAAGCACATTTCTTATTTCTTTGGNCATTTTGGTTCGTTTCTGTGATGTACTTGGATTCACCAAGGATCTTGCTGCTAAAATTTGGAATGTGATCAAAACAGCCACTTTTTACCCACAtgattttgttgttcatgagctgtggattttgttcaaattgctcattcagNgtggcaacNgcagctcgttccccaactagtttaagatcactcgtgatagaagtgttggtcagctcgacagttgNtgcacaatatatgaagtgtagaaagttccgcttttctgtatgtagcggaatcaaaacaataccccaatgataaatccatagaatttactgag
>P18903_1006_gene-133-consensus_uralensis
NNNNNNNNNNNNNNNNNNNNNNNNNNNNNNNNNNNNNNNNNNNNNNNNNNNNNNNNNNNNNNNNNNNNNNNNNNNNNNNNNNNNNNNNNNNNNNNNNNNNNNNNNNNNNNNNNNNNNNNcattgacgttttattttgctaggctcggctctccctgaggaagatcagagcgtcttcctgctgcattacatcaaattctaaagctctctttggccaattctactctggaagaggacactgattttgctagcgacaagctattagagatctgttggtaaatcaaagatccatgaacatgtagatgctttagctgatatatccctcccttgcatcccctcaccttcattccctcctcccctaccaccaccaacacagctctagtcacaccccaccNNNNNNNNNNNNNNNNNNNNNNNNNNNNNNNNNNNNNNNNNNNNNNNNNNNNNNNNNNNNNNNNNNNNNNNNNNNNNNNNNNNNNNNNNNNNNNNNNNNNNNNNNNNNNNNNNNNNNNNNNNgaactgaaggaactgaatcaatatgatgagaaatttctgaacacacaacaacttaaaacaaagaAGAACGAATCTTTGCCTCAAAAAAAATTGGAAATGAATTTTATTCAATTATTAATCTTCAATTGCTGGTTGCAAATCAAGTAAtgttcaaatgctcaCAATTCATAAAGTAAATAACAAGGTAACAGTTCAtaTATGaAACTAAAATAAGCTATCAAATTTTCAGCAGCAAATTTCCAATGGCATTAGAARCTTCCTATGCTCTTGTTTTCAAGCTGGACTGTTTATTACCTCGGCTTTTCRAACTTTTCCTGGTTCTAGGCCCCACACTCGCACTGCTCTTAGCAGGAGCTCCGCTTTGAGCTCCTCTCTTGATTACCTTCCTACGGGCGCCATAGCTGCTGCTTCTAGAAGAAGCTTTATTGACAATATCAATGGAtaggtatactcgcgCTTTCTGCTGATTGACGGGCTGCTTGTTTAGGTAAGCCAGCTTTGGCAGAAGCCCACAAACTGCTCTACGAAGCTGGTCCTCGCCTAGGTTGCCTTGGATGGGGTTTCCCAACAGGTTCAAGCCCAGTAACGAATGGTAGTTTGCCACAAGYTGCCCCAACGCTTTTGTCGTGGTGATCTTGTTGAAGCTAATGTCCAAAACAGTAAGTTTCAACAGCCTGTGGAGCCCCTCAACTTCACTGATTTTATTGCCAGCTAAGTATAGTTCCTTAAGAAGTGAGCAatttgcaagacaaagtcCTGATAGTTTTCAAGTAACATGCAGAAATTAGAAGGAGATCTTTCCCTGAAGTCGNTCAGAGATGTGTTATTAGTCGACCGAAGAGGTGATATTCAAACCCAACCAACTGGTTCATATTTGgTTAAACGcAGttcaaagatttcggtagatagaaagaaaggcatCGTCACTCAAGATGTGTGTGGACTTTTTTAAAACATTTCAACTAGTACAATTTTAGGTTTCAcacAGAGTTTTGAAGCAAAAGAACAGAAGGAAGTACCGTGTCCAAGTCGTGAAATTTTGTTGTAGCTCAAATCAACAATCCGTAATCTGGTTAATTCCCTCAGCCCATCGATGGAGCTGATTCTGTTCTTAGACAAGTCCAGAAAGTGAAGGCCCCTTGGAAGTGATCCAGGTGTTATTTGAACTGCACAGTAAAACAGAAAACACGACACAGATTTGTCAGATAATGAAATGTCGTGTGTCAGATAAGTACAGCTCTCAAACTTAATCCAACCCATAAAGAGAAACCAAAATAGACCAGAACACAAACTGATCCGTTCGATATAACTCTGCCCAAAAATGACCCAACCCTTAAAGGCCCTGAAACTAGCAGAAGTTGCTAATTTGAATCGAAAAACCTTATTATCCACAACCCGAAAATGAGYCATAGACCCAATGTAAACAACAAACAAAAATGACACTAACTGACCCCAAWCTGAAATGACTCAATAGCAAGACACCCACAAAAACCAGAGAACCATGTGACCCGTTTGCCAGGTCTACAAATAATACCTGATAAGTGACAATTGATACAAGGCTCCTTAGAATGACaAaaAAAAATAACAcGGTGTATACCTATGGAGTTGTTTGATAAATTCACAGTTCGGAGACTTGAGAATTGTGCGATCATCGGGATAGCTTTCAAGCCCAATCCTGATATGTGAGCCACAGTCGAGGAGGAATTCAGAGACTGGACAACACTATTAGCATACAAGAGCTCCTCTGACAAGTTGATTTTGTTGTATCTAGACACATGGGTAGcgtcttttgcgtttgcgaacgaacAGCTTGCYTCGGGAGAAGGTGGGAACTCAATATGTTCTTCATCCTTCTCTTCTTCAAACGACRATGCATCAGGTTGGATGTCAATATCCTTAACCCAGTCTTCTACCCTAGAGAAAGCCACCCACTGATTTTGAGGCCATAACCCTGAAACTCTTCCCTCAAATCCRTCAGTATTGTCCTTATCCCGACTTTTATAGCTGCATATTTCTGAAGATGAGCCAGGTGATTCCTGTTTCCTGAGTTGGTAGACCCTACTGGGTTCAAGGGGGTCCGATGAGTAGCCGCCCTGCTGATTAAGGGAAACCAGATGAGAGACCCTAGTTTTAtcagcattattaagtggtTTCTGTAAGTTTCTGTGACTCCAAAGAAATAATTTCCACCAGAGTTTCCTGCTTCTAGAAGGAAGAATTTGGCTGGAAGAATGCTTCTTTAACATTACTTTATCAGCACTCCTGTGAGTTAATACCGATGATTGGCTTCTACACGGAGATCCCAAAAAAACATCAGCGCCCTTTACTTTCTCAGCTAGTTCTCTCGTATCCAGGGCAGAGCAAGAGCGTGTGAGCWGTGGTGGGGCCCATCGCTCTTCCCGAGCCATTCCAGGGTCACTGACATGCCCACATTGGACCATGGCAGAATCAGTCACCCTTTCATCAGTACCTTCTCCATATTTGGTTTTACTTTCGACATTTACMGCACTTCCAAAGGAGcCGTCAATATCATGGGCTTGAAGGTTGCAATCAGAGTTATCTCGGCTGATTGGCGATTTGTCATCACGCTCATCTTCACCTTCATATGCCACCTCGAAAGATTCTTTCTCAGCAGAAATGTTAGGGCTCAMCAATTTGACCTTGCACTTAGAGTTCTCCGGGAAATTGAATAGCACTGGTACACTTRAGGAGTTTGCCTGCTCGGACGACTTCACAGGATTCTCTAGTTTCACCTCAAGAATTTTCATCACATTGTTCTTCTCAACATCAGGTAAGGGTTTCACATCAACCTACATAAAAGCACRTCATTTGCTTAGATATACAGCAGAATTATGCATCCTGTCAAACAGGGCGGACTAATAAATTTGATAGTCGCTAATCAAAATGTAAGATCAGGCGCAGGCCTCAAATTGTACAAAAACCAAATAATCCACTAAAGTAAAAATTTGAAATTCCTTCCTCTTWAGAAAAAAGTTGTAAAATACAGATATAATACTACTCATCGCCTCATCCCATTGTTTTTAGGACTCTATTCTCAGAACGTAAGAGAACATGTTATTACAAATTAGTCGGCCGTGTTGCAAAACACGAAAAATAACACAGAATAATAAATTCTTACCTTCGTTTTCTTCCTGTTCTTCCCAAAGCAATAGAaTAACgCCATATCGaCAagctgcgtttaatccaatacctaaaatcacgaatataagacgacttccaaacgtagaggatagagccttattttttcttttttCTTTTtctttctctttgtcagctcacctcattcactagcacaatagaagttcacatctctaatggagtactttataaagaccacattgtagGaACATTAGCCATAATCGATGGGTAAGCGCGAAACCAATGTTTTGCAGACAAATGTAAAGCAACAGCCTTGTGTAATCCCAGCACTATAGACCCTCCACTGAGGAGAGGTCGATAAAATCTCGGCCAGAGTGATGTCCACACAAGAAATCTCCAGAAAGCTCCACACACCTTTAAAATAATTATAAAAAGAACACaaaaaaaATTAGAAGACAAACTAAATTCCCATTTAAAAGTTTTTAGATCAACCACTCAAATGAAATcagccaatACTATGTTTTTGTTCCGATTcGtgtaaataaattgaagattttctcacataaaacagatcaagaaccAattaatggaatgtttgattgcAgcacgaaaagaccaatatataaataaaattgaactaaaagttcatggaaagattaaagcgctatcta
>P18903_1006_gene-134-consensus_uralensis
NNNNNNNNNNNNNNNNNNNNNNNNNNNgaaaataaaatacatatagagttttgcttataatgtcaatgaactcgctcaCGAWAAGACCTGGCAAAACTGCACCAACCCAAACTGAATTGAAATTAAGTAGACCCAAACCCGAATTGACCCCAACCAGAAAATGACTAATTAGAAACAGAAACATTAACAGCCCCAATAAGAAAATGACATGATRGACAGGACCCATCGTCGCAATATCGGATATTTAAGAGCATGTTAGAGCCTCTCAACATGATCATAGCAAGTTCATTACATTTTCTTGCCRTACAAATTTTGCATGGTTCTAYACCAGACAGCTAAAAACTGAAAATGACAAATAtgagttctcactcgtCAAAACTAAAAGAGTTGTAGACCTNACAAACTCATATTTTAATTCGTAACACCTTATCTGAATGGAGGGATTCGGAGGGAAAAAGTACGAAATCCCATGTATGAATAGTTAGTTGGGTTGGGGGAAAACAGAAGGGAGGGCAATAAAGGAATCCATTTCCCTCCTACAAGCTAAATTGTAATNGTTCCAACATCAGAACATTTCGACGGAAAACATCATGCCTTCATTCCCTCCCCTCCCTTCCTAGACTCCTACAATAGTATCCAAATAGGCCCGAAGTCTACAAGAACaaaGAATAGTTAcATAAACATCTCATTAAAATGATCTTTCAAGGTCATCGGTTTTCATCGAGTACCTCATTGTGAATGTTATTAAGATCAAATGTAAGGCAGTAATCTTCCAGGAATTTATAGCTACCACATACAAGTTAATAAAAGAAACTCATACGAGTAACAKAGTGAACAAAATAAAGCTAGTGTCAGTTAACACTAACCTGCGCTAGCCGTTTACACATGCTGAAGCTCAACACTTCCTTATTTCCACCATTTTGGGTTCTCCTGACAGCATCTGAAGGACAACTCCCACGTATATCGAACTCGAACTTTATATTAATATAATCATTGGAGACTCCAGATCTCCACATCCCCCACTTATCATTTCTCCCCTCACTACCATTCTCGGAGTAAACTCGAAATATTACAGCGCCTCTTCCACCAGAAACATACAGTAAATATCCAACCATGTGCAGTAAAACCTGGAAAGTTCGCCGCTCATCACCAATCACCTGGGCAGGTAAACTACTTTGAACATCCGGAGAAAAAGTAAAACCTTGATACACAAACAGGCATTTACCCAAGCAAGAAGCTTCCTTAATCATGGAATGTAGATCAAACKGTTTCATCTCTAATRGGAATCTTCCATTATCTTTAGATGAAATCTCCATTACATCAGTTATTAAAGTCGATAAAACATTGCTACTTCTCATCATGGTGTTCACAAGKATCTTTTGCTCAGAGGTGATATTTTCTTCAAACATCGAAAGAAGGCCGAGAATTGAGTGCATTGGCCTCCTCATTCCACGGCTCATCACCTTTTGAAACGCATCTCTAGCTTCATTTGCCATRAGTGCATCCTTCTTCGCCTGTTGCAAAAGACGGTTTTGCTCATGTAGTTTTTCCCTCATATACTGAGACTCTTCRAGAACATTAGCATGGGAAAGAGCTACAGCCACTTGATCAGCAACCACTTCTACTATTTCCAGTTCATGATTAGTCCACACTCTAGAATTRAAGTTCGGAAGGACCAATATCAGAATGGCATATAATGGATGGACAAGTTCAGGGGTTCCGCCTTTAAAATTTGAGACCTTAAGCAGCGGCATGCGGATTGCTGCCACGGGGCCAGGGTCCCCTAAACCACCACTGCTTGCCAACCCTAGTCCTGAATCTTGCCTTAAAATAGTTACATTCTCGCTATCATAGATCTCCCGTACATCGGGATCATCCATAGGAATACTAGTCACAAAGACATTTGAGGGACTTGATTTCAGCTCATGGGTTAAGATCATTGCACTCTTATTATTGCTTGGCATCCAAACAGCGCAATTCTGAAGGTCTAAAGTCTTGGAAAGCTCAACCAAGGTAGTATTGAGTATAGTTAGTTTATCAAGCGAYTTCCTRATTTGACGGGTGAGCATCCGAACGTGCCAACTAGCTTCCTTCTTTTTTTTCATCAATCCAACCTCTTGGTCTAGTTCCAACACATTTTGCGTCAAAAAAACCTCTCTAACTTTCAATTTTAGCAAAAGCGGGATCAAGGTCAAAAGGGTTATCGCAGTGGCACACGAAACCAAAGCCGTKAGAAACTTAAAAATCGTAAGTGACATCATAAGCTGGAACGAGTGAGGACCATAATAAGTCCAACCGTTGAGCAAATGGGTCATGCCACAAAGCACAATAAACGCAATGAACTGAACTAAAACCCATTTGAAGGGAAGATTAGAGCAACTGATGAAGTAAATCAGCTCTAACGGTATRGAGAAGTACGCAATGGCGATYAAGAAATCGCTCACTTTTTGGCATTCCATGATAATATACGTACTCCAAAAACCCTCATCATCACAACTACAATGTGAGTATGCACTTACCATMGAATACAMAGAAAGCTGCAAAACACACACCAACAACCCAATATACACCACCTTCAACATTGCAYCAACAAATCAAACTTCTCAAMAACTCAAAMACCCttttTGCATYCTGAACCCYGAACCCTCGAAACCCTMGAAACCCTAAATTTGAAAAAYAAMCCTTAATTAAACAAACCAAACTTCTCAAYAACTCAAACRGCYCTTTTGCATCCTtactccaaaaaccctcgaaaccCTAAAAGCTCGAAATTCNGAAGCCAACCCTCAATTCAACAAACATACAGTAACTCTAATCACCTAAAACtCATGATCAaaacccgNNNNNNNNNNNNNNNNNNNNNNNNNNNNNNNNNNNNNNNNNNNNNNNNNNNNNNNNNNNNNNNNNNNNNNNNNNNNNNNNNNNNNNNNNNNNNNNNNNNNNNNNNNNNNNNNNNNNNNNNNNNNNNNNNNNNNNNNNNNNNNNNNNNNNNNNNNNNNNNNNNNNNNNNNNNNNNNNNNNNNNNNNNNNNNNNNNNNNNNNNNNNNNNNNNNNNNNNNNNNNNNNNNNNNNNNNNNNNNNNNNNNNNNNNNNNNNNNNNNNNNNNNNNNNNNNNNNNNNNNNNNNNNNNNNNNNNNNNNNNNNNNNNNNNNNNNNNNNNNNNNNNNNNNNNNNNNNNNNNNNNNNNNNNNNNNNNNNNNNNNNNNNNNNNNNNNNNNNNNNNNNNNNNNNNNNNNNNNNNNNNNNNNNNNNNNNNNNNNNNNNNNNNNNNNNNNNNNNNNNNNNNNNNNNNNNNNNNNNNNNNNNNNNNNNNNNNNNNNNNNNNNNNNNNNNNNNNNNNNNNNNNNNNNNNNNNNNNNNNNNNNNNNNNNNNNNNNNNNNNNNNNNNNNNNNNNNNNNNNNNNNNNNNNNNNNNNNNNNNNNNNNNNNNNNNNNNNNNNNNNNNNNNNNNNNNNNNNNNNNNNNNNNNNNNNNNNNNNNNNNNNNNNNNNNNNNNNNNNNNNNNNNNNNNNNNNNNNNNNNNNNNNcagcagcggtaatctccgtcctctcacgccaagcatacgatgcattatcAGATGAGCATTCTTCCCAACAAATGCGCGTCACCTTGTCTTTGTCACTCCTCCTAGTGCTCGTCCTCGAACTTGGCTCGCCACCAAGCGACAAAGCTCCCCATCCAGGTCCTGCATAAGAAATCACAACAGGACGATcttccttttcgctcttaatctgaggNNNNNNNNNNNNNNNNNNNNNNNNNNNNNNNNNNNNNNNNNNNNNNNNNNcatCAACAATAGGAGTGAAAGGCATCTCAAGCATAGGGGGTGTCTCTAAATCGACAGCAGGAATAGCATTACAGTCAAAAACACGCATAGATCCCCTATGTGTAGCGGGTTTAGCAAAAACTAACTCCTCTCCACCAACATTAAACGTGAGTGTACGTGACCCGACATCAATGACCGCCTGCGCAGTGTGCAAGAACGGTCTTCCCAAAATAATTGGGGTGGGAGTGTCCTCGGGTATGTCTAGCACGACAAAGTCAACAGGGATAAAGAATCTTCCTATTTGCACAGGAATATCTTGTAAAATCCCTAAGGGTCGTGACAAGGTCCTATCAGCCATTTGGACCGTCATGTTGGTGCAGTGATA
>P18903_1006_gene-139-consensus_uralensis
NNNNNNNNNNNNNNNNNNNNNNNNNNNNNNNNNNNNNNNNNNNNNNNNNNNNNNNNNNNNNNNNNNNNNNNNNNNNNNNNNNNNNNNNNNNNNNNNNNNNNNNNNNNNNNNNNNNNNNNNNNNNNNNNNNNNNNNNNNNNNNNNNNNNNNNNNNNNNNNNNNNNNNNNNNNNNNNNNNNNNNNNNNNNNNNNNNNNNNNNNNNNNNNNNNNNNNNNNNNNNNNNNNNtaaacccggatcaaatacatttaGGTTCAATCCTCGATCTTTAAATATGTAAACATTTGGTCTTGGNTTNGGTCCAATTCACCTTATGTCTCTTTAACCTAGTATCGGAAAGTTGGGTTGAGCCAAGACGGATCTTGCCANAACAAGGGTCAACCATTGTTGACTAAANGNATGACAAGTTTAGTATTATAATCTNTACATGTATATATTGGAGAAATTTATGGTCaaGTTGAACATCATATGGTACAATATGAGGTACTTGTATTACACAAACNAAAGAACTGTGGAGTGTGGACAATCAAAACGAAAGAGNCAGCGAGAAGCTTGGAGGGTCTGAACTCGGATAATGANAATTGTTCAAATCTCTTGCAAAAANGTATGGATTTGCTCTGCAACGGCCTTAGGGTACTCTTCTTGAGGYAAAAGAGCACCYGGAACCTCGACAAATTTAGAMACTCCTTTAGCTCCTCGGAGGGCTTCCATYTCGGCTTTTGACCTCTTGGGTGCACCAGRGGCTGACACAACTAGAACAGGAATATTTCCGTCCAACGCTTCAAAGGCGCTTAGAAACTCCTCTCGGGATTTCACGGGGTCCAACAGACCGGTCAAGAAAGCCGCAGGAACATATCGAGCCCCTTCCCTCTTTGTCAATGCATATCTACTTTGCACGAATTCTGGGGTCACATTTGCCGAATCTGCATATACGTGGGATTTGTACTGTGATTCGATTGATTTTTCGTTGCTGACGAGAACATTATACATCATCCAACCYAGAGCCGGGGCCCTTAgcgttccgcgaagTAGCCCATACCTAGTGTGTTAAAGAAAACAGAGTTACAATTTGAAAAAAAGAAAAAAGAAAGAGGGCAGAAGATCACAGGCCAATATTTGTTTTGCTTTACAAAATCTAACATGCAAGGAGTACTTAATTTGATGGTAGTCACTCGAACGTGTTTCAAAGTCTCCCCAACTCCATTTCACCAAAATGTTTACATTTTCTTTGGAACAGAGATATAGGGGGAATTATGTTATATGCAAATGGGTTTGAACATCAGATTTTCACAATTTTGTACCAACAGcagtccatcagcatcaatcatcaacgcccccttcccccaagttaatttctccccaccaaaacaa
>P18903_1006_gene-14-consensus_uralensis
NNNNNNNNNNNNNNNNNNNNNNNNNNNNNNNNNNNNNNNNNNNNNNNNNNNNNNNNNNNNNNNNNNNNNNNNNNNNNNNNNNNNNNNNNNNNNNNNNNNNNNNNNNNNNNNNNNNNNNNNNNNNNNNNNNNNNNNNNNNNNNNNNNNNNNNNNNNNNNNNNNNNNNNNNNNNNNNNNNNNNNNNNNNNNNNNNNNNNNNNNNNNNNNNNNNNNNNNNNNNNNNNNNNNNNNNNNNNNNNNNNNNNNNNNNNNNNNNNNNNNNNNNNNNNNNNNNNNNNNNNNNNNNNNNNNNNNNNNNNNNNNNNNNNNNNNNNNNNNNNNNNNNNNNNNNNNNNNNNNNNNNNNNNNNNNNNNNNNNNNNNNNNNNNNNNNNNNNNNNNNNNNNNNNNNNNNNNNNNNNNNNNNNNNNNNNNNNNNNNNNNNNNNNNNNNNNNNNNNNNTTGTTTATGGATTCAGTGACAGTTGAATAAGACATTGTTTTATAGCTACATGTCTGACTTTTTCATTGTCTAGAACTTGCACATATTTGGCCAAATGTCTCTCCATTTGTATACAACTATGTGACANGGGAATTTGTGGAGATTCAATTGTGGTGATAACTTTAGcttttgattgccATGGTAAAATTGATCTTTCCAAGCCTCCTTTTGTCCCAKCTCTTCAAGTTTATTTCTTAGGGATGMTTATATTATATATATATTTAATCTCCCACCTTTCCCCAAAAGTTGCTGGAGTCATCTTCCAAATTTCAGTTTGCTTCACTGCTAGCAGTGATTGTAGCTTCCCTATTTTTCAATKGTAACCACAATCTTATGGWCTTCTGTGTCATTAGGTAAATATTCGGTTACGTCGTCCAAGAAATCCTATCATAGGGGATAAATTTAGCAGCAGACATGGGCAGAAAGGAGTTTGCTCTCGGTTATGGCCAGACATTGACATGCCGTTTTCAGAGATAACTGGGATGCGTCCTGATCTTATTATAAACCCACATGCATTTCCTTCTAGGATGACCATTGCTATGCTTTTGGAATCCATTGCTTCCAAGGTAaatacagctcttTCTATTTGGCCTTTTATATCTGTAATGTTCTTTATTTTCTACTAAGGTRGCCAAAAtaacattttttttttatttggCCTTTTYTATCCTCTCGCTGATTATTGACCGCTATAATGTTTCCGGATATCTGCTTACACATTTCCGACAAATACACACTGAAGCATAGAAATAGTTACTCTTGGAACTGTAAAATGTTRTAGAATGGAATTCGGCTTCTtaatcttgcgtgaAGAGAAAACACGTAATCTCTCTGTTTTGAACAAACTTCCTGGTTTCTATTCTGGAGGTGTCCACGAATCCTTTTTTTCCCCTTAAGTTATTCaTGGTCATTGTGGTCTGTGATCCTAGATCATTCATCAACTTATGTTTCCATCTACATCTcagtttgttgctttatttgtgtaaaataacctaggaagtttcrtgaaCATAGGATAACTCAATTTAAGCTCCCTTAGTTCTGATGGCTGTGGCTCATCCAGATATATCAAAGCATTAGGTTTATTATCTCTTACTTCTTGCTGTAGGGTGGTAGTTTGTGTGGAAAATTTGTTGATGCAACACCATTTGAGGACGCCTTGAAGAAGGATGGAGAGGGTGGATCTGAGTCGCCTTCGCTTGTTGATGAACTTGGCTCCATGTTAGCAGCACACGGGTTCAATAGATATGGTACTGAAGTATTGTATAGTGGAGTTTATGGCACCGAGTTAACATGCGAGATCTTTATTGGGCCTGTTTATTACCAGCGATTGCGTCATATGGTATCAGACAAATTTCAGGTTAGCAATCACATGCCACYATTYATTCCATATTATGTTCGTGCTTTATTTCATTTTGCATAGGCAATTATATCAGGCTTTTATCAGCGATTCAGCAGAGTGAGTGTTTTACTTTTGCATTTCAATCACTTGACCTGAATCGCTTGTGATGTCTRCATTTCAATTTTTTtttttNttttgtTTTTTGTGAAAGGTAAGAATATCATTAAGCTCATAAACAAACTATTACAAACTACGCATAGTCTTttaataagaccaaTACAAGATNAAAAAACaatcaagcatgattacataaaagtaattgcttgatccatcaattttatctttttttcctttgcatcc
>P18903_1006_gene-140-consensus_uralensis
NNNNNNNNNNNNNNNNNNNNNNNNNNNNNNNNNNNNNNNNNNNNNNNNNNNNNNNNNNNNNNNNNNNNNNNNNNNNNNNNCATCTTGAGCCATTAATTTCTCCAAATATATGTACAAAAGCAGTTTAATAGTTGTAACATTTAATTTATCAAAACAANTTTTCCAGAAAGTCAACATTGTTAGAAAACAAAAGTTTAAAAGGGATAAAATAAATGGGATGGAAGGAATGTGTATTACCCAAAAGAGCATCACAACTACTTTTTCAATCTAGMGTTAGATACTGAGGGTGTTCATAGCATGATACAACTAAAAGTGAAGTTATAAAGTTTCCGCGGTGTAATTTMTTAATCATTAATCAGGCAGCGATACAAAttaaaacccagaaaagACACAAATGACTCYAAACCAGAGGAACTGAACTCATTAAGTTCTTCGTGCCCCAGAAAATATACAGAAAGGAGAAGAGCAATGCAATTCACCTAATTGTTTTGTCCCAGCTTCCCGTGACYAACACATTCATCTCTGGGATCCAAGCCAACTCTCTAATGGGTGCATCATGCATGGCCACAGTCATTGGTTGRCCACCAGCCAATAAGTTCCACATTTTCACCTGCTTGTCACAGCCTCCAGAAAATACAGTTGTCCCATCATCCTTCCAWGCCGAGCATAGAACCTRTAGCAAAACGCGAGTCAATATCTCRTGCRAAACCAGAACTAATCGATTCCCATATTTTCTTTCAAGACATTCCCATATTTTCTTTCAAGACATTAAAAATGTAAAAGTAATGACTAAAGAGTATAGTACCGGCTGATCATGAGTTATGGATGCCTTTGGTACAGCATTCACATTTGTTCCACTGACCATTATCTCCCAGCACCGCACCTAWAATGGAAGAAAatgtcaaaaggaaagACAACAACAAATGCAAGAACAAATCAAGTAGGGCGRCGATAAATAACASAAACTTAATAAGTCATGTCCATTGCTAGGGCTTCYTGtcatatttcatgaaACTTCCCAATAAACTagtattaagtactgtcattTCTCAATTCCCGTAGCAATGTATGTGTTCTCNAGCAACTTTTCTTTCCACAAAAACACTTATGCTGACTTAAGTATAGGGTTTAACCAGTAAAAAAGAAAATTCAAGTATCACTATTAATGTTGATTTCCAAACATCTAAGAAAAGGAAGAAAGGACAATATAACCCAAACACACTTATGCATGTGAGGGTTCGAGAGACTCTAACTAATGGACAAATATAACCAGTGGTTACTGACACCGTCAAATTGGATAAGCTAATTTGGAGAAAGCATGTCATCCAAGCTGAAAAGTCACAGCAATAACCACATGACAGCAAACTAATTCTGTTCTATCTTCGTCAATCCTTCACAACTGCAGCTCTCCAAATGTATTTGATCAAAAGGCTGTCAActatggtctagggttgtaagtatatcatacgggtatagcccctgactacggttatatagaatacccttatctaatgtctta
>P18903_1006_gene-15-consensus_uralensis
NNNNNNNNNNNNNNNNNNNNNNNNNNNNNNNNNNNNNNNNNNNNNNNNNNNNNNNNNNNNNNNNNNNNNNNNNNNNNNNNNNNNNNNNNNNNNNNNNNNNNNNNNNNNNNNNNNNNNNNNNNNNNNNNNNNNNNNNNNNNNNNNNNNNNNNNNNNNNNNNNNNNNNNNNNNNNNNNNNNNNNNNNNNNNNNNNNNNNNNNNNNNNNNNNNNNNNNNNNNNNNNNNNNNNNNNNNNNNNNNNNNNNNNNNNNNNNNNNNNNNNNNNNNNNNNNNNNNNNNNNNNNNNNNNggtggcatgatcttgttgctaagggcttcatagaatatattgacactgaagaagaagagacaactatgatttccatgaccattaatgtatgtatataccgcctgtgtatatatatttgtttatTGATTGATGCAGATGTATCATGAATAGTGAACCCTGCCATACACAGATATTTTCTTTTCTATTTTTTTTCGCATTTTGAGNTNTGCGTTCACCCATGGACGGTTCTAAAGGATGATTCATGTNAGCCGACCCCAAATCATTTTGGGATNAaggctttgwtgTTGTTGTTGGTCTTTTGGAATTTGTTCTGCCATACACAGATATTTTTCTTATTTTATCTTTTCTTATTTGTTTTCAGGATCTTGTGTCTGCAAGGATCAATCCRGAAGAGTCATATTCGGGCACTTACACTCACTGCGAAATTCACCCCTCTTTGATATTGGGTGTTtgtgcctctattattccATTTCCTGATCATAATCAGGCAAGCATATTAATGTGCTGATGTCTGCTTTTGAGTGAAAATCTGCTTTTGTATRTCTTCTAATTTTTGTACTTTGCAGTCTCCACGTAATACTTATCAGTCAGYTATGGGGAAGCAAGCAATGGGAATTTATGTCACAAATTACCAATTCAGAATGGTATAACTCTATATTATATTTCAATTTTGTTGCTACAAATTCACATTATGTTCTATTGGGCCTTTTTTGCTGTAAGCTGATYCATTTGTGATCTCTAATTTAGTTCCTTCTATTTTTGTCTTCCCCTAGGACACATTGGCATATGTGCTGTACTATCCACAGAAGCCTCTCGTGACAACACGTGCCATGGAGCACTTGCATTTTAGGCAGCTTCCAGCAGGAATTGTAATTACACATCAGCTTTGCAGAACTGTTAACTGACTCTTTTTGTTCGACTGTTCTgaactatttttttTTTCTACCGTCTTTTTTCTATCTAGAATGCAATTGTAGCCATTGCTTGCTATTCTGGTTACAACCAAGAAGATTCAGTCATCWTGAACCAGTCGTCGATTGATCGGGGATTTTTTCRATCTCTGTTTTTCCGTTYTTACAGGTGAATAATATATTGATCATTATTTGCTTGCTTCTATTGTAATTATTRKCTTACTATATTAGGCACTCAACAGTTAATATGTCTTACAGGGATGAGGAGAAGAAAATGGGAACACTTRTCAAGGAGGACTTTGGACGTCCTGACAGATCGAATACCATGGTAAGTGTTAAAAAATACAAAACGAAGTCCTTAGTCGATGTTTCTATTTATGCAATGATGTGGTATTGATATCATTTTTTCCGAAGGGTATGCGACATGGATCTTACGACAAACTGGATGATGATGGATTGGCACCCCCTGTAAGTATATTACTTGCTGCATCATTCCCTTCTTTTTGGAGGGGAAWTTTCCGTCTAATTAGTAAGATAATCGACTTTGCTTMTAATCCCTGGTTGCTTGGCAGGGCACTMGRGTTTCTGGTGAAGATGTTATTATTGGGAAAACTACTCCCCTTGCCCCGGAAGAAGCTCAAGGGCCCGCTGCACGTTATTCACGTAAAGATCATAGTATTAGCTTGCGTCACAGTGAAAGCGGTATTGTGGATCAGGTATTGGTTTGACTTGACTGGTATTTCCCCTTGGCAACTGAGYTGTTACCTTTGTGTGCAGCTGATCAGCTCTCATATTNTTTGTGTCCCGTAGGTTTTACTGACTACAAATGCCGATGGCTTGAGGTTTGTTAAAGTAAGAKTGAGGTCGGTTCGTATCCCTCAGATTGGGGACAAATTCAGTAGTAGACATGGTCagaagggaacagttggcatgacttATACTCAGGAGGACATGCCATGGACTGTGGAAGGCATCACTCCTGATATAATTGTGAATCCACATGCTATTCCATCCCGTATGACAATCGGTCAGCTTATTGAGTGTATTATGGGTAAAGTTGCTGCTCATGTGGGYAAGGAAGGAGACGCTACACCTTTCACGGATGTCACTGTAAGTTCTCTTTTGATCGACCTTCTTTTGTTGCAGTTTGGTGCTTATGTTGTGCTTCCCtttcacccccccTCTTGTTTCTTAMTGTTTTTGTCCTGATGAGACATCTTTTCGCTTGAAAATATattcactttttttttattgtgKTGTTTTATTTTGTGATACGAAATATTCAATAGATCATTTCTTTTGAAAAGAGCTGGTGCATAAGTTTCTTTTGGGTGCTAGATAGAATATTTTATACGGGGGRAAGATAGAAATAGTTTGttagacgcgagctgaTTAATTKTGTTTGAGATTGAGGGCCTGAGTATGACTGGTTGCCGGTTCAACTTCCCCTATCCCTTGTATTTTATAGGCCTTGCGCCTCTTAGCAAAYCATAAAAAAGGAAGATGAAAAAATGCGTAGATARCAATTTRCTTGTATGTATTTATATCGTGTGAAAATATGTCRCCTTAATAAAAGGCTCAGTAGTTGTCAATTGAATTCCYCTGGCTTGTTTATAGGTGGACAATATCAGCWAKGCCCTTCAGAAATGTGGGTATCAGATGCGTGGTTTTGAGACAATGTACAATGGTCACACTGGGAGGAAGCTAACTGCAATGATATTCCYGGGGCCCACATACTACCAAAGGCTGAAGCATATGGTTGATGACAAGATCCATTCTCGTGGACGAGGTCCAGTGCAAATTCTGACGAGGCAACCTGCWGAAGGTAGATCTCGAGATGGAGGTCTCCGATTTGGAGAGATGGAGCGAGACTGCATGATTGCTCATGGTGCCGCSCACTTTCTCAAGGAGAGGCTCTTTSACCAAAGTGATGCTTATAGRGTTCATGTTTGTGAGCGCTGTGGGTTGATCGCCATTGCTAACCTGAAGAAGAATTCTTTTGAATGCAGAGGTTGCAAGAATAAGACCGACATTGTTCAGGTTTTCTTCATCTTCCATCAGCTCTCCCTTTAAACTTTTTACGAAAATCCTTAGTTTTGCAGGATTTTACATTCAGTCCTACCAAAACTTACCCAACTTGTTGCAAAGGAAAAATGAACAgcacaaagcggtccgaacctggacaaacaactcaaactaatccaaagtgactaattctaaatccgactcatactcgacaaccagtttccaaaacagaattta
>P18903_1006_gene-16-consensus_uralensis
NNNNNNNNNNNNNNNNNNNNNNNNNNNNNNNNNNNNNNNNNNNNNNNNNNNNNNNNNNNNNNNNNNNNNNNNNNNNNNNNNNNNNNNNNNNNNNNNNNNNNNNNNNNNNNNNNNNNNNNNNNNNNNNNNNNNNNNNNNNNNNNNNNNNNNNNNNNNNNNNNNNNNNNNNNNNNNNNNNNNNNNNNNNNNNNNNNNNNNNNNNNNNNNNNNNNNNNNNNNNNNNNNNNNNNNNNNNNNNNNNNNNNNNNNNNNNNNNNNNNNNNNNNNNNNNNNNNNNNNNNNNNNNNNNNNNNNNNNNNNNNNNNNNNNNttaatgacccaaaatgaaaattgcgtcaAGAATAGCTTCGCTTAANTGCCTCTTTACTGTAGTATATCAGTGGTCCTCNCTCCGGAGTAACTTGTATGCATTGTTTAGTCAATATAGGGGATCCGCTTTGAAACATGGRGGTTTTGATGGAGACACAGCAGTTGTAGATAGAGCGGCACTTTTCTCTGACAAGAATGGCAATATGTGCATCAACTTTATTATTCGCCAAACTCGCCGACCAGAGGTAGTTGCATATTCCTTATATACCTGTGATGTTTGTCAGTTATAGAATATTCACCWAGTAtttaacgcaggtGGGCGATAAGTTCAGCAGCAGACATGGGCAGAAAGGTGTATGTGGTACTATTGTACAGCAGGAGGATTTTGTGTTTTCAGAACGTGGCATCTGCCCTGATTTGATTATGAATCCTCATGGTTTTCCAAGGTAATTTTACTTAAGCYAAatttactgcaagttcTTAGTTTCTTTGTTCTTTTGTATGCTRTGTAAAAAtacatAAGTAGCGGGGATGAGAATACCAATGAGTCTTTTTTCAGTAGCAGCTTTTCTGGCTATCACCCAGAGGTGGGAGTGAATTAGTTTGTCCTGTTTATGCTTATAGTTAGGCGCTCTTCCTTGTTTATGGTGTCCGGACCTGKTTTACTTGTTTCTGGAACAAGTTCGANTTTGTAGANTNATATGTAGCCgaagTGAACTACTTCGAAATATAAANTGATTGTTAGCaTTCTGGTCTGCCaaTTGAATTCTGTTCTAGTTTAGACAATTTGGCTTGAGGTCAAGCCGGCTGAACTCCGAACCACGCAANGGAGATCTGGACCTGTGTGCCATATGCTTCTGTATTGTCCACACAAATGGTAGATTCGGATTCTGAGTTAGAGGCTCTCttcctcaaatatgccggattgaggttgttgcattaatctaagctatgtaagatgtatgggtcataggaattgaccttttataacatggatgtagctAgtctggaTGGATGGTAATTTGCCTGAAAGGTATGAGACATTGAGACAGAAAGGGTTGCTGTGGGATCATGttgtagttctagCAGTCTAGCTCTTCCACACTCCTCTTCCTCCGGCTCTTTTTCCACCGGTCATTTGTMTGGCATCATTATGGACATGCAGTTTCAGTCCAATGATTTCGTTTgagctgaactttgaATGACaTTTATTTCTCCCCTGACTATGCTGGTTCRATACAGCTTAAGAAATAGAGGTGAAAAAATATCACCTGCAAAACTGYCATTGCACTGTACATAtgactagtcacaTGGCGAGTCCAAGCCCATCTCCAGTTAACTGACRATATCACTGACCATACCACTGCTGATTTTGTGAGactgtgcaggttAAATTGAAAATGAtttCCTAAATGTTACCCCTTGCATCCCATTTACATTGTCCTTATTTGACTTTGGTGGTCATATGACATNGATTTTGTCGATTTTTTCACAGTATATAATATGGAATTTGTTATTTCGAAAATCAAAATGACAAATCTTTCATTGTATCACTACATAGATTTGAGgaatttaattgttctagtcgtttgaccaacaaagtcaaataaggacgttaattgaacggatggatgtagaattgacattttagaaatgacttgatagtgatagttaatgtggacattaaNNNNNNNNNNNNNNNNNNNNNNNNNNNNNNNNNNNNNNNNNNNNNNNNNNNNtagcagaagTTGCCTTTCTTTGTTTGGGTGCTCTATCAGGTGGCGTGCACACACACACATATACATACgtgtaataactgttacatgCACAGTCTGTGATGTGTCGTTGTTTGTAGTCGAATGACTGTAGGTAAGATGATAGAGCTTCTGGGAGGTAAAGCTGGAGTTTCATGCGGTCGTTTTCACTATGGAAGTGCCTTTGGGGAGCCAAGTGGTCATGCTGACAGAGTTGAAGTTATAAGGTATATTATGCTTCTTGGGTGCAAGAACAAGTTTTCTAACGTGCTGTGTTCCTAAGACATTTTGTTTCCTTATCATAGTGAAAGYTTAGTGAAGCATGGATTCAGCTACAATGGAAAGGATCTTCTCTATTCAGGTCTTMCATCTAATCTGAACCCTTTAMATTTTcactacgGCATCATAgaaaatagGATATTTGGTTTTCCCTTTGTATTATCACAGTCAAGTCATTTTTGTTGCTTCTGCCTTCACTTTCAAATTATCACTATATtagaattggaataatagaaaccaagtcgtcgatgtttatacgtgatttgttgtgcagacactaccacttagaaatc
>P18903_1006_gene-18-consensus_uralensis
NNNNNNNNNNNNNNNNNNNNNNNNNNNNNNNNNNNNNNNNNNNNNNNNNNNNNNNNNNNNNNNNNNNNNNNNNNNNNNNNNNNNNNNNNNNNNNNNNNNNNNNNNNNNNNNNNNNNNNNNNNNNNNNNNNNNNNNNNNNNNNNNNTATCTCGTATTCATGTGGATGCAAAATTGTAAATGGAAGAATGTGGTTTGTTGGATACACTAGCAAGAGAGAGTTTGATTTTGAACTATGTTGTAGCTTGTTTGTGTATGCCTACTGATTACATGGCAGAGGGAAATATTTGGTGATAATAGAGTTCAGTTAACCGCAGCGGGACCTACAGTTGCATATCTACCCTTATTTGTAGAAACTCTGAAGAATGCCAGCATGTAAAATGaaatgcgggtcNNNNNNNNNNNNNNNNNNNNNNNNNNNNNNNNNNNNNNNNNNgatgggggAATGTTGGAGGGATGCACAAAAGTTTAGAGATTGCAAACAGGTTATTTAGATTGGGTTGGACCGGGTCACTTTGGGTTCAGGTATGTTTTGGATGTGTTAGCAACTTAGTATTAAGTCATTTACTGGGTAAGGATCAYATTTaggNctaaaatTCGGGTCAGACCAGAATGGNCGGGTTCATTCAGGTTTTGGGTCATATTTGATTGTTTGGAAATGGCTCAGGTTGGGTCATTTAGGCTGAGCAGTTTGCTAGTTATAGCAATGTGTATCACTATATCCTTGCCTGTTGATGAGAAGAGTGCATTGCGGCCTTYTCACTGCACTAGTTGCATTCATTTGCCTCTTCTGTATACTCTAATAGTGTTTTGGCCATTTCGATTGTAACCTGTGCTGACGaatgtctacttaattcTCTAAGATACTTGTGTAATGTTTTAGATGGGGCCCATTGCTTGAGGAGGCAACTTACAAGAACCGGCAACGTCTTTATCTCTCAGAACAGGTATTAAAATGCTAATCASCATAAGTTAAAGGGAGTGTCTAGTGATGATATTGTGCTTTATCCTCTTAACAAGAATCACTAYGTCTCTTTCTTTTTTCCTGGGGKAGAAGTTCTTAACTTTACAGGAACTCTTTCAGACAATGCTATGATAAATAAGACCAAGTAGATTTGTTTCTGTGGTCTAGACCATATCTTTAGACGCTTCTAATACACTTGTTTGCAGACTGATGGGAGTGTTCCTAATACCCTCGTGATTGCCAATGTTGAAGTCGTGAAACCCAGGGTTGCTGCTGCAGAACATATATCGAAGGTATTCTTATATCATGTCAACCATCTATCGTCAGTAATCGTTCTGGCTCAACWGtttcaccttttttATGTGGTCTTCCGTTCTTATCCTTTCAGTTCAATGAAGAGGCTCGTTCTCCYTTTGTGAGGAAGTTCAAAACGATAATACATCCCGGTGAGGTATATCTAATATTTTCCTTGCTRGCTGGCTGTATCCACATTTGCATATGCATTCCTACAATAAGATGCCGAGTGTTTTTTTAGTAACTTTGGGCTTCTCTATTGTGTCTGGGGTTAACTGTTTATTGTCTcgatgtgagNttgaggtgattGATTCTCACTTTTCAGTTATGCCTCTAACTGGAAGATATTGTAMrtgtacatttacCAGATGAAGCTGTGTAGCGTTTTAGAACATTGTAGTAAATAGATTGTCACTTTTCATGTATTATACAATATCTTTAATGTGATTTTCTCTTCCTTGCTTCTTTTATTCATCTCTTCAATATTTAAAATGAACTAGTGGGGTCACTAGAAAAAATCGAGGGTAAACCAAAGAAGAGCTTTTTGATTAGAACAATaaggaaagCTacaattcctcaataaataaaaaaACAATAAGGAAAGCTGAAACAACTTGTCATCTTTTGAGTGTGAATGGAACATAACAATTGGCAAAATAGGTCTCAACtcggatcttgtgATGGTGCACGGGGGTTCATTTTAAATTGTTAATGGAGGAAAATAGGCARGTTGGYCTGACACAATGTCAAGCGTTCTGGTTTTCTTATTTTTATTGTATTGTTTTGTTAAGTTCATTAAATCACAGGTggctttcatcttcTTCATCTAGTAATGTTAACTTCGAAGCTCTCCTTGTCGTTTGTTGAATTTATAATGGGTCCAGCATTGTAGCCTTTTGCTGCGGGATTTTACTGCTAGGTCACTAGGTGTTGTATTCTAACAAATGGACTAWGTTTGTACAACTCTCTCATCTTGAACGCTAYWAAAACTTAAACCAATCATCTTGTTTTCTTCTTTTAAATTGAAATGCAATGATAAACCTTGAAGTCGTCTCAATGGCTTTCTTTGCCCCCATTKATTTATCACTTTWTGTTRGCTGYTGTGTTGGAAAGTTTTTATAGTCATGCGTAAAATCGATCACTGTGGTTATACAGGTAAACAGGATTASGGAGCTCCCCCAGAACAGTAATATAGTTGCAACTCATACTGACAGTCCAGATGTAAGTGAAAATKATACTATGACATTTTGTAGCAGAAGACGATTCAACTCTGTTCTGATTCATTGGTGAACATTTAACAAAAGTCACTGTATTGGTCTSATCAGGTTTATATTTGGGATCTGGAAAGCCAACCTAATCGTCCTSTTAATTTGGGAACACCTGCCTCTCGTCCAGATTTGGTGTGTCTCAAACatatgacataagcccttttTTCTTCTGAATAGTTYCATTATTCTGTATTCAcGAGAAAWCATATTTTGTTCMTTATGACTGCATTTYTCTACWTGCTGTTTGATAACTGCGAATCAAACTGTACGGTGTAATTATAWAAAAAATATAGTTTTAAAAGTAGTAAATGACtwmcttgtgtgatggttTTGTTATACACAGTATTCTTTAATTTCTTGTCTTGCAGACTCTGACTGgtcatacaagatAATGCTGAATTYGCTCTTGCAATGTGCTCTTCTGAACCGCTGGTGCTTTCTGGAGGTACTTATTACMAMYTKGTWMATTTTTCTAAAACTGGTCYGTATAttGACCATGACTTGGTTCGTGAGTCGGGTCAATAGCTCAATTCTTTGGTAGARKCAGGTTTTTGAGGTTATTGTTTGTGCTGTGTGTTTGCGCTAACCATTATATAtgttacgatgcacacaGGAAAGGATAAGTCAGTTGTTTTGTGGAGCATCCATGAtcataatcgtctcaaCATTGgagCAACAGAACCAGGGTCAGCAAAATCTCCCAACAGTGGCAGCAACATAAAGAAAGCTGGTAAtggaattattcagATAATCCTTCTATTRGACCTCGAGGCATCTATCTGGGACATGAGGATACTGTTGAAGATGTTCAATTTTGCCCCTCAAGGTATCTTACTCATTGTMAATTGTYCCGACTTCCTATACATAGACTACCACTTTGTAATCAAGGAAGAGGTTTAAATGGTTGATATGATTCAGGGACTCACATAATTGAATATTGTCACTCCCACTGGTACTGTGAATCTGCCTTGTAGTGATAATACACASTGCAGTGGGATAGAGCTARAAKGAYGCTTCCTTCTAGATTCAAATGGATCAGAATTTATCAGCGCCATGCTGAATGCATGCRTTGATGTTTGACACATGTCCAGATATACTCTCGCTACTTGCAAtagtcaaatcaattTTTTCATCYGACCATTTAGTTGCCGATTAGTGTGTGGCTTCGTTCTGCTTTTATATTGACACGTGATGTTTGTGTATGAAAGTGCACAGCAGTGATATACTCTCGCTACTTGCAATAGTCAATCAATTTTTTCATCTGACCATTTAGTTGCCGATTAGTGTGTGGCTTCGTTCTGCTTTTATATTGACACGTGATGTTTGTGTATRAAAGTGCACAGCAGTTTTGCAGCGTGGGTGATGACTCCTGTCTCATAYTATGGGATGCAAGAGCNGGATTGACGCCAGTGACTAAGGTAATACTGCTTGGCTAGATGTTGCTGtTTTTACGGYGTTTTAGTAGGGTGAAATGAAAAATGACTATTAAAATGCAGtactaATATTTAGGTTGTCTTATTTGGTTGCCACTGCTACTTTCCACTTGCCACATAAATTACTCGTTAGGGAATGACATCATTGAATAAAGGCGTTTTAATTGCTATAGCCATTTTTCCAtcACTTTCTTTGTTTGAGCTGTAAGTATATCACTATTTTGtacggttctacCATCATGCTTTGCCAACTGCAATTGATCTGTTAgctatcatagcgtaagctatctgAATTGTCACACTCAAGATATGAGGGGtatggctNtaaTGAATCATGATTTGCCCTTCAATATTTTCAACAGCTTATCTTTCATGATGTCTGTTGCATAATATAGAAAAATTACTGCCTTTACTGYAATATATCTACTTatccatttttttttttttgctagaGAAATAACGATAGTTAATCTTACACCGTACCAGGTTGAGAAAGCTCACAATGCTGATCTTCACTGTGTTGACTGGAATCCACATGATGAAAACCTCATTCTAACTGGGTAGGTTTCTTCTGTGCATTAAAATAACTCCTTAGTCCCAAGTACTTCATTCATTTGATTCATTACACTTCCATATACACCACGGTTTTAAGAAAGAKGCAAGTGGGCAGAGTATATATCTCAACGGCTCAAGTGAACGTAGAGTGCAAGTATGGGTtttggaacccacaTACTTCTGAGGGTActtttatcccctGAACGTAAAGTATGCCCTAAAATTAAGATGTAGTGAATTGGTTTGATTttcccacaaaaaaaaaaaaAAGTCKGTCCAAGTGAATTGAGGGAGTATATGGTAAAGCATGTTTAaagattgatgatgatcatgttGCGACGCTTTCAGGTCAGCRGATAATTCTATTAATTTGTTTGACYGCCGTAATCTTACTGCTAGTGGAGTTGGATCACCTGTTCATAAATTTCAGGGTCATGATGCTCCTGTCCTTTGTGTTCAggtttgtagtacttcaaTATGGCKGAAGCCTTCTAAATTACATTACTTTATATGTAGATTCTrgaagatgccctTGAGGATTAATAATGGTTTTTGATGCAGTGGTCACCGCATAATAGATCGATTTTTGGCAGCGCTGCTGAAGATGGCTTGCTAAACATATGGGATTATGAAAAGGTGTGTAAACAACTAGCTTTAGCATATGATATCTTTTCCATTCTGTYGTTTCAAYGAGAtcacatatgtgccttatgtgagttcAAAATGCAAAGGCAACAACATTAGCCCGGTGCTGTAAGGGCTTTCTcAACacctAaCCcCCCCTCCTTCTGTTAGCAACACTGAGAGCTCGTTTCTGGATGANAAATAAAAAAAAGTGCATCGAGAATCGGAGGCTTCAGATGGCACGCTTTAGTGGTGGTTGAAACATGTTCGTTAGTTNTGTACTATTTGCCATTCTATGTTTACCAACTTTAGCTTTTTTAGCTCGGAATAACTATGGCTATCTACCGTCATAGAGTTCATTTAATCTGACGCACTTATGGTTTTGGCTACACCATTCGGTTTTGCCCATATTTTAGCCGGTTTAAGCTAGATTTACCCTATAGATGTTGATCTAACCGCTCCGGGTGATCACACATAATTCATTGTTGACGAATAACAATAAATCTATATTAGTGGCATCTATTAGTGTCAACTTTGCCAAAATCTTGCAGCataatttCATTATTCCATACATATGCTAGTAAGTAGTAACagtaagtaagTTTCATTTGTTTTGATGCTCAGGTTAGTAAGATGGAAACAGAGAGCGGAGGTAAAAAGTCAAACCATCCCGCAGGCTTGTTTTTCAGACATGCTGGACACAGgtatgatgcttcaCGTTTAGTTTCTTGTCAGCTGTTCAAATAAAGAGACTCTAGACTTGGCAAAACAGACCCGAGTTCATATACCGAATTCACCCGACTTGTAACCAtttaCTTGAAaatgagcctgcccaaagccccaaactcatccgataatagaacATGCGAAACATACATGAGCTTGAAATGACCTGACCTGTACTGACTTGACCCGAATGAACTGAGGTCTCGCAGAAACTGATTACCTCGTATCCAGAAGCTNTGAGACTAATTGTTTCttTTTATGGGGGATAGGGACAAAGTGNTCGACTTCCACTGGAATTCGATAGATCCATGGACTNTGGTTAGTGTATCGGACGATTGTTCAAGCTCTGCTGGAGGTGGAACATTGCAGGTAATCTATATTTATCATCGCAATTtctatattcttgccttcttGGGTTGCTATTATTGTCCTAAACCCGACATCATCTGGGCGTTGCAGATATGGCGCATAATAGACTTGCTGTACAGACCAGAAGAGGAAGTTTTGGCGGAGCTGGACAAGTTCAGATCCCATGTAGCCGCTTGCTCGCCTACTCCTACCAAAGACGTTAATCATTCTGcctgacaacatttgccctgttaactcggggattcgaagctctggtgacactttgtctgtaacaaccggaaaactaatcctggatgcgaaatgtaacgatttgacctaagttggggtgtttagtgttaaattgacgtacaaaatttaggatcattttgttgtgctatgaacacattgtcgagtcagctagtgtaagtggtacagtcattgagagataatgctcaagggtttagaactcgtcggcatcaaattgccctggtggctacctttactcaaagtgaagtctttgcaaatcacggtaatgaatggcaccctccTatCTAGTAATTGTTAGgTGGTGTCGgGTAATATTGAATTTCAATATCACCATacTCGTAcTatAGtgtTATATGTAGTATTGTGGTAGTAACACAacaataatgttat
>P18903_1006_gene-30-consensus_uralensis
NNNNNNNNNNNNNNNNNNNNNNNNNNNNNNNNNNNNNNNNNNNNNNNNNNNNNNNNNNNNNNNNNNNNNNNNNNNNNNNNNNNNNNNNNNNNNNNNNNNNNNNNNNNagtggtggtattaatgtcttagactctaaacttgatgacgtcgaaacttaccttGTNATTATCGTGTGAAAGCTGAGTNATATATGGTTGTTCATGTGACAATTGGGCTTTTAGTNGACACAAATGATATCTATGTTCTAGATTATTATTATTACTGCTAGTACTCAGTTGTGTAGCGAGGGGAGATAGAAGGGGTTGTTGCCGCATAAACAGTGATATATATAAATGATTTTGTCAACAATTGCCTTGCACATTCACATCCCCTTTTTATTCTCAatttatgttttagccctccAAATTTCTTAATCCCTAGCTGTTAGTGCATGTACTTCTCTAAAGTTTTGAGAATTGTAATTAGAAGCTTTATTTGTTTGTAACTGATAAATAATATGTCTTGGGCTCATAGGTAGCATCTGAATTTGAAGAGCAATGGACAAGTGGCAAAGTAGAAGGATGGGAAAATGAGGGCCAAGAGAATGGACATGACTTGCAGCCTTCTACGATTGATCTCGACTATTATACTACWGTGGAAGAGCTAGTTGAAGTAGGCCCTGAAAAGTTGAAAGAGGTTAGTCTCTTATTTTCTTCCAAGTCTTCTATATTGTGTATTCAtagtcaaagataatAAATTTTGTTTGAAAGTTTGCAAATCAGCATCAGGttaggaccgctaggtttacctTTGTCTTGTACATGTTAtTTGGAAAGTTGGMAACTAATATctccatttttttttttaatwctCCCATTCCATTCTCACAACATTTAAGAATAGATTCGAAATGACTATAAGTCACTATATGACCCTTCATACTAACCATACCCACATACCAGTTTATCTCATCTTCTTCGattttccaatcccCTCAACCCCAGCTCATCCAACCACCAAAATACCCACCACAAGTTGTYCACAACCCTTGAAAATTGCCAGCCACCAACAGTTTGACCCATCTAACCCACTCAGCCCACCACCCCTGAAAGGATTGTTGTAATCTGTTATCTGCTTAATGTCTTTCCCTAATTTTATTAATTTTGTCCTTTGTTTGAGTCCTTTGATCTATCWGTGGCTATCATCTTGCTTCGCAGGCCTTGGCTGCTCTAGGACTAAAATCTGGTGGTACTGTTCAACAAAGAGCAGAGAGGTTATTTCTTACCAAGGTATGCTTTTGAACATTTKCTTGTATGTTGGTGAATCGTAATgacgtaataaaccCTTCTCATTTCTTTTGCATAACAAACTATTCTTAATGAGAAATTTTAGAGGGTGTCGTGRGAGCagtaatccaactgattattccaacttttgtaAACTTTTATTTTTAGTTTTTGCTCATAGTATGATAATCCTATGATTTCTAGAGCCATTAATTTCAGAAACGTGAATCTCTGCGTGGCTTGCTGTATTATTTCTGCAGAACACCCCTCTGGAAAARCTGGATAAGAAGCATTTTGCTAAATCTCTACGTGCGCCAGAGCAGAATGGTAACGCGGATGTGCCATCTAGGAAGCAAGAAGATGNCAAGGAGTTGGGTTTGATGGAGGTGAAAATAAGAAAGCTTTGTGAActgctacaagaggtacaatgtacattacttctgttcgtttttgtcgacactagctaagtgtcttctttatttccccacctaaccttaac
>P18903_1006_gene-40-consensus_uralensis
NNNNNNNNNNNNNNNNNNNNNNNNNNNNNNNNNNNNNNNNNNNNNNNNNNNNNNNNNNNNNNNNNNNNNNNNNNNNNNNNNNNNNNNNNcattttaNaaatgtatcctacaatatatatcgtcaagacatccatcctagaacttcgtttaccttaatacataaaataatacatagagacagaaacgtccaaagcaTGATAGATATGAGGNCTCTGTTTATTCTCCTAGAGTCNAGTTACCTCTGCTNTTATATGGAGATGCCATTTCCATGCTGTTATATGGTGTCTTATACATCAGGACATCATAGAAAAAACATCAatttaggtgaggcATAATGAAGGGCTGTCGTAAATGTTTGGCTAGAGTTTCCTACCACAAGAAGAACAAAAGAGAAGGAAAACACTAATCAAAAGTTCTAAGATCGCNTTATTTCTATGGATGAGATTGGACTGCTCTAAAAGCTCTGCCATAGTGGCCTACAAATTTCTGAATGTCTCGTGATAATATtgagtggtttgtgACTTCTTTAAAACGAAAGACAGTGATGAGCTGTTTCTGCCAAAAGCTATAACTCTTRGTGTCTTGCCCAAAAAATAAAAGTCAGAGCTCACCTGTCTGCGTAAATATTGCTGTATTGATGCCGATCAAATTACCCTTGGCATCTAGAAGCGGTCCTCCACTGTAATCAATAAACATAATAAATCRATCAAATAAGTTAGTAGTTTACATAAAAGCACTTCCTGTAGCATACATAACAGAGACAAATATAATCATGAAAGCAATTTGATACGGACGGAAAAGAAGGGCAACAGAGATTAGGTTTCTGTAAGCACRTACGGGCACAATTTTATAAAtTTAAGACTAAAGAGTTACAGAAGAATTCTGTaaaaaaaATTGTAACTCCGGTCTGTTGAATTGGGTGAGAAGTCAGAAGTTGAACCTATTTCCTGGATTAATAGCAGCGTCTGTTTGAATACCGCCACCTATTGTAACTCCGGTCTGACTAAATATATCGCGATTCAATCCACTTATWACACCGACTGTAAGAGTGTGATCGAAACCAAAAGGATTCCCGATTGCTAAACACTGTTGMCCAACTTTGAGGGACGATGATGGGCCCACTGTAATGGGCTTCAACAGCTCTTCAGCAGCTTCGACCTgcaaagggggtaaaatATGTGTTAACTGGAGGAAGAGGTTTAGATATATTATAATARTCTTAATTCAATTATACTGGAAGGATATAAAAACTATCAAAAACAAATTATTCATGRCAAACTGTACATGATAAATATTCCATAGYCAGCATAGATAAATTGGCATAAGTGACACTTGTAATTGTACGAAGTttgagaaaaaaacaacctAATGGGGTAGTCAWGTACWCATTTCTCAAAGCATCTACCATGAAAAGGCTGAAACGAAGAGCTATATGAGTASAAGGCACCAAAAAACCTTTCATCCTGAAAAGAAATAAGTGGCGAGATAACAGACAAGAAAACTGATAATCAACATGCATCWCTCAAGCTTGCGCCTTGAAGTCATCAACTACTGCACACTGCCACTCTTGTTTTTCGTATTTTTGTCCTGNCCGTTAGTATCTTTCCTATGTTGCTTCGATCTCCTTTCTCAGAYATTCCTCTCTTTACATCTATCTTCTCCTATCTCTACGATGTTGTATGATTATTcatatcagccaaatgaaaaaacttttggaccaagggtttgatgtcgatgttgctgtggcatatgtgtgagtatgggactaatcgtccagcgtagcaattgtttgggaaatacaacttggctcccaataccagtaacactcccaatatcactaataaaaacgaatggactatatttttagtaatgatcaacaagatttgcaaatgtataccgtttagacagcttgaaaaagcataactgaagccttgggctgccttgtgcataaggctcggcaagcaatg
>P18903_1006_gene-42-consensus_uralensis
NNNNNNNNNNNNNNNNNNNNNNNNNNNNNNNNNNNNNNNNNNNNNNNNNNNNNNNNNNNNNNNNNNNNNNNNNNNNNNNNNNNNNNNNNNNNNNNNNNNNNNNNNNNNNNNNNNNNNNNNNNNNNNNNNNNNNNNNNNNNNNNNNNNNNNNNNNNNNNNNNNNNNNNNNNNNNNNNNNNNNNNNNNNNNNNNNNNNNNNNNNNNNNNNNNNNNNNNNNNNNNNNNNNNNNNNNNNNNNNNNNNNNNNNNNNNNNNNNNNNNNNNNNNNNNNNNNNNNNNNNNNNNNNNNNNNNNNNNNNNNNNNNNNNNNNtgatggtaccgacggtggtgtggacagcgtgggaagaggaggtcgtcagcgacgatgctaggagggggcataggtctgacggtgacaatgccggtggttgacggtgggagatgaggtggcctctggtgttggCGGTGGGTGTRGGTGATGAATGTAGTGGTGAGCGTGGTTAGTAGGGAAAGGGAATGGGATACCCTTGGGTGGTTGGGGGAACATTTTAGAGGCactatgggtaatccCAACCTTGAAAGTAGCGAAAGGGAATAAAAAAACACCAAACAAACACTAAGAAAGGGAACGGATTACCTACAACCAAACAGCCCCTAATTTTTTAGGACCTTGAGAAGTTTAGGTCAAAGGCATAGGCCTATCCATCCTGACACTAGGTCATACCACACACCTATTCGAGGGTTTTGATTTTACACATAGGATCGCTCTATAAGGATGGTCTATTTAAAATAGTGCCGCGTACAAGATGAAATGAGGTTCGGTTAATTTTATTGTTGAATTGGCATACAAAGCAAATAAACTAAACAAAAGTACAAAACCAACATAGCTTACTCAAGATTTACCTGATACAGATCCCCAGTTGCCATCAAGACTGTCAGCAACACTACCTGAATCAACAATAGTATCACTGGCTGAAATTGTAGTAGGCTGTTTAATTACTCTATCACCTTCAGTGATACAAGAAGTATCCTCATAAAGCTTTTCACTGGARCAGTGATTGACAGCAGCCGAACTTTGGCAAGAAGATTCAGGATTTTCATCCGCATCTACTTTTATGGTTGAATCAGGATTGTSAGTTTTCAAGGTAGCATCAATACCATTGTCAACCACACAACCTTCCATTGGAGCTTCTTTATAAGAGCTCTCTtcaataccaccacctgtaacCGTGATTTTTTCATCCTGACCCATACTATTATTGATATGGATATGCTCCAAATCTTGCAATGCAACGTCATCAAGAGTTGGTTTCATATATACAGAAKTTCCAACAGCCAGGCCATCCACTGAAACTTCACCGTCATCCTTATCMATTACAGTAAAATACTCCCCATCATCTTCAATGTTACTCCTTATGGAATCTGCATTTGAGGTAGTATCCCCAGCATYCATGGCAGTATCCCCAGCATCCATGGCAGCGCCTTCAGGAAAGATGCCCCCCTGTGAAGTACTTGGTTTCTTGTCTTCATTACAACTATCTTTTTCATCTTCTGGATTTTCGCTTTTCAAATCCTCAACTARTTCACTCTTAAATGTTTTATCATCAACATTAGATGAAATGGCAGGAGATATATGATCCGCCTCTTTAAAAGTGTTTTGTTCMTCAATAGATTTTTGCCTTTGTTGCTTATCCTCCAAAGAGCAAACGCTGACATCCTGAGAAAAAACCTCAGTACTATATTCCATCTTASCTGTGGTGACTGGGGCCTCAGAAAAGTCATTGTCACCCCTTAATTGATTTAAGTCTTCAACTGCTATATCAGGATGCTGTTCCAAAGGTAAAATATCAGGGGCAGYGAGAACACCGACATTTTCATCRGCACCAACCCTTGAGTCCCACTCCCCGACTACCTCWGACTTGCTTATGCCACTGTTTCCAGAATTCGTAGCTTCACCTTGATGTACAGGGGAGTAAAAGTTTCCAGGAGAGTCAACTTCATTACAGCTCTCAACTTTACATCTTCCAAAAGTATCCAGCTCATTAAACCTCACATCTTTGTTTTCAACACCATCAATTTCCGTCACCGAAGTCTTTACTGGTTCACCAGCAGAGACAGAAGCTATATGGTCATCGCTAGCACCTTTACCTTCATCACAAGCAACATTCAGAACACTGATATCTTCTGCCACTTCTTCAAGTGTCTCACTATATGAAGTTCTGAGTTTGGACTCGTCCTTAGTCGATATGATTTCTATACTTCTCTCCGAGACAATATCCACATCACTAGACGGTTCAGAGGATTGTATAATTTTACGGTCTAATGCATTCTCAATCTCCAACGTACAAGCAGCAGAAACAGTGGACRGATTGGTGGAAATATGATCCTGGGATGCCATCCCATCTTCCACCTTGTCTTTCTCACCTTCCTCACTTTGAACAGTTTGAAGTTGACTTTCCTTTACAAGATTAGTTGTAGGCAAGTTATCTGTGGCTAAACATGAGAagaTGTCAAGTTATCTGTGGCCTCAACAAACANCAACAAAAACAGAGAATTACGAAAACAAATAAAAATTAAATTGCTGGTGACAACAAAACAAATTCACAGGCCAAAGATTAAACAGTATCACAAATCGAAATCAGAAACAAAATTGACCTCAGAGCCTCACGCCAACATATTGTTCCCTCCATATTTCAAAATCCAAATAATCAAGTATAATATTCTGCCACGGAAGCACGCCATCTGACAATTTTCTTGTACTTATTAAAACcccacccccactctCTCCGCATCCGACCAACTGTCCAGCACACAAGTAACACATGTAGTAGGAGGAATCTANAATAACAAGTTAAATTATAATTCAACACGACATCTNGAGGTACTACTCCATTCTCAATCAGAAACGGACRCTTTGCTGTTATTAAGAAATTAATTGTAAGGCACAGTCTTATACCATATCATACGCCTCAACTGCATATTGTCCAACACAAATTAGGATACTCWGGTTTCAGTGAAATGACAGAAGTTCTAATCtcaggactatggagatctctctaccgcatagcaataatacactca
>P18903_1006_gene-45-consensus_uralensis
NNNNNNNNNNNNNNNNNNNNNNNNNNNNNNNNNNNNNNNNNNNNNNNNNNNNNNNNNNNNNNNNNNNNNNNNNNNNNNNNNNNNNNNNNNNNNNNNNNNNNNNNNNNNNNNNNNNNNNNNNNNNNNNNNNNNNNNNNNNNNNNNNNNNNNNNNNNNNNNNNNNNNNNNNNNNNNNNNNNNNNNNNNNNNNNNNNNNNNNNNNNNNNNNNNNNNNNNNNNNNNNNNNNNNNNNNNNNNNNNNNNNNNNNNNNNNNNNNNNNNNNNNNNNNNNNNNNNNNNNNNNNNNNNNNNNNNNNNNNNNNNNNNNNNNNNNNNNNNNNNNNNNNNNNNNNNNNNNNNNNNNNNNNNNNNNNNNNNNNNNNNNNNNNNNNNNNNNNNNNNNNNNNNNNNNNNNNNNNNNNNNNNNNNNNNNNNNNNNNNNNNNNNNNNNNNNNNNNNNNNNNNNNNNNNNNNNNNNNNNNNNNNNNNNNNNNNNNNNNNNNNNNNNNNNNNNNNNNNNNNNNNNNNNNNNNNNNNNNNNNNNNNNNNNNNNNNNNNNNNNNNNNNNNNNNNNNNNNNNNNNNNNNNNNNNNNNNNNNNNNNNNNNNNNNNNNNNNNNNNNNNNNNNNNNNNNNNNNNNNNNNNNNNNNNNNNNNNNNNNNNNNNNNNNNNNNNNNNNNNNNNNNNNNNNNNNNNNNNNNNNNNNNNNNNNNNNNNNNNNNNNNNNNNNNNNNNNNNNNNNNNNNNNNNNNNNNNNNNNNNNNNNNNNNNNNNNNNNNNNNNNNNNNNNNNNNNNNNNNNNNNNNNNNNNNNNNNNNNNNNNNNNNNNNNNNNNNNNNNNNNNNNNNNNNNNNNNNaaatagattatcccaataatggggtagatcagcatattgctggttaacagctttaccagacatcggccgcaacgagttgacgtccgcgtatgtgtggttatcattcgcagggtttggactaatatatgaaatgttcatttcattaaataacaccgtatttttcaactgcatgacatgcgagccgtaataggagtctccgtttgaagttctacttttgacctgcaacaaacagatcaattaaccttagttttaaaaggcatgaggcacacacctcatatacaagagagagaatgttttttgctcaaatgtgtattttcagactaattcgttattcaagtgtgcgacaataccgttctttagattttaaaaagggataaaatataaatggataaaggctatggataatattgcagagaagaacataataaagtttttaacgaaaaagGTTACGTCTCGATAGTTGCCTCTTNNNNTANANTCTACAAGGCACACTGACGTGTTAACTAAGCAATTAAAAATATACACTTTAGATTAAAAAAATAAATAAAAACTTAACTCACTCCTCACCTTGTTCTTTGACGCTCGCATAGTAAAACTAGTAAAGGAAaacggaagtgcaaAAGATAACAATACAGCCATAGAGATCACAATTCCACCGTTTCTTACCAATTCATACTGATGCCTCAATGTTTCTGCCCGTAAATTGTGTCTTTCACTGTACACAAGATAANTTTTTAGGAAACTCAAGACAAAACCAAGAAAAGTAACTGTTACGACATACACTAGAAATGTCAAATTGCAGATAGCCATAAGGATTAAAAAAAAGGCAGTTTTGGCAACACTACTTAAAGGATGATTCATGTCAGCCGACCTTGTGTCTTTCCTTTTTTTCGCATTTTGAGGTGTGCGTTCACCCTTGGACGGATTTAAAGGATGATTCATGTCAGCCGACCCCAAATCATTTTGGGATTAAGGCTCTGATGTTGTTGTTGTTGTTGTTGTTGGCAACACTACTNACACTAGAACTATAGCAACATAGACTTGGCCCCAAAATAATTTGGGGTCGGCTGAAATAATCATCGTTTGAAATCGTTAATATGAGGTAAGAGAAAAACTCACGTGNAACTGTTGTACACATACAATGGTTCCAGTTCATGTCATATTATTCATTTCATAACAGGGTTATTATATGACTTGTTGATTCATACCATAGTcgcacacaaagctaaNNNNNNNNNNNNNNNNNNNNNNNNNNNNNNNNNNNNNNNNNNNNNNNNNNNNNNNNNNNNNNNNNNNNNNNNNNNNNNNNNNNNNNNNNNNNNNNNNNNNNNNNNNNNNNNNNNNNNNNNNNNNNNNNNNNNNNNNNNNNNNNNNNNNNNNNNNNNNNNNNNNNNNNNNNNNNNNNNNNNNNNNNNNNNNNNNNNNNNNNNNNNNNNNNNNNNNNNNNNNNNNNNNNNNNNNNNNNNNNNNNNNNNNNNNNNNNNNNNNNNNNNNNNNNNNNNNNNNNNNNNNNNNNNNNNNNNNNNNNNNNNNNNNNNNNNNNNNNNNNNNNNNNNNNNNNNNNNNNNNNNNNNNNNNNNNNNNNNNNNNNNNNNNNNNNNNNNNNNNNNNNNNNNNNNNNNNNNNNNNNNNNNNNNNNNNNNNNNNNNNNNNNNNNNNNNNNNNNNNNNNNNNNNNNNNNNNNNNNNNNNNNNNNNNNNNNNNNNNNNNNNNNNNattgggcttgaagagtggttagtgcacaggctcccccgtaccgtgtgctgaaatctcatttgaaNNNNNNNNNNNNNNNNNNNNNNNNNNNNNNNNNNNNNNNNNNNNNNNNNNNNNNNNNNNNNNNNNNNNNNNNNNNNNNNNNNNNNNNNNNNNNNNNNNNNNNNNNNNNNNNNNNNNNNNNNNNNNNNNNNNNNNNNNNNNNNNNNNNNNNNNNNNNNNNNNNNNNNNNNNNNNNNNNNNNNNNNNNNNNNNNNNNNNNNNNNNNNNNNNNNNNNNNNNNNNNNNNNNNNNNNNNNNNNNNNNNNNNNNNNNNNNNNNNNNNNNNNNNNNNNNNNNNNNNNNNNNNNNNNNNNNNNNNNNNNNNNNNNNNNNNNNNNNNNNNNNNNNNNNNNNNNNNNNNNNNNNNNNNNNNNNNNNNNNNNNNNNNNNNNNNNNNNNNNNNNNNNNNNNNNNNNNNNNNNNNNNNNNNNNNNNNNNNNNNNNNNNNNNNNNNNNNNNNNNNNNNNNNNNNNNNNNNNNNNNNNNNNNNNNNNNNNNNNNNNNNNNNNNNNNNNNNNNNNNNNNNNNNNNNNNNNNNNNNNNNNNNNNNNNNNNNNNNNNNNNNNNNNNNNNNNNNNNNNNNNNNNNNNNNNNNNNNNNNNNNNNNNNNNNNNNNNNNNNNNNNNNNNNNNNNNNNNNNNNNNNNNNNNNNNNNNNNNNNNNNNNNNNNNNNNNNNNNNNNNNNNNNNNNNNNNNNNNNNNNNNNNNNNNNNNNNNNNNNNNNNNNNNNNNNNNNNtctcatcatctaatcctctcctcctccctctcatcagcatagagaaaagggtacgttggcatacctgacaaaatagcaaacagaatagactcatcattacaataagacaagaaattgttcgattaagcaaataagagccaccaacataatcagtcttttcaacgaagaaaagaaatttcatcgtaatagccccaggattaagcaaaggttgtttatgaataccaccacgtatatccattcatctaacaatgctacaccacgatatgcatgcgaaggaactacataatcattcatcctcggcaggctaattcagacatcaaccatttatttggcgtaaaacagtgttttgaaaatccatggtttcatagaaaaacatatgtttgaaacaactccttgtaaCGAAGTGTGCTCATAAAACTAGAAAGTTCAAAGATTCACGCCTTGACAAATCACAACATAAGAACACCTGAAGTTCACACCCCTCCCACACACCACAAAGAACAATAAAACTACTGCTTTCGGGGAAAGATGTCAAGCTTGGAATACTAACCAATCACGCCAGCACCACCATGGTCAGAGTAAAAGATGAATATGTGATCATTAGGGCCACTATTTACAACCTTTCCACTGCCACMCGTAATAGCTTTTTTGTCTCCAAGTAAAACAGCCAAAAAGTTTTTCACGTTCACGTCTTTTCCAGTGTAGTCCTGCAACAACATATCAAGCCAATAAGAAAARCGAATGCTGATATAACATTCAACAASWAGTCTGTAGAAAGAGAGATCTTGTAATASAACCTTTGGGACTCCGGCGTATACATTATCTCCATGTGGGCTATTGATGATGACCCCAGGTCTTGGGTTGTCCTCATGGTAAGCAACATCGTCATACATGAACACAATGATATTCTCGTCTTTCAACCCACCWTTTTTCAATACTtgatacgcatggcaaacatcagcctgcataagagatcaagatgaataatgatggtcattgtcaacatgcagtttacttggtag
>P18903_1006_gene-46-consensus_uralensis
NNNNNNNNNNNNNNNNNNNNNNNNNNNNNNNNNNNNNNNNNNNNNNNNNNNNNNNNNNNNNNNNNNNNNNNNNNNNNNNNNNNNNNNNNNNNNNNNNNNNNNNNNNNNNNNNNNNNNNNNNNNNNNNNNNNNNNNNNNNNNNNNNNNNNNNNNNNNNNNNNNNNNNNNNNNNNNNNNNNNNNNNNNNNNNNNNNNNNNNNNNNNNNNNNNNNNNNNNNNNNNNNNNNNNNNNNNNNNNNNNNNNNNNNNNNNNNNNNNNNNNNNNNNNNNNNNNNNNNNNNNtgtgagcagagaaaTTATTAAGCACATGATGATGGTTCAATGATCCCTCAGAAGTTCCAAACCATTNAATTTTATTTGCCTCTTGRTAGTTCCTCAAATGCACAGTATACAGCATGGTTGTCTCAGTCGTAGTACCCtccgatacaattatgtGATACACATTTTAAACAGGGTAAATAAAAATAATAAGGGTCGTAATAGGAATGCCAAATACGTTGGAAACAATTTGTGAATCTATGGGATTTGTCGATTTGAGAGTATCCGGAAACCACGGGATACAAGTAATGCAACATATAACAAGAACCATATATTAGAATAGAAAACAGATGTTCACCAAGGAGTGTAGCACTTATTATATAAACATGAATGATACAAAATCTGACATTCTACAACTCGAGGAAGAAACAGAGAAAGCAAACCCGCATACGGAGTACTTCAGCGTCTCTCGTCTTGNCGCCAAAAGTAAGTTTCAACAAAATTgaactatatactcagaacataaaagcaAGCTNTCTATANATTATATTTTTGcATCTTTACCTTGATGCTCctgctCATGAAAAGTTGGCTGCCACCTTGAGTTATACACCAAACCCTCCAAGATCACAGTTCCTCCTGAAAATTCTCCTTCCTGGATGCTGAGGCATTCCGAAAGCTGGCAACCGATCATAATCTCCACCAATAACAAATGGAACTCCAAAGGGATTTGGATCTCTACGTCCTGGAAATAAAGGCCTAAAATGGGGAGGTTCTCTCCATGGAAATGGTACACAAACCCTTTTTCTCTTCTTCCTGATCTCCCAAGCATTAACAAATTTTGATTTCCATTGAATTTCCCGTGATGAACTTGCCACATCTCCAAACTCTTCTTCGTATTTCAGTTTCCAAAGATCATTATTTGAAGCAACAAAACGCAGTTCTGAAGATACACAGGYGACACTAGCAAYGTCTACGGCCGGAAGAGACTCCAAAATATTGAGTTTGAGCTCAGTGGGGAGGAGCATGAAGCAAGGAGGAGGGACCAAACCCACTTCCTCGCAAAGTTCAATTAAGAGTGGRTATGAAAGCCCGTCCTTAACTATTTTCCAAAAGTCGAAAATTTCTTGATTTGGGTACAGTTTAATGGATCCATCCCTCTCTTTCTCAGACTCAGTATCATCACTCATCCTCCGRACATAGTTCAAAGCAGGAATAAACTTTGGTTCATCCAAGCAAACTCGGTGAATTCTAAATCCTTTTTTAGGCAAAGACCCATATACATTGACATACTTCCCCAAGGTCTGAAACTTCAAAACAACAGTTTCAACTAATTCCRAAGTGGAAATCCCTGGAAGCGTATAATGCAAAGATATACCAAATGCTGATGAAGGCCACACATCTGGAAGATGAAAACCATCGACTTTCCTGCCTGAAATCGGGTCATAACCCACAAAGCCGGACTCCAACAAAACGGCATGGACAGCAATYACCAGAAGCTTATGATTACCACCGTTAGTAGCACCATCTCCCACCTCCTTGACAAACACCTTCTTCAGAAAACTGGGCACAGAAATCCTAGTATTCACATTACTTAAAGACTCATCATCRACCTCCATMTCATCGGTTCCCTCGATAACCTCCATAGACTTTTGATCATCAGGGYTGCTCAATTCCGAAGAAAGTTCCATTCCACYATCCATCAATTCCCGAGCACGGgaattagaagaagcatcctCTTCATCTAACTTAGTAGAGTCTATCATTGGAGGATTCACCAATTCTCCACTATCACTAGGGTTACTCAATCTCGATAATTCTCGATTCGTATCACTAGAACCAGCAATTTCATYCAATTTARCAGCATCAAACCTckgggtattattcaccgaTTCATCAATCTGGGCAACCCCCAATTCTTTACTTTCATCACAAGAAACATCAAATTCACCTAATTTACCACATTCTAACATCTGGGTATTCATCAAATTCACATCTTGATCATTCCTAGTGCTACTTTCAGAAGGATTATCAATAATATGCACCAAATTAGGGTTTTGCGACGAAAAAACATTAGGGTTTTGGGTAAAGTATATGAGATCACCTGATGTAATASCGAKAGATTGAAGAGATTCATCYGGCGACAACCCGAAAAGCTCATCCTTTCTGTTGAGAGATAGGAACAAATTGTGTTGAGGTGTAGAAGATGATGTTGAAGGGAAAAGTTGGAGATGTAGGGTTTGCTTCAATTGTTGAAGATTANATTGATTTGGNACTTCAANTTTGTGGGTTTCTTTTNATTCTAATGATCTAAGTCTTAGTTTCATGGTTGCTTTGTGAAGAGAAGAGACTGAGAAATCGATTGATTTTTTTGGGGAAAATATTGATATGTGGAAGGAAGATGGTGAAAAGAAGAACAAGAGGACAAGAGGTTTGTTGATTTTAATTTTtattggtataaagtaataaaacagttgtttctcttcggccggaattttagtatatt
>P18903_1006_gene-47-consensus_uralensis
NNNNNNNNNNNNNNNNNNNNNNNNNNNNNNNNNNNNNNNNNNNNNNNNNNNNNNNNNNNNNNNNNNNNNNNNNNNNNNNNNNNNNNNNNNNNNNNNNNNNNNNNNNNNNNNNNNNNNNNNNNNNNNNNNNNNNNNNNNNNNNNNNNNNNNNNNNNNNNNNNNNNNNNNNNNNNNNNNNNNNNNNNNNNNNNNNNNNNNNNNNNNNNNNNNNNNNNNNNNNNNNNNNNNNNNNNNNNNNNNNNNNNNNNNNNNNNNNNNNNNNNNNNNNNNNNNNNNNNNNNNNNNNNNNNNNNNNNNNNNNNNNNNNaacccttcagtttcaaggcatttacatagattttacaaatcacaagatattgagcagacaaatatacacaaattacaacttcgacgtaagaacagatttacgttcaagctgcttttaagcctcttgaatgaatggaatttatccaaacgttgagcttagttgcttactgcgctttggtttatagcattctagcgaccttcaattgctgtttccatttccacaacaataacaaaaccttagtcccaacacgatttggattggctaacacatacagtacgaaacagtcaaccgccaccatgaaagttaaacaggaaagatataagaatgtaatcaaggAGATTAAACCTTCTAAAAGTAAGAGAGGAAAAAAGTAAGTAAAAGGAGAAAAAAAAAAGTAAGGGTAAACAGAAAAACGGGAGGTACAAAGTGAAAACGTAATATAAATGCATACAAATGAagaagtaaagactaaagagcacttttaatcagCTCCGCATCAGAGACGAGATCAGACAATGTTTTAGATAATCAAAAGCAGATGTTAAACACATAACAAAGCACATGAACAAGTCCAGAAAAGGGAGAACGTCGAGCATACCCGGTAGTGTATGCACTCATGCCACTGAAGTTACTGCTAGCTTCCGAAACAGTATCTTCATCAATGTCGTTAATGGAATGTTCCTCAGACCTAAGCTTTGCAGCAAGTAACAATCGCCGCTGGCGAACAGCCAAATATCGYGTGAGATACTTRCCTATTTTCTCCAGTCCTTCCTCAAATTCACCTACCAATAGGCTCGMACACTCCAYCAATGCATTTTTCACTTGTTCAATTAGATCTCCATTTTCATACAAAAATGCWATCCTTAAAGCYTTTTCCCATTCCCTTGCACTAATAAGTAAACTAACTGCAGAAAYAAAATCTCCACAATACTCTAAAGCKATCTTGGCAGCTTCCCCTGGTTTACCATGTGCTTGAAGTTCTTCACAAAGCTCGTGYGCCAACTCAAGAACCTCCTCCTTTCTTAGTTTAAGAAGACCAGCAACAGTCATTACTCCACYCCAAAGACCACAAGCACGGTATGCTTTGAGAGCTTTTTCTAGACAGGAACAGCACAAAAATGTCRTYGCAGCTTCCTCAAAGCATTTCTCACCCATGAGATAATCMCCCCATGCCTCATAAATCTGMCTTCTCTTTGCAARGTCAGTGCATAATTGAAGCCCAAGAGGAAATAATTGAGGTTGATCCTTCAAAAGAGCCAAGCAGTCTGGATAATATGYCTCTCCWGCTGAGACAATATGTTTAAGAGCYTTCTCATACCTCCGTAAATGAAGGTCAATTTTGAACTGCATAATAAGAGTTGGCATGMTTTCAAGTTCCTGYAGGAAGGGAAGAAATTCCTTTGGGTCCTTCTGAGAATTTAATGCCACAATAGCWGCAAGGTTCAAATCATAGAGGCCTAGTGCAGCTTCAAACACKGCATCAGAATCAGATAGCCACAATAAGTGCTTCAGRGCCTCTTCAGCAGATGGATAACAYGACCGTCTTTTKTCGTYAGAACCTGATAGTTCCAGGTCTCTAGTAAYCTTAATTCTTGCTAACGCTTCCTCAAGAGCTGGTGGTTCAGTTCGAGCAAGGGTGGTCARGATGCAGAGCTCCCTRGAAGAACTTTCAGGCACTTGTTCCTCAAGGGCCCTTCTAATGGCATATAAGACGGAGGACAMTTTGTTGTTAGAATCAACATTCGCCATAACCCCGGCATGCAGATCTTTSACATCCTTTAAAGAAGGTARCRCGACGTAATTTTTGTACAACTTCTCAGTTGTATTCTCATTTTTTATCGCACATACAAACTCAGTAATGTAACTCAGATTATTTACCTGCCTTACAAACTCAGAAGCRTATGGAAGAAAGGCTTGCCAGCYATAATAGTCAACAAYTATGTTAAAATCTATCCTATGACGCCTCACCATATGTAAGGCATCCATAAACCGYRTTTTTATTAAAGCATTRATAATYGAGGTTAGCACCAGCTTTCTTGGATAGATRCATTCCAAGTTTCCTCTAATTGTCTGAAGTATGACAGCAGCTTGATCTCCATGAAGAACCCCTATTATTTTAGCACCACGTTCCCATATATTAATAAAGCTTTTAGCATCCTCTTCCCTTCTTTTTTTAGCAATGAACAAGAAGTTTTCGTATTTTACTTCAGCAGTTCCATCCAATATATCAGTRATGTYAATGATATACAGCAAATCCTGTTTGGTCGATATRATCAAATGCGTACAAATCTGGTCYGAAGAATCAGAATACACRGAAAAGGTACTGCAGTTGTTGCATAATATYCCCCCATCAACATGAAGCACACCGTGTTCACTGAGCCCGATAAGAAGAGGCGTCATTTGTCCATCTCTGCTCACATAAGTCACTSTCATCCATGGGYAAGATGATGAGAGATTCACAACATCATATTTCACAAAGTGCGGAACAgcaaatttttgggggyTGCTTGCCTGTGACACATACTCAAAGATATCACCACCATTTAACTGCACAAATGCCCCGCCTCTCTTAGCAGGATTGAAGGCAATRCTAATCACTAACTTTTCTACAGAGATCTGGCTCTTAACTTTCACATTCCAGCCTGAACAAGTAACTGAATCTGGGACATGATTTTCAGAACAAATGCTCTCAATTTCCAATAACTGGTAACCTAGATGCTCCTSGTTCAACGATGCACCAGGCGACAAACACTYCTTATGATGGAACCCAAAATGAGAAGCACCRAGAAGTAYATTAGAATCCAACCATTGAAGATGCAAAAGAGATGAAAAAGACGTATCKGAATTTGAAGCTTCAATAACAAATACTTTCCCATCTAGGTCCTCCCAGAATGAAAGCTCAGGAARCTCGACAATACTGAAGCTTCCATCTGACAAATAGGCAGCCAGTAGATTCTTTGAGCYATTGGAATAAAATGCCATCTCACGGACAGCACTTGTAAACTTCAGCTTRAATGAAAACATGGGYGGTGGAATTATAGAAAGGGAAAGAGGGGTCACAAGTATATCACTGTCATCAATTACCAATGCCACTGAATTCTCCATAACAGCGGTARTCCATATAAAATTATACACTGATATATTCCCACTYGAAGTCCAACAGATCAGTTGAAATGGCTTGGTAGGGTCCCACATCARCTGAAGCCTATCTTGCTTTGGGTATCTAATTTCCTGTTTCAGGTACCAATGATTGTTGCTGAAGRACCAAATCTTCACAGAGTAATATTTTTCACAACTAACAAGGGAAAYAAGAAGATCAGAACTACAATTCCATTTCAAGGCTTCTACTGTAGCATCARATGGTTCATTGATGCTRAACGAGCTTCTTTCCAATCCATTTCTCTCRAAGAAGGTTATTGAAGGACACATATTCTCAWTTTGTCGGTCASACACAACTGCAATTTTAGCTCCGCTAGGCATCCACTCTAAAGCTTTATARTTTAAAGACTTTGGATCAGAAGAGGAATGAAGCAACCCMGAATCACGTTCCCAAATCTTAATCTTCCKCAGATTAGTTGAGTTTTCTACCSTACTCAATGTAGCRAAATACTTTCCGTCACCACGCCAMGASATTGGACTYCCGCAAGAGCTACCATGAGRATAYGTARGTTCACCTACAWGAAACTRACACAGTTATTATCTGGCMATAAYARWTACAATATTACAWAACAGAGGTACTRCATTCACAAATTGCAAACAYAACCAAAGCMATACGAGTAGTAAGTTYYAAACAAYATACGAGGTCCTCACTCAGGACRATACCTTCAGTTTGGTCTTCGAATGCTGTCTCATACAACACGTCCCAATCATGAGTCATAACTAAYAGCTGACCCAAACCAGTGGTCACTGCAAGAAGATCACCATCTGGACTAGGGGAGATGCATTTCACTCCACCATCAACTTTACCAACTACTTCCGTAGCATTACAATCCACCATGTGCAWCAATAGGAGTCCACTTGAAGTCCCGATGATCARGGMCTCCTTTTCCATGAGATAATCAAAAGACGTGATAAGATCMTCAACTTCCAAAYCAAGTGATTGAACCTCTGCCGGCAATACAACTCCACTYTGTACTTTGGCATTCTGACAAAAAAARAAAAGATTARRAAAGGAAAYGAAAGAAAATACTACATGTCMGGAAGAATTCYGATGCAATGCAACTATTGGCAGATCTACTTATAAGGACATGGCGTTCCTAGACACCAGAAAACAACCTATTTGCGCATTCATCTATTATCATGCTAAAAGTTCCAATCTATAGTTACTGGATAAAAAATAACTTCCGACATTCTCAATGAGAGCCACTGTATATAGTActcttatattattttataNNNNNNNNNNNNNNNNNNNNNNNNNNNNNNNNNNNNNNNNNNNNNNNNNNNNNNNNNNNNNNNNNNNNNNNNNNNNNNNNNNNNNNNNNNNNNNNNNNNNNNNNNNNNNNNNNNNNNNNNNNNNNNNNNNNNNNNNNNNNNNNNNNNNNNNNNNNNNNNNNNNNNNNNNNNNNNNNNNNNNNNNNNNNNNNNNNNNNNNNNNNNNNNNNNNNNNNNNNNNNNNNNNNNNNNNNNNNNNNNNNNNNtttccaaatcaaagatctataggtgatcaatttaaaaaaaaacgtcgtgttccgaacttgtgaccatgaattatagacagtcagttttttaGTGGGAATATTGCGGTACCCCTTGGAAAATTAAAAAACATTACTATAAGATATTACTAAAAATCATGCGTTCTGAGGCCCTTTTATTTTTTGGGCCCCGGTTATAAGAAGAAAAAGATGATGAAGCATGAGAAGTAAGCCGTGGAGAAAGGGGGAGGAGGAGGAAGAAGAGAAAGAGGGGAGTAGGCCAAGGAGAAATGAGAGTATGAGGATTCAGAGGANCAAGAGGGTGAGGAGGANAAAGTTGAAGGAGGGAAGGGGAAAAGGAAAGNGGAGGATTAGTGTGGGAGGGAGAAGGGGGAAGGAGAANAGGATGAGGAGACNAAAGAATAACGNCGAGGGAAAGAGCGCAAGCATTAGTAgaagaaggggaagatgggggagtcatgtacgaggaaggggatatgg
>P18903_1006_gene-50-consensus_uralensis
NNNNNNNNNNNNNNNNNNNNNNNNNNNNNNNNNNNNNNNNNNNNNNNNNNNNNNNNNNNNNNNNNNNNNNNNNNNNNNNNNNNNNNNNNNNNNNNNNNNNNNNNNNNNNNNNNNNNNNNNNNNNNNNNNNNNNNNNNNNNNNNNNNNNNNNNNNNNNNNNNNNNNNNNNNNNNNNNNNNNNNNNNNNNNNNNNNNNNNNNNNNNNNNNNNNNNNNNNNNNNNNNNNNNNNNNNNNNNNNNNNNNNNNNNNNNNNNNNNNNNNNNNNNNNNNNNNNNNNNNNNNNNNNcaagacaaaaaagaaaggagataacgaagggatggatgagaagAAATTATAGGAAATGTTTTGCTTCTGTACTTCAATCATAGGGGATTAGTACATGAGAATCCAACAtacggagtACACGATTCTGCAAAAAAGATTAACGCCCTAGAAAGAGATAAAAGCCGAAACATTTAAAAGAGAAAATGAGATTCTCTAACAAAATACCTCAAACCTTGGATTGGAANTTctctacttttgtCTCATTTTGTTGCAGCTCTAACGCTCATTGATGTATGGTAGTTTGTGCTTCGATTCTTGCGATAACTACTATAAACATCATCATATTGGCTACCCTCGTTAGAGGTTGAGCTAGCTCCGAGTCCTAACCTGCCTGACCCAAACGATGCTGGTTCCGTGTCTGTCCCTGATTGCAAGTTAGCTGGTGGAGGAATACAAGCTCCTCCCTTCCGCACTGGAGATTGTCTCTCATAATCATCTTCATATCTTCCTTCTGACCCATTCATGGGCCCCTCTGAAGGGTTTACCTCTCCAATCTCCTTGAAGAACTTGGAAACACGCTCCAAAAGTTCAGATTCAGGGGTATCCGATGGAGGTATGACAGTGGGAATGTCTAGTGGGCTCATTGGAGAGTAGGGCACGCCGCTTCCTATCTGTTGTTTCTTTACCATTCCAGGTATGAGCCCTGGAGGAAACAAAGGGTAAGTGGGTAATTTTTCACCGACATTAGTTGCTGRCTGTTGTAGCATATTTGGAGGGTGTTGTTGGTTTAGTGGGGGTACAGCAGAAGTTAACGGGATGGACCCTGGAAATACAACAGGAGGCATTGTATGTGGAAGAAACTGTTGACCAGGAATCATTGGTGGAAGCGGAGGGCCATGTCGATCRGGTTGATCCTGGTTAAGTAGAGAATTTGGTTTGTTCTGTTGCCAATGTKGAAGATTACCGAYTCCTGTTTGGTGAGGTACTCCTGCAACAAAAAAAAAAGAGTACAACTGTGAGCCAAAAAAAAATMAGCGRAATTCAAAGACTTAAATTCAGTTGAATATGAAAAGGTCAGATTTTWAAACAATATAGTAAGAATCCCACAAAGGGCAACCCCACAATCCTTCCTGATTAAGTAGTGAGACGGTGACATATAACGTCGATCTCATACCCCAAGCCTAGGAACTGAGAATCTTTGCCTCCATTAGAAAGTTAAACTCTACaaaTGTCTATCAAGRGATTCGAATAAATAAATAAAAGCGGAYAAGGAAAAAGAGTTTTCTTCCGACTAGTACCTGAAGGATCAACAGATGTACCAGGCATYTCATTTGGCTTCCCCAAGAAAGAATTTGCCGATGGTCCGGCAAGCATTTCACCTTCAAGTGCTTGAATAGTTTCTTGGTCATATACTTCTTTTGATGCCCAAAATTGGACAATCTTTTGCAAACGAGACTGATTTTCATCCTTATTCTGTGGATGATGGTAAATCCTAGCCAGCATTGMGCCCAAGACAGGTTTAAAAGCAAGAGCCTCATTATCAAGTTCGTGAGGATTGACACGACGTTGGAAGCTGTAAATCAGATAACAAATGGTCAAGAAGAGAAATATAAACATAAAAGAGAATAGAGAAANGCAGACAAAAATCACAGATCGCATAaagcccactGGCTCAGTACGNCAGTAGCATTTACTCGGGGAAGTTTACTTAGCATTGGCAATTGTGtactatgggtgtccttttaa
>P18903_1006_gene-51-consensus_uralensis
NNNNNNNNNNNNNNNNNNNNNNNNNNNNNNNNNNNNNNNNNNNNNNNNNNNNNNNNNNNNNNNNNNNNNNNNNNNNNNNNNNNNNNNNNNNNNNNNNNNNNNNNNNNNNNNNNNNNNNNNNNNNNNNNNNNNNNNNNNNNNNNNNNNNNNNNNNNNNNNNNNNNNNNNNNNNNNNNNNNNNNNNNNNNNNNNNNNNNNNNNNNNNNNNNNNNNNNNNNNNNNNNNNNNNNNNNNNNNNNNNNNNNNNNNNNNNNNNNNNNNNNNNNNNNNNNNNNNNNNNNNNNNNNNNNNNNNNNNNNNNNNNNNNNNNNNNNNNNNNNNNNNNNNNNNNNNNNNNNNNNNNNNNNNNNNNNNNNNNNNNNNNNNNNNNNNNNNNNNNNNNNNNNNNNNNNNNNNNNaatcagtacttccgtttcatttctctccctataagcctctATCTCTTACTATAAGACCGTCTCATAATAATACATAGTACGAGTAGCATAAGTAATTTATTTTATATAAAATTATAAACTTTCCAAANACACAATATATCCAACCAAAACATCTGGCAGTtgcaacttgcaagatgaaacaataacctcaagtaaTCAACTTTTTGCAAGTTGCAACTTTCATTAAATAAAGTAAGGTCATAATTCCAGGCAGCARCCATTAAAGCATGTTGAGCARTAGAYAAAGAGGGGCWCAGCAKAATAAGATTGGCAAGAGTAATAATACaagtattaaatggATTCTCATACTMCCTAAACTTGAGACCATGCAAYCTCATCTACATGTGCTTCTTCTTCTTCTTCTTCTTCTTCCCTCTCTATCATACATTATGCATCTCACTATCcatgcacatgatatgatatgatatgatatgacctcggAAAGGCGATGATCGGATTCWCGAGAGCAAGTATGTCTGTCTTCCGGCCTCAAAACCATGGTTACAATGTGattattactatttcttTATGGTATGGGTTTCAAGGGAAAGAAAGTTTACCGATCATGAACCCKTAAGTTGCCYCRGGTGAGTRGTGCTTATTTTAAGAAGTYGARTGCAtgtcatggcaaaAAGGGCCGRACGYGGTGCTCTAGAACTGCCAAAAGCTCTTGTGTTTGGGTTGGCTCGCCTAGGACCCCGCCTCCAAGCCTTCTTACGGCTTCAACGAGCTGGCCTCTCAGATTCTGGGATAGTAAGGTGCCGCCTGCCTTGATGCATTCTCTGTACAATGGTAAGTAAGCTATTGCCACCCTCAATGGAACTGGGAGATCCCGTAAAGAAAGAGGACTCTCTCCTCGATTTACAACCCTAAYCATGTTAACGAAATCTTCTTGGCCTTGTAATAACCCTTTGGTGAGAGCAGCCTCCGACCAATGCTGTTCGAGAAATAGACGGAGTATAGGGGCAACCGAATCATCGTCCGACCGAGCAATGCCATCRGCRACAGAATATGTGAGGGCGGGATCCCCTAAGAAATTTGACTGGAGAAGGAAGGCAACCCCCTCGAGGGACCCACCACTTCGCTCACCAGCAGCTTTAAGGATTTCTATGCTCAGAGCCGATAGGACATGTTGGGGAACTTGTGTAAGAAGGTAGGCGGCAACCTCCACTTGGCTGCTTGATGTAGCGGCCGTAAGGGCAAGRCACAGCTCCATGTCTTGGCATCCTCTTCCTACAAACCATTGGACAACAGGCAAGCATCCTCTCTCTGCCGCCCTCATTAAAGGTCCCAAGAAAGCCATGGCATTACCTTCTTCAACTAAACATTCCATCGTCCCAATCTTGCAATAGTGTGCAGCAAATCCTAAGGCCAGATCAACGTCGACATCCAAGCTATTTCTCTGGGCAATCTAGAGTCATATACACACATACCAACATTAGCATTTATACCTGAATATCTRATACAATATACGTTAGCAGGGTTCCTCAARCGATAATCCASAGCTCTAATGACAAGAAAACCATATTCCCAACTCCCAAGATGAtttgaccccttgtgaCAAACAAATAGATAGACGAATGAACGATGAAGTTCATAAGTTTCCAGACGCTTGATGTTCAAAGTTCAAACATTCTTATTTTGATTTCCCTCTTTAAATGAGAAGCATAATACTGTTAACATACAATACCAGAAATAATTCACCAGTCATGTCTTCAAGTTAGTNACTATCTCCTTTCAGTGATAATGTACTACTACATATCNNNNNNNNNNNNNNNNNNNNNNNNNNNNNNNNNNNNNNNNNNNNNNNNNNNNNNNNNNNNNNNNNNNNNNNNNNNNNNNNNNNNNNNNNNNNNNNNNNNNNNNNNNNNNNNNNNNNNNNNNNNNNNNNNNNNNNNNNNNNNNNNNNNNNNNNNNNNNNNNNNNNNNNNNNNNNNNNNNNNNNNNNNNNNNNNNNNNNNNNNNNNNNNNNNNNNNNNNNNNNNNNNNNNNNNNNNNNNNNNNNNNNNNNNNNNNNNNNNNNNNNNNNNNNNNNNNNNNNNNNNNNNNNNNNNNNNNNNNNNNNNNNNNNNNNNNNNNNNNNNNNNNNNNNNNNNNNNNNNNNNNNNNNNNNNNNNNNNNNNNNNNNNNNNNNtaatgatgaaataaagcaaaatgactcgctaaactgacagtcgatatatagacagatatcaactgaataaaaaagagaaacaaccaacagtaccttgaagaatttgccggtggaatgacgagagtgaaaaagaggccatgcttgagaatctgaagaagaagaagaagaagaagaaggaggttgaaaggtagagatatggaaagagagagaagggtttttgagaatatcagcttccaattcatgccattcaaagtctgcaga
>P18903_1006_gene-54-consensus_uralensis
NNNNNNNNNNNNNNNNNNNNNNNNNNNNNNNNNNNNNagtacgttcaagaaaaaaaataagcatcacttaaatataataataatgggtacctccgtctgccagtgaaatgcctctcaaagaaaatgcaagctgaaaacttcgaactagtgcctcttggctagaactctaaaaaaatagacgaggcaaattagagagaaagtaaNNNNNNNNNNNNNNNNNNNNNNNNNNNNNNNNNNNNNNNNNNNNNNNNNgcatcacagaaaacagcgtgatcaaaaggtgatggtctggatcttgacaggaaaatgaatgagatataggaatcagaaaataatttgatagaacaataggtccatgtgGTACGCTTCCCTATTGTTGTTCACGATATATGAACAGCAGATAGCTATAGCTGGTTTCATGCAGAGCAGTAAGAGCAAAAGGTGGGGCGGGCAATTTTCTGGAARTTGACATCAAAATGAACTGAAGTAGACAAACGTCTCTTATCATAGCACAAATATTAATTATATGGATATACCTACRTACTGTTGCATATAGTAAAAATTYCGTCAGAATTTTAAAGAGGTAATTATCACCTTTGCACGAGCAAATAACAAAATCAGGCTRTATGTATGAGCAATTGCCTCRTAATTTTCAGGTGTATTTTCTGGAGAGATTGACTGTGCCCAAATAGATGAAAGGAGGAGAGTTATTTGCCGGCTACTGAGCCTAAGAGAACTTCCTTCCTGYTTGAAAAGTARAAATGAACATCATAACTTGACAACAATCGCAGATAAGATGAYTTMAAAGACAGCCCAMAGGCAAATAGGTAGATGATAATAAACTTAGATATTCAGATAYGGATGCATAGGTCAAACTGCCGAGGGTTGCTATCCACCTTCTCCCTCCAACCTTTTCTCCCACCTTCTCCCTTTACCCTCTCACAATCRATTAAACTAATATATATCGCGTGGGGTCGGAAGGCAAGTGGATGAGGCAAGATATAATATATTTCAAGCGATTATTAGAGGAGAAGGtagaagagaaggtagaaaggagaaggtagatagcaaTTCTCCAAACTGCCATATCGATATTAACACAAAATATYCAACCAGACTCAAAGACAscccaaaggtaaacGAAAGTGCGGAGAAAAGAACATTAAAGAAAAATATAGAAGATGGTTAGGACCTACCACTTCTTTATTTAAGGAACTTAAAGAAATTTCCTCTGTTGGCATTGCCTTCATGCTATATGCCCGGCTGTAGGAWGACTTTAATCTATTGAgaactccactatcatTGTTTACCTCACTCAGAACGTTCTCTTTGCTTCCAGATCTTTCTTTCCTTAGTTTCTCAAAGAGGGCAGCAGAAGAAGAGAAGACGGAGACAGTTCGAGAAAGAGACCTTGGTACATGAGCAGCCTTCCCTGATAAAGGTACAGATGAAATTTGACGAGGAGCCACTGAGGAYGGTACCAGAACAACAGAGAAAATACGGTGAGCCCCTACTCTTGTTTCATGATCTTTGTGGACCATTGCAGGGAGTAATTGATGAAATAGAGCCTCGGGAAATGCCTAGCAGAARTGAAAACAAATTTCATGTCAGAGTTCTACATAAAACAGTACCTCCGTTTCAATAGNTTGTTAACACTTTCCAAAAAtATGAGGATTGAAACAGAGAGAATAATTaAGTAGaacagaaaaaaaaaatggtNNNNNNNNNNNNNNNNNtaaaaataaaaaaggagaaacagggtagcttgccttgttctgatatgaaatatttggtaaggaagctacaaTTTGTGCAGTTCGAAAGACAGCAGCAATTGTAGTCCTGGCTATAACTGTAATACTAGAAATATTTTCAAGCATGACGGCCATAATGTCAAGAATAGGACCWGCATCTCCAACCTGTTCAATGGGTagTGGGTAAAATTGARATAYAATTCAKCCACTAAAGATCAGTTGTACAATGGCAATTGCAGGAAGAGGTTATACCTTTTGTGAAAATTGCACAAGGCACTCATCCACTAATTCTTGGAACCTTCTGTTAAATTTAATAATATCAGCACCGAGGTTCGAGTCATCAATGGAGCAATGTATACTTTTACGCAGATGCCTCATAATATCGCTAACTGCACCAAGAAGCGAAACAGATGGCTCAACCTCTGCTTGCTTAGCCAGGGARGTAGTCACCTCGACAATGTCCAACTGCATCTCAGGTTGTTTAAGTACATTTTTGTGATCCAAATGTTTCACCAATATGGAAAGCAAAAAGTGTGTACTGTGCCCTGWAAATAATTCCATTAAAAAATGTTGGTATCAGCCCATCGCTAATAAAGACTTTCCAAYTGAagaagaaNaaagtaatgGCTAGTTGTAGAGTAGCTAAATTTACCAAAATTTCCCATAATGGTCTGCATGTCCCTCAAAACAGGACAAGCAAGTCCATGTTTTGAAGACCACAAATTTYCATTGTCAAAGTAACGGAACAAAGCTTCTAATACACGTCTAGTGGTTGTTGCCTCCTTGCCAAGCTTAGCCATGTTATTCAGGCAGACCCTGGACCAAAACCCAGGGCTCTTGGCGTCGTCCCTGTAGAAAATAATACGTAAGTCGACAATAttatacggagtawataGCATCATAARAGAAACTACAGGGACACAGGGTGATTCACAGTAATTACTCTGTCACACTCAATTCGCCYTTAGTATTTACAATGACTTTCCAGGAAGGAATCCTATTCATAAGTTCCGGTGAAGGGGTAACATGATCCTCATCTTTACAAACTTCTTGCACCCATCGGCCACTTTCAGTTCGTTGCTTATCTAGGTCACTTCCTGGGTTTTGCTCAGGAGCCGTATAATTTTCCAAAACWACTGAAACAACCTAATRAAGGAGAAAAGYAATRTATTARCCAAATTCTTGCTGAWAAAATYAGTTAAAAGCATAAAATATATAATTTCTGAATCCTACTGAAAATAAGCCCAGAGGGTATGGCTACACAGTAMCCKAAGAAAAAAACAAACACAAGATCTGCCAAGAATCAACTATTGATGAAATTCASAAGCCAATTAAGGGTGAAAATAGGAAGTGACRAGGGGAAGGGGGAGAGGGGAAAYAGTGACATGCATATTAgygattgtgtcatcgaACGGTAGAGGTAGCAATGTCAATGTTGCACTATCAAATATCAATACGGCATAAAATTGAAATGCCTCAATGGTCCCAGCTAAAATCAAATAAAGGAAGAAGGATTTTAGGGAAawaaaatatatctgttcCRTATTTTGTGCATGTTYACTATATCTTCAATTTGTGAGTCTCCAGTCACAKTGTGAGCYGGTATGGTTTAGAAAACAACATATGCAGCAGTTCAAAATATACCCCATACAGGAACCGGAAAYGTACCAtacacatgactttATCTTTTACCCACTATAGGACATACTCTCACGAATAAACACTTAGG
>P18903_1006_gene-57-consensus_uralensis
NNNNNNNNNNNNNNNNNNNNNNNNNNNNNNNNNNNNNNNNNNNNNNNNNNNNNNNNNNNNNNNNNNNNNNNNNNNNNNNNNNNNNNNNNNNNNNNNNNNNNNNNNNNNNNNNNNNNNNNNNNNNNNNNNNNNNNNNNNNNNNNNgcattaaggagaaccggtaactttttagcaacttttcagcacatgagcaaaatatattgcaaaatccttaagaatcctatgtagggagcatcaatagaacaatttactcccttCACTCCATTTGTAATGCCAAATAGAGAAAGTACTAGAgataaggtaactGCAATTGACACATTTCTACGTGAATAACACACTCCTCCAACCACAAATTGCAATTAAATTCTNGTGCGAAGTGAATATCGGAAAGGCAAATGGGATACATTGAATGGATGTCTTGAAAATACAAACAGGAAAACAGGAGGGAGGGAATGATATTAACAGCTAAGTAGCTAATAAGGRACTTCCATCATGATCAAAGCAATTTATTGAGCAYAAGRGCTATAAAACTACGGCCCGTGAAATAAACATAAAATACTTAAAAACCAACAAAAGTTCCAATGATATCAAAGCGGCAACATACCTAAATTCATCATCAATAGCCGAGAGGGTGTTCTTGACGTTGCATAAGCTTTTTAATTAAAGGAAGAAGACCAATAAGAGCCAACTGAAGTTGTTCCGAACTATTCAGGCGAAGACCGATTTGACCAGATCCGCGATTGTTCAGATTTGCACGAGCAACCAAATTTGTATGTCGTCCAATAGGAATCTGAGATTGGACATTGCAGCCAAGAGCAAGTTCCCCATGCCAATCCATGACTGASAGWCCAAGTGTCGAAAGGAAGCGGCCCAAAGGGTAGTCTTTGTCCCTTAAGGTAGCCTCCAAACTACCACCGTAAGCAATATCTCCACGACTAGCCATGGCCCCACCACTCATCACAACTCGGAGTTGCTTGTTCAGTATCAACTTATCTTCCACTTTCAATCCAGCTGACAATGCATCACCCAACAGAGTAGCAGAGAGACCTGCTGTTGCCTTGTTCCGCCTGTAATTGCTGAATCTTGTCTCACTGCGTAATGTATAAGCCATGTCTTTACCAACGCTCTGCATATCAAAACCCAATGTTGTAGCTTTTCCTTCCCCGTGCTTTATTGAGCTGGCCACTTCCATCTGAAGATTGGCTTCTTTCTTGTCCTTGGASACTTGACCAGAGAAAGATAAAGGAACCTTGTCTTTGACCACAAACATTCTTTCTACATTTATTCCTTCATATCCAAYATCATGATCCCAACCATGATTATCTAAGACGGGRCGTACAAGCCACTGGTTGGATGTATCCAGATAGCGATATCGATGAGTTGGGTTATCCGAGTCAAAGGAAGCAGGTAATGCCAGATCTGGCATTGGTACAGGTAGTGTTGCAGCTCCTCCAGAATCCCCTTCAACATTTTCAGTATAATCAGAAGCCATATCATTGACTTCAGCTGCCATTTTTTTCATCATCTTGCGCCTCTTTCTTTCTTCCTTTAGCTGTTTCTTCATGAAAAGTTTCTCTCTGTATTCTAGTTCATCATAGTAAGCCTTTCTCTGAGCTTTAGTCAGTTTTGACAACTGGGCCTTGGTCAAAGGCTTGAATGGTGGCAACTCATCAAATTCTGACTCGCCATCGGACTCCGAAGATTCGTCCAAATCATAATCCATAGCTTCATCGTCAGCATATTGTTCCTCTGGCAATTTCAGCTGAGGCCTTGATTGCARAAGTGAAGAAAGAAGGAAGGGCAAAGGTGGTGCTCGGGAGCGAGCAGCAAAAGGTTTGCCAGGTGGGCTATCYTGGAGCTTCAAAATAATGTTGGCTTCAGCCAATATCTTAGAAGCAAATGACAGCAACAACAAATGAGGCTTCCAGACCTGACCATTGGGCAAAACCCTCTGACCAGCTCGGTTCGTTCTGCAAGCCAAATGGTTCTCAACCAATGAAACCGGGTTCATAAGACGCATATCCCCAGCAGCTTGCCGAATAGCTTGCTGAACAGCATGTGACCGTTGAGTGACAAACATATCATACGTTGAAGGAGTACCATTGGGCCCGTCAGGTGGAGCTGATGCAGCATGAGTCAAAACAACTATGGCATTAAACCATATTGACGGTCCAAATACATCAGTTATTGTCCTCAAAAGCGGCGTGTCACCAAAATCCCTACTTGGCATATCTAGCCGGTCAAGGTATAGTACAATATCAGGAGGTGACTTGCTAATGAAACGTTTCACAGAGTGTAGAATCTTTTCATTCTGACGTTGATCGGAGATAGAAGATAGGAGTCCAGGGGTATCAATGACTCGCACCTTGATCCCTTGCACAGTACCCACGACATCCTGAACCTTCTTTGTACTTGTATGGAAAGCATCAGTGCCAAACTTGACTTCATCAAATATGGAATTGATTGTAGCACTTTTGCCAACACCYGTCTTTCCAATAACCATAATGGTACAAGAAAAATCTAGAGGCCCCTGCCCAGCTGCCTCTAGCTGCTCAGCCATGGCACTAGCCCGATCAAAACTGAAGGCGCCAACACGTCCCCCGTTTCTAGCTCTAAGCTGTTCAGCTAACCCTAATCTGTACAACACTTGGGCAACAACAACGTTGTGTGGGGTTTGCCCAAGCCTATAAGCAAGACGCAAGAATTTCACCCTTATCATTTGAAGTTTCTCCCTGATTTCATCACCTTCCTCGACATCCGAGTTAGTTGAGTCTTCARCAAGATGGGTTTGCACCTGAGATGCTTGTCCATTCGCTCGTGGCTGCTGGGCTGCTTTTGGGGCAGGTTCCAGTAGAGGGGCTGCTCGACCAAGGCCGGCAGGRCGARCCGGAGATGGCGTAGGATTTGCAGATTTTCYRGAAGAGGAAATAGAAGGTTGTGCAGTCTTTACTGCAGCTTCTTTTTCTTTACTTGCCTCACTGTTTTGCTTCACCTCCTGAATTAATTTTCCTTCAATGGCATGCCCATCATTTCCAGATGACTGCAACTGACCATTAGAGCTACTATGTTCCCCAAAATCAGAAGCAATGCTCTTATCTTCCACTTTGTCCTTCCCAAGTGTTGATACAACGGAAGCTAAGCTTTCTTTATTGGAAGCCAATGATCTACTATCAACAGAAACACTAATCTCCGAAGAACTATCGTCAACATTTYGATGCTGTGAGGGCAATAGCTTCTCTTCCCCTTCAGGTTCTACACTATCACCCTGGACCTCTGACWCTATGTCACCCAAAGCATCCTCAAAAGCAGCCCCAGCATGATCCTGACGATGYGAACTATTACAATGATCCTCAGTTTCCCCTATCATCRCTTCTTTTACTTCTTCAAACTTCTCTGATTGACCCTGAGATCCAATGATGGTGGGCGAATCTTCAAGTCCACTCCCTATTTCCCTCCCATGAWTAACATCCCCATTATCTTCTACAACTTCAACGTCTCTAGCAGCGGCATTATCATCCCCCCTTTCCTCAAAATYTCTGCTCACTGATGTTTCCATTACAATGGACTTCTCAACCATATCCTCCTCTCCATCTACCACCTTAACCTTAGTCTCTTCTACAATCAAAACCTCAGCTTCTATTCCCTGACCATGAGACTCTTCTGTTGCACCAAGATCTTGATGAAGAAYCCTCTCATCGACTGAAGATACTTCCTCGTGCGGCACACTCTCATAGTCATTCRCATCAGTAACCGAGCCCTCATCACTATTCGCTGGAAAYGATTCATCCCTCACTTCTACACCATCTCTTCCATCACTAAACCCTTCTACCAAACTCGAACTCCCCTKGGCCACAGAATGATCGGAAACACTTTCCCCATGATCACTCACATGAACCGATTTCAACCCATCAGCCTCGTCaactccatcgtctagAGCCAACTCCAYCGCTTCCTCGAAAACATCATCCCCTTCAGACTCCTTATTCAAATGAGCACCACCAACCACCGCCACCCTCTCCTCAACTGTCAACCTATCATCAACACCTTTCACCTCCACCTCCTGAATTTCCTCAACATCTTTCACCCCATTTTCCATCccaattaaccctcctcaaaatatcgattttccggtcgaaacctgaattttagaacaaacccacaaaaacccaaatctcaaatcaaccatattttcgatNNNNNNNNNNNNNNNNNNNNNNNNNNNNNNNNNNNNNNNNNNNNNNNNNNNNNNNNNNNNNNNNNNNNNNNNNNNNNNNNNNNNNNNNNatttctggtctatgatttatgctcaattgaaaattttaagaacgataaaaaagacacgtcatacttgaaaatcaaacatcaagggtaccatgtgcacaaacttaaaaagtttggtaccacgtgcaaaatgacaaagttcaggggtaacacgtgaatttttcgttaataaatatataaataatagcATGTGACGACATTTGTACACAGGACAAACATGAAATACATGTAACGGGATTTGAGATATAACGAGATCACAAAATCATATTAGACCATCCCCAAGCAAGGTCATGAGGGAGGTCATGACCTTNCTTGGTCATGGTTAATNAAGTANTTAAGNTACTAATTGTGTGACCATGTGAGGTTAATTTNTGACCAAAATGGAGAAATGGTCAATTTGTGACCAAGGGNGGTCAATTNGTGACCTTGTATGTGTCAAATTATTATTGGTtgtacAATATATTAAAACAATAAAAAAAAGAAGTGATTGGTAAGTTCCAGCTTTCACACGTTCACTGCTCTGGCACTTNAATTCCTCTGCTCTTCACTTCACTTCCACNRCTCTTCATTCACTTCATTCTTCAATATNTCCACTTCCCTTCTTCAACCAATAAACTACCAACAATAAAAATTAAACACACATTAAATAAGTTATTATTAATTTCTACTCAAAAATTCTATAAAAACAGGCCAAATATTGTTTACAGTACCATAAATTTTAGTCTAATTTCCACTCTCTACCCCAAAAAATTACTTTTACAG
>P18903_1006_gene-60-consensus_uralensis
NNNNNNNNNNNNNNNNNNNNNNNNNNNNNNNNNNNNNNNNNNNNNNNNNNNNNNNNNNNNNNNNNNNNNNNNNNNNNNNNNNNNNNNNNNNNNNNNNNNNNNNNNNNNNNNNNNNNNNNNNNNNNNNNNNNNNNNNNNNNNNNNNNNNNNNNNNNNNNNNNNNNNNNNNNNNNNNNNNNNNNNNNNNNNNNNNNNNNNNNNNNNNNNNNNNNNNNNNNNNNNNNNNNNNNNNNNNNNNNNNNNNNNNNNNNNNNNNNNNNNNNNNNNNNNNNNNNNNNNNNNNNNNNNNNNNNNNNNNNNNNNNNNNNNNNNNNNNNNNNNNNNNNNNNNNNNNNaaatacttatctcattggtattttgtggaaTTTGTCGAATCCCACATAGAAGCAAGACagcaaagaacaaaaATCAATAAGCTGGATCCACCAACAGTGACAAAGAACAAAGCTGGATCCAATAAAAAAAatcagacagagtaaTTACTTCGCATGAATGGTTAATCAAATGGGCTATACTTCCAGCTCTTGTGGCATCAATAACGCGATCGTCATCAATCCGGAACATATAGGTTCCTGCACCCTGCAGAAGACACGTGACAGATAATATATATCACCTCaTTGGGCAAAAGAACCAATTTCTATATTCAGCGATGATTAAATAAGAGCAAAATTTATCGTCCTACAAAAAtatgatcatttgattaGCATAGTACAAGGTACTCGCATATGAAATACAACATCCAgtaaatataagcctacaagtgAAtcatcaaactcaccaccaacgaattgtagataaAGTGTTCTCTtcggtcagccaccagtggtctcacaatttcaccagtatattcaatgacctgaaccaaattgcagtataagtttaaaactacattctattctcaagattatatcaaatacctaagtccttgagaaagagcaattaccatatccccagctttatgtagcctctttGCAAAGATCCCAAATCCATGTATTTTAGATTTTcctgtaaatgaaaaGCAACACATGACTAACATCAGAAAAACATTCAATTAAGCATGCATGAAAacattcaagtatTCTAGGTATCTTAAGWTCGAWGTGGAAGTAAGAGAAAGTGAGCTTACCAAATGCTAGTCTTTTCCGGAATGTCTTCCTCATGTATTCATACTTATCAGCCATTGAAAGTATGCTTTGCGAACCACCCTGATTTGAAATTCTATTTTGAATTTCAACACAAAACTTAGAGCCTATAATATCTGTCAGAGACTCGTGTTGGGAGAAGCCACCAACCAAATATGGCTTATTCTCTAAATATAAACGTTTTACTGATGCTGCAGCGAGAATTTCTGGTTCTTTACGTCCCCTTCTCCCAGAATAATCATAAGGTTCTGTCCATATTACAATGAAGGTGATACTCAAAAAACAGcCACATCAAACTAAATACRTAAGTAAACATAGTTGTACACACTAGCAACTTGTCCAATGGTGACTCCCGGACTCTTCATGCGATAAGGAAAAAGAAGATTTATTGGCCATCTATTATATTGCCTTCTATAGAATTATGCCTCTGGAAATAGAATTCAAGATGGTTAATCATTKTTTTATATTTAGRAGAGGGCATCAATTATGGTACACCAAGCACCATGACCACCATGTACAAAGCAAAAGCTGTACAATTATGCTCGGGGTTATCGAGAGTAATCTTATGATTATCTACAAAAGGAAGCAAAGATATGTGTTGGTCTAATAGATCACTTGACTCCAATGAAGAAATTGAAGATATAAAACTTTACTGTGCTTGAAAGTTGAaaagtaaatggaaatgaaataaAATACTCCCTCCAATCCAATCCAAACTACCCATTTGACTTTTCACGGTCTACGAGACGACACTTTGACCACATTCTTCTTCATTTATATATTATGTTTTTCTGTNAAAATTATAATTttcNGAAACCTCTTTTTATAACAAACGTAAATATGTAAATCTtaggtaaaaaaaaattggctATATATAATTGAGGTCTATTAACAAAGTTGACTTTAAAAAGTGAGTGGGTAGTTTGGATTGGACTGGAGGGAGTAATAATGATAATAATAATTGTTTGAAAACATAAATATTAGTTGTTAAACCTTAATATACTGATGACTAAGATACACAGTAACATACCACAGCGAGCACAGCCAGATTCATTAGATGGTGGATTGTAGCTTAAATCYTGATTAGGTTTTTTTCCTGTTTTCTCATCCCCAATGGAGCGTACATTAGATGGCTGCTTGTGTTTTGAGCAGAAGGAGAATAGACGAATGCACTGGTCKTCCTCGTCTTCATCAAAAGAAATAAGATGAAGTCTGTCTTCATTTTCAAGCTGAACAAGTATAAACATGAAATAACGCRAGGTTAAGCAAGCAAAATGGGAAAGAAGGTGACATTGCCTGACAATCATATTACCAAGTCTAGAGGAGATTCTAAAGAAATAGTAATACATGAAGGCCCTAAATGTATMTTTTAAGAAAAAGAGAaacatgtacctcAACACAAAGGCCAGCTGCACGTGCGCAAAGCGGATGATAAGCAACACGACATGTAGGATTGGAGCACTGTAATAGCATAGCAATTAATAGATAATNNTTAATTCGGGCTACAAAAAttacGTCAaatttacAAgtagttagaaaaatgctaccctagaatatttcNNNNNNNNNNNNNNNNNNNNNNNNNNNNNNNNNNNNNNNNNNNNNNNNNNNNNNNNNNNNNNNNNNNNNNNNNNNNNNNNNNNNNNNNNNNNNNNNNNNNNNNNNNNNNNNNNNNNNNNNNNNNNNNNNNNNNNNNNNNNNNNNNNNNNNNNNNNNNNNNNNNNNNNNNNNNgttaaacaaagataaattaaggctatagcacaattgagggatgaatcaacggtaaagtacatctatgtcaaacaaagctaaatgtataatgtgagcgacagacaaaaggatagtgtcaatgtaggtgaaaggatcttcaaataataaaatcaatatttaggacacttcggaaagaataatctaatgatgTGGAGAGCttttaagAACAGGAAACAACGAACTGAATCTaTGCCAGCCTTACCTCGAGAAATAATGACCAATAAAAGGGGGGAttAACAAGAAACTTACATTTTTGCTTCCTTTAAGCTTTTAATAAACCTTGGAGACTTGCACTTTAGATGGAAACAAGAACTAAGGCCCTTCACAAAAGATACAATTTGTTTAACCTGTACTCTGAAAATCACCCGGAAGTTATAAGAATTATTGAGCATGAAACAAATATACTATTCTTCAGTGAATTCTCTTCATTTAAATAGTCTATCAGAGTCATTTACAACCTTGCAAAATCATGGCTTCCAAAGAATTGCACAGGAAGTGATCGACCTCCTRAGCTTTTATTCAACCCTTTGCGATCACTAACAAGTGATTCATCCATAATGACTGCTGGCCACATTGCGTGACCTACAAGATTATTTCTCGAGTTAGTTAGCTTGATATCAGGAGATGAGGAGATTGCTCACAATCAACTTGCACGTGCAAGAAACGGCAAAAGTATTCTAGTTGGCGGAGACCAAGCTATGACRTCACTGTAATAAAAAGTGTGTTTAGAATCACGACTGCGAATTCACAATACACGAMGATAGAAAAATRGCACACTAATAAAAAGTGTGTTTAGAATCACGACTGCAAGAAACGGCATGAGCATCTTTGTTGAAGTGCAAGAAACGGAATGCTCACAATCAACTTGCACGTGCAAGAAACRGCAAAAGTATTCTAGTTGAAGTGCCCATACAGGTGAACaaaaaATGCTAGtattTCTAAACRGAAATTGCAAACATATAACTGCATGAGCCAACAAATTTCTCATTGAGGCACCGCCATCTAAAAGCAAACTTTTTTTAACAAAGAATCCTAATTTTCCTTAATTGATGATTACAAAAAAAATGTCTCAAAAGGATATCCATTTCACaaaaatatattctcacaagtcacaagttgcatggcaccataaatgtaaggttgccgaattcactcaacccctcaacAACTcgcGAATATGTTCAACCAAATTCATATCAACGTGTTGCTTAGAAACCATAAAATTATATACCTTTTGAGTGCATCATATATTTGGTCTTTATAACGAGTTAGGCAACCACGTAGGCAAATTTCACCGTTAGTAAGAACTTTTACRTAGAAAAAGCAATTAAAAATGTAGCCACCTGTAAGTTTTGCCCAAATGATATCCCCAGCCTCAAGTTCTCGACTCTCGTCCACAGTAGCAGCAAGTCCAATTAGTAGGCTATAATCAGGATCATCRTCAGATGTAAGCTTATGTCCWTTGAGGTTTAGCTTACGCATTTCCTCCCTTGAAACATGAAATTTAACCTGTTCATCTGATAAATCCAATTCTTCTTCATCACCGTCCTCATAATTtacctaacatttNatttaATATAACATCAAACCGAAAGGAACACATATCTCGAGAAATATTTTAAATTCAAGGRGAGAAGGTCATACATTGTGCTTTTTAGTCTTTGAATTGTAGCTTTGAATAGTAGCTTTGTACCAAGCGTTATCAAGCGGCCAATAaACcTACATTTTcATTTTGgCGGTTaTTTATTTATTtgcttgcaaaaaaATgAACAagTAaGaaaatgcagagagaaacaacttgccttgccaaatttcaatccaataaaTGCTACAGGATCAAagCACCATCAGAAGCCAGCCTGAGCAGAAAAACAATTCGAAtcAAGCTGACACGTAAACCCTTGGAGTTGAGATATAACAAGACAAgtAagtaAAAAAAAAAAGATAGAGAATTGAGGAAGAAGAACATACTGGAACCATTTTTTCAACTTCCAATCATCTTGATCCTTGGTATGAAGAGAGGAATTAACCTTCCTTTTCTTTACAGCAGACTTActggtaagtrgcaGCATTAGTTACATTGTACTGAAACCTGGATTCCCTCAGCCTAGGTCGATTAATCCGAGACAAAACAGTGGAATCCACCCCCAATTTGACAAGCTCAGAACWGCGTTGTMGCCTTTTCCTGTCTACAAAACCCTCGTcatcgtcatcctcatccacgggcTCCGTCTTGACGAGAATTTCCGCCTTCCTCTTCCGGCGGGAGTACACATGCGTAATCTGGCGTAATTSMGGKTGWGGTTGAGGTTGTGGTTGTGGTTGTGGTtTAATTGGTTCTATGTGGTCGAATTGGTAGAAAGGATCgtggtcaggcgaagtaagtttacgagcacGaACcTtTttggaggagATGACGGAGGGGGAGGTGGCGGAGTAGACGTGGTGGAGGGGGAGGAACTTGATAGGGGAACCACCGTAGTGGTTGTCAATGTCTTCAGGGAAAGAGGGTTTTGAAATCGGGTCGGCTTGGATGTCGGGTGGGTGTTGTTCCTCGATAAGCACGGTAGCCATCACAATCTGTGTGTGTGTGTGTGTGTGTGTGTGTGTGTGTGTGTTTGGGGAATTTGGAAAAGGGGTGTCACTGTTTTGAATGAGGGGGGAAATTGGGGGTTTTAGGGTTGAAGGAGAGAGAGTGCGAAGGGGAATGAATTGATGTTCTTTTTTGGAATTTTGGAGGGGACGAAATTTGGGTGAAAAACACACTTGCGTTTCCCGCCGTTGTGCTTCGTAGAGCGTCAGATTCACTGGGGATATATAATGGGAAAAGACTGAGACACTTATGTGAGACATAGGGGGCGAGACAGGGAGATACGGTATAGTGTACTAAGTGTTGATCCCGTTTTTTTTtttttttttttggatgacgagggggttgaatcccccggcacaggaaaccacgctgctagaccgcctgtaccatgtaaggtctttcccgccgggattattccctgaccgggcgtcagctccccagtccaacgctcatctagggaatcgaacccaggac
>P18903_1006_gene-62-consensus_uralensis
NNNNNNNNNNNNNNNNNNNNNNNNNNNNNNNNNNNNNNNNNNNNNNNNNNNNNNNNNNNNNNNNNNNNNNNNNNNNNNNNNNNNNNNNNNNNNNNNNNNNNNNNNNNNNNNNNNNNNNNNNNNNNNNNNNNNNNNNNNNNNNNNNNNNNNNNNNNNNNNNNNNNNNNNNNNNNNNNNNNNNNNNNNNNNNNNNNNNNNNNNNNNNNNNNNNNNNNNNNNNNNNNNNNNNNNNNNNNNNNNNNNNNNNNNNNNNNNNNNNNNNNNNNNNNNNNNNNNNNNNNNNNNNNNNNNNNNNNNNNNNNNNNNNNNNNNNNNNNNNNNNNNNNNNNNNNNNNNNNNNNNNNNNNNNNNNNNNNNNNNNNNNNNNNNNNNNNNNNNNNNNNtttctgagctatctgtcTACTCGGCTGATGCAAATACAATACTTTCGGTTTGATTCATTTAATGAACCTGTTAGAGGGATTTAAYGATTTATATACATTCTTMGTTAATTATTWTCTCCTGTTTTCTRCAACGCTTTCGTCATACTCCGTAARACTCACCTTGTGAKGTRAMRYATTACACAKTKATATGGATGGCTARCATKATTTCCTTCTGGCTGGCAACttgcagattgcttgctgcttcagATTTTGTTGGCTGTTCTAATGCATTTGTCTSTCTCTACCAACATGCTCAGGTCATACCAGTTACAGTTCAACAACCaactagtttgatAGACATTTATGGATTCRGCTTAAYGGAAAAAAATACATTGTCAAGTACACATTTCAGAGGTGATTTGCATTCTTCTATTGCTAATTCACCCSATAAATACGAGGTATCCCCCGTGTGCTTATTGAATAGTTTGCCTATTAGTCAAACTCCGAAAGAGAGTAATATCMCAAGTATTAGCCAAGTATTAARTTAGTCGAGAACTTTAAAAGCGGAAGCTGAGTGACTCCAGTAGCCCTGATAAGCCTCTGGTTTTGGAGGCTTCTSGGAAATCTATatccttcattcatggCGCGCTCATTTGAATAAGCWGCACCGGAGATTTGAGCAACTTCTTCAGCGTCTCAACAATGCTCCTGAAAGATGGTCTCTKTGATGCATCRCTGCACAAAACAGATGGACCAATTAGTTCTACGTATCACAGCATTATTACAgcaactttctgtctgattTTTTCASGAATAWRAAAATTTACAYTAGTTGCCGGAAGGAAATCAGAAAatgggaatgccatTAAGATATGGAAATTGAACTTACTCGGCCCAGCAAGCTTCTATGAGCGAAGCCAACACAGGAGAGGTGTTCGCAGGAATAGTGAGCCTCCTATTCTGGAAAGCAACAGCTCCAACAACCTAAAGGMATATTACGCGAGTAAATAGCAGAAGACAATTTCWACGTACCAAAAGCAGAGagttattagtcgcAAGTACACACAACAAACTGAGAgccaatttggttttAACATCATTATACATGCAACTGAAACTAGCACATCAGCACRTGTTAGRAGTATTACGCAGTGACATGCTACRAGGAATTAAGAGGGCTTTCTTATATCAGCAAGTCTTTTCTCCTTMATSGAGctcTTTTTTCCTCCACAGAAAGCTGATAAKTATGCTACTCCTGCATGGTAYCATTGCTTTTCAYTTTTGATGATTAATCATTTTGCTAGAAAAGAAAATACATCCAGAGASGATAGAAGTAAATTGATCATACCTGAGCTGGGCTAAGTCCGTTCCAGGGTTGTTGCATGGTCACGAGCTCCCATAATATGACCCCAAAACTGTAGACATCTGATTTCTCATTTGAGGGTTCTCCCCGTAAAAACTCCGGGGCCATCCATTCAGGCTgaaatggaaaggaaaCAAAATTACTTACATGAGATTTGCCCRGGCTAACTGTTCGGGTGTTTACTGATACAATTGGAAAACTTMATCGTTTTAAGAGTTTAGAGAAGCTCACCGTTCCAGCAACCGACTTTGACGACAAGAAAGTGTGTGCTTTAAATCTGGACAAACCAAAATCACATACCTGAGAGTGGYGTAAGWCAARATTAAKCACATGTGTYAGTAGATAAAKYCCCYCCCMAAAARAYCGCSTWTTAGRAATTTAGAATATATACAAACCTTCACKGTCCAATTTTTGTCAACCAACAAGTTGGGAGATTTTAGATCCCAGTGCACTACAGGAGGGCTGAGACAGTGAAGATAATTRATCCCCTTGGCCTATACAAACACAAAAAGCAGTGCTTTAATACATTGCACCAGAAAYAGMYATCTCAATAAAAATGGCATAAGSACACAGCAGTAAGTATGACAGACCACATCCAATGCCATTCGTAATCGCCTTCGTTGATCCAAGACTTCCCCAGAAGCGGGCCTGTGCAAAAGACGGTATAGACTTCCTCTGtcgccaaaaaaaaaaaaatactcaGTACCAATTAYCCAGCTTAGTTAAGCAAGTATAGAAACATGAATACATATGTTTTAAATGTCTCACCTTGGCAGATATTCTGTTACTATAGATAGGTGTGGACGCTTCGTTACAGCACCCATRAAGAGAACCACGTTTGGGTGCCGCACACGTTTCATTATGGCAACCTTTAACAGAAAARGAAAAAaatagttatcattGGCAAGTTAGTCACAAAAGAAAAATGATTCTTCTTCAAGATTCATCATAGAATCACAAGACATCGaycagacagcagtcacagcacataaaTCACAGCAGATTCCGCTGCATTGCCACTAATTTAATATATCAGACAACTGATTTGCTATTCTTACAAAATACTTGGTAAGAATAACATTCAAACCTGAAACAACCTAAGGGAAAAGGaacagtgatcaattccttttctctttgttagctgtttttttgcaaaaacatgaagctaactttaccactgcttagatagaaNNNNNNNNNNNNNNNNNNNNNNNNNNNNNNNNNNNNNNNNNNNNNNNNNNNNNNNNNNNNNNNNNNNNNNNNNNNNNNNNNNNNNNNNNNNNNNNNNNNNNNNNagtgatttcaacattaaatcttgaattgatggagagtaagacgaaagatcagaggttatgcttccatatgctcatacctcTCGAAGGAACTCCTTCAACTGATCGTCATCAAAATCTTGTANAGTTAAGACCTTCACTGCAACATCCTGCAATACAAAGATTTGATAGTGGATAGGAGAAATTTAAAAAAAAAAAAAAAAAATTAAAGAAAAAAAAGAAAAAGAAAAAAAAGGGAAAGGAAAAgaaaaggcatttaTCTGTNATCTGCTTCAAATGCAAGTMCTRAGAAACCCGAYACAATCYGTGTCTTATCCAAAARAcagttgatamgaaTAGCAAGACATGAGAAAGGTAAAGGTATCAGGTTGTTCAGTATTTACTATTGATAAACCAACATGARACTGGAGGTACTAACCGATCCATGCCATTCAGMCCTGTGCAMGGTCCCAAAAGAACCTGRTAGACGWTGATCCAYAAGCACATGTCAGAGATGGACAGTTAAATGATTCTTTTAATATCAATGTTGCTRCAAATGYGTAMTTTAAAATAGCAAAAAATAACAGGCGATTACTTACCAGCACCTACACGCTCTTTGAGATGCAAATCATCCCAACAGATTTCCAGCCAATCCATAGCAAGAGATGGTTCAAGGTCYAAGTATTTGGGAATATTTGAAGTGSRACATATGCATTGCTTATCGTCTGTCTCMGTGACAGGTGGACTTATGTYCAATACGRGGYGMTGCCCAGCATTTYCAATCACTGCACAGGAGACRTTCATTTCTTTCTTGTAGTTCTGTTGTATATACTCTCCCACACTTTGGCYAACTGCCACTGCTACTGCCTCTGGARCAGCTRCTACCTCAGAAACTGTTGCTTGTAWGGCAAGCAAATCAGGCCTCTGAACAACCTGTGCACTCTTCGCACCCCCAAGTAAACTGTTCTCATTATGCCAATCTCCTTTGTAGCTTCCTGTATTACAYAAACCAATATCATAATGAAACACTGGAAAAAWAGTAGTAATTGTTTGCAGCAGCATGTTCCYGACTCTCAAGTCAAGTCTTGAtagccagttgtmttagttgtatttacATTGAAAGATTTGCMCAAAacacgtccccaatcctcrtgtATACAAACTACTACAATGATTCACCAGTTATACAATCGTAAAAATGCTAGAAGNATAAGATAAACCMYTTGGTGCTGATGTACNCTGCAACTTAGTACTGAGGCCAAGAGTATRTGTTACAAGGATGCCCGGGTTCGCCTACgtgttaaaatctgatNAACAAAACAACCAAGTAAAATCTTATTTCATCACTGATTTGGATTtttaccaagaaggcaagaatccttaTCCTRCCGTCTTAATTYTCAATGTTGATAGTATACTCACACCATCAAGTCAATATTACTCAGAACCTTACTGTCATGTAGCTTTTGCAGCTTTGTTCAACATAGAAATATCCAaaaaaacaggcaatGATGATAACARTTTCAATTATTATCATACCAGGGTTTAGAAGACCAGAGGAAGGACRTGTCTGTTTTAATATTGGTATTTGGCCTCGTGATGCATTGTGAACAAAAGACTGCTGAAACTCTTTGATGCGARAATCTTGGAATNTCAAAGGCATGGGAGCAAGTAGACTTCCATTTATTGAGGAATCTGGAGAGTGKACATTTCCCGGCTCACAAACGAGATCAACYACAAATTCYCTATTAACRAAGATGAGGATTAGGAAGATTGATAAACTACATTTATAGAAAAGAARCCACTATAACATACTacatagtctataggcAGAAACAGATCCCAGAATGCATATGAATGATTATYCAGAAAATANTACTAtagaatatcaatattTAACATTatACCatcctNNNNNNNNNNNNNNNNNNNNNNNNNNNNNNNNNNNNNNNNNNNNNNNNNNNNNNNNNNNNNNNNNNNNNNNNNNNNNNNNNNNNNNNNNNNNNNNNNNNNNNNNNNNNNNNNNNNNNNNNNNNNNNNNNNNNNNNNNNNNNNNNNNNNNNNNNNNNNNNNNNNNNNNNNNNNNNNNNNNNNNNNNNNNNNNNNNNNNNNNNNNNNNNNNNNNNNNNNNNNNNNNNNNNNNNNNNNNNNNNNNNNNNNNNNNNNNNNNNNNNNNNNNNNNNNNNNNNNNNNNNNNNNNNNNNNNNNNNNNNNNNNNNNNNNNNNNNNNNNNNNNNNNNNNNNNNNNNNNNNNNNNNNNNNNNNNNNNNNNNNNNNNNNagtagctaagtcccctccccttatcttctcaaaacaataactaatagaattgaggaagtggcacaaagaaccagtgaaatgatacctttgagtcaagcaaggcagtttgaccctagtccaaacaaatgggaagacagaggccactgaccaccagatcatcacaagaaaataagagcttatttaggtggctttataatggatagtaattcaataagtccatagatcaacagctgtgatagggtaaagcacaatcaaaaatcaatatttcttttgaaaaagctagaaattatatacctcggcaactgcctatcatcttcaatgataacaaggcatgattttagagcgaactgtagtcagccgatatccacaatacctacaaccttgagctatcctgcatggcaacccaacataGTCTGCCAGTTTCTGCAGAGCAAAGATCAccaaagtactcatgttcaattaGATAAGCNTGCAAATGTTAAGAGCCATCACATTCGCCAACTGTTACATTGAAACAGTACAGGAAAAGATCCAGAAAAACcactgtagtgcattgaaAGCCAAACAAATACGTAGTAAACCATAGCACATAATAAACAATTAAACATGGTCAARCTCAGAATAATAGCTAACTGGCACAAGAATGGAAAYARTTCAGTCACCTTAAAAAGTATAGCRCGATGTCTACAAAGCCCTGAAGAGAGACTGCCAATAGGAAGAACGATACACTTGTGAAGATCCTTCAACCTCTTACTAATCACTTTCCAGMGCAAATAGAGATCACCTTGTTCCACCGGGAAGTTACCCCTTAATACCAGAATAATTGTAAAATTATAAACTAAAATGGTTATGAATACTGGCACAAGCTAGGTGTCTAGATTAGATAACAATTGATACCTACCCCATATGATTAGAAACGAGTTTRCCAAGCTGCTCCACTAGTACAAGTRTACTCTCTGAAGCACTTGACAACTCTTGAGCTTTATCCTGAAGCTTCCTCAATCTTGAATCACCACGTTTGTCAACAAGTACTACCTCCATTGATGTATCATGTGGTGAAACAGCTTTCAAAGACTTCAGAGACGGAATACTATTAGYTTCCTCAGAGTCWTTGCACATTACCCAAACATGAGGGTTCATTCCCAGTATGTTGTAAAAGCCATCAGATATCTTGTCAGTATATGACAAACATCCATTAACCTGCACAGACAGATAAACAGTTGATGTCGCACATTAGTCGTGAATGTTATATATTCAGWCAGTATGCTAGATGCTTTTCACTGAAGGTGGAAGTCCGAATACTAATTMTCTTATTAGAGAGACATTAGAACSGATCATTATCCACTTTAATTAAACATTATCCTCCAATTGCCTCCCTACGTTACATTCTGTCCCCTGCTTAGGAAGCCTCCCATCAGTGGTACAGGTAAATTCAGTAGGCAATTTTTACTGTGAAAATttgcaggataagaACTTTGGTCATAAAAACTCACGCAGCTTACTACCGCAAATTAATGAGGCGGTCTATGCAAAGACATGAATTACTTCACAACCCACGTAACATTATTCTCACAATAAAYGCKATGTACAACGTCATTTCAAATGACAAATATAAGGATAGTTTTGTTTAGATCAGTTTAACCAGACAAATTTTACCATCGATCtctacccatgtttgttaaatt
>P18903_1006_gene-66-consensus_uralensis
NNNNNNNNNNNNNNNNNNNNNNNNNNNNNNNNNNNNNNNNNNNNNNNNNNNNNNNNNNNNNNNNNNNNNNNNNNNNNNNNNNNNNNNNNNNNNNNNNNNNNNNNNNNNNNNNNNNNNNNNNNNNNNNNNNNNNNNNNNNNNNNNNNNNNNNNNNNNNNNNNNNNNNNNNNNNNNNNNNNNNNNNNNccgtttgacaattgtaacaaaacataaaacgcaaaatgccgaaatgaagctaaacatattgtccatacctgcactggattgcttatccatctgtgcttctagggctttcttggacgatgatccatgaccaccatcacttgatcctggtagttgatcacttggtaaagatatattccaaagtgcaccatccacagtctgtaaggagaggaattagtcattatccagtaaattgcaaatgaaacagtcatacaaaaagatatgtgaagcagaattactacctgctcaaaggtgaatgcttgatcaaaggcagttccggcaagttcaggagaagaaacaaagttgtgaaaatcaaagtcatcaaaatccccaaaatctatattattgccAAGTAACAGTCCAAGGTCATCAGCATCCGATGTACTTCCTTGAGAAGGACCCGAAAACTCAACAGCATCAAGGTACAATCCATTATCAACAGGTGGGTCACAAACATTATTATCAGGCAAATTGACAGAAGCCTCATTATACTCATCATTCAGCTGAGGCGGCATATACTCATTCTTCACTGCATCTGTGTTGCTCCCAACTTGCAAAARAAGATCAGATATCTCTTGATCATAAATGGCCTGTGACCCACACTCATATTCTTGACTTGCTCCTGCCAGCCTCTGATCAATACCAGCTACGCCCTTGCATTCCGCAACATAATTCGGGCTACTTTCTAGAAGTGGAACACCTTGAGGAAACTGCAGATCGAGGTCCTGTAAAAATAARCAGAACAAggCAAATGACATGGCTGAAGACAATCTAATTCCTCAACTGTTTGACACATATGATCCCCATTCCCAGCATTCATGACCACTACAACATGCAAACATCYCGCCTCATGTTATCATTCTCGNGCCTTTTCCAGGCTCTGTTAACAAACATATCAAAAAAAGATATGTCTTGTAAAATAGATTCAAACAATTTCTTATTAATGGCATTAGTACATCAATAGCACCAACAACTAAGATTCTCATCTTGTAGACCGGCACTCGACAGCAACCTTCCTGGGCTAAGTAGCACAAGTTATATGGGCGCTTTCACGttaaagatggcatactaccaaataattgacaaatatgcttgcgttcaccaaaaaattgaagagctaaagagaGGTACAAACCTGGACTAAATCATTATGTTCGATGAATGCATCATCATCANCATAGGGGTCTTCAAAAGAGATGTCGCCATTGACTAGATTCTCTACTTCATTATCCTCCCACTCTTCCTCNACCAACGGCGCTCCATATTGCTCTCCATTTTTGGGCCCAGTGCCACTTTTCTGGAATATTCTGCAAAGAACAAACCCCTCCTATCCACAAAAAAAAAAACAAGACACCTTATTGACACTACGATAATAACTTGCAacagtccgagtgAGCTCCAATTCAAATAAAACAGCTCACTATAACAAAAACCAAAAAAAACAGCCACAAAACAAGAAAGGTTAGAACGCTGACCAAAGGGTACCCAGCTTTGTCTAGCTTTTCATCGACAAGTTTATACTCATGCATAACCCAATCAGTGCGCTTGCCACGTGGGGCTCGACCAAAATGGTAAACAAGGGTTTTCTTCATGCCAGCAACGCGTCCCTTATGATGAACAGGCCTGTCCTTGCCGGTGGTCTTCCAGTATCCATCACTGGTAGCACGATTTGTGCGCATTCCATTTCCATACTTCCTATCAAGTGCACTAAAGAAATACCACTCCCTGTCTCTAGTCTTTAGCTTCGATAAACCTAAATTCACCAATCACCCAAATTTAAAATCAAACTAATTATCCCTTAAGAACATCTTAACGACTTAACCCCACAATCTTAACTAAATCATCCAAAACAATAATATAACCTCACTGATTTCGCAAAACAATACTTATTTCGTAGCTAACCGTATCATCCTATCAGCCACCCTCATCACATGTACTCCCTCCTTAAACACTATGATCTTCCTATTCAGCTTTTCAAGGTCAAAGTTTCAAAGCCTTCACAAGTAATGAAGTACTCCATCTG
>P18903_1006_gene-7-consensus_uralensis
AGCATGCACTCTCTATTACcaccatgacaccATATACCAACCCTCCTATCTTGAATCATTTCGAATCATTAGAATGGTTAGCGTTTTGTATCAAGTAATGTCTCTTTATCTTTTATATTGGATAATATATTTTGGCTGTTTAAGTTGTAAATTCATTTTAACCTTACCCTGTTAAACGAAAGACCACCTATAAATGATTTGAATCCTTTTGAAAATatgacatattttctaATATTCGTCTCAGAGAGCTGCTCATGTGTATTCTGAAGCCAAGAGAGTGCATGCTTTCAAGGATACGGTGTCATCAAATTTAAGGTTagactttctttgaaattagccaaacaatttGaaaatttctccacttgtatactgtcatcatgcattcatgcttaagcctccttgtgcggctgattttgtttttgtttaagatgcaatgaagtatgtatacagtatattgacattaatatacttacaatattcatgaaaacttatttattgtttaatacacggcaagttttctagtgaaAacatgacaattgcaagaattctatatgatgttaaatccatctcactttacaactagctggaaaaagttttatctttggagcgaaattgatccttctgattagtcattgtttccattgcagtgacgatgatatgcttaagaaacttggTGATCTTATGAATGATAGTCATTACAGCTGCAGTGTTCTTTTCGAATGCaggtatcaagcaaTTCTTTCTTCCTAAATGATTTAATAGCTTCCCTCATGTATAGATTATATACTCCGTATATGTTTGTTTAAGCCGTCCTTTTCCAAACAATTGCTGGAGTTGGCTAATGTGATTGGACAGGTTGGCAGTAACTggggCTCTACAACTACAGCTTTTAGGTTAAGGTAgaataTatgataagcaaatgttgaatataggtatagttagttgaacatgcatgagatattgagatactagggtgggtggagaagttgtatgggaattattcccaagaatagctacgcaactaagctcagttgagttgtttccgtctaaataaaagaaacttaaaatcattatgacgatagagatgcagaaactttgaatcagaaggctaattagtagcttctagaggagcacttgaaaattgaaatccactcatttatgtgcgtgtttttaatccaggttgtctaattcaatataaatacgcaacatccggttcatgatacgcttgtaaaacagtgaAACAGTGgcttatgcttatATATAGATTTCTACCAGTCACCATCATAAAATAAACTTAAACCGTATAATTGACTCACAATTCACTCGGTTGAGACTGAGAGTCTCAGAACTCAATTTCTGATTGGTTAATGTTAATGTTGCTTAGAATCAAGTgcaagtatcctaatatccaacataACTATTATGTGAAATAGTTTTATGAGTAGATTGACCTCTCTTATTTAGTTACGGTGGTAGTTTTGTTAAGAAGTGTCAAGGAGTGACTTGATKCTTGTGTCTTAATTATGGTGGTGATTGCCAATGTAGTTGTCCCGAGTTAGAAGAGCTTGTCAAGATTTCCCGTGAAAAAGGTGCTTTAGGGGCAAGGCTCACCGGTGCTGGATGGGGTGGATGTACTGTTTCGTTGGTTAAAGAAAGCATAGTGCCTCAATTTATCCTTGATTTAAAGGTATGTTCTAACTAAATATACTCTGTATTAAATTTCAAAGTTCTAATCAAATGATTGTATAATTTTGGCCAACAATTTATATTTTTTTTTTTTTTATATTCCTTTTCGCAGGAGCACTTCTATCGATCTAGGATCGACAAAGGTGTAATCAATAACAATGATCTAGGTCTTTATGTCTTTGCTTCCAAGCCTTCGAGTGGTGCAGCTATCTTCAAGTTTTAGTATCTCTTATATCGTTCATTAGTATGAACGCTAGTTTTTTCTTTCGTTCAGGCCTCcacattacgtctgcaagtatt
>P18903_1006_gene-71-consensus_uralensis
NNNNNNNNNNNNNNNNNNNNNNNNNNNNNNNNNNNNNNNNNNNNNNNNNNNNNNNNNNNNNNNNNNNNNNNNNNNNNNNNNNNNNNNNNNNNNNNNNNNNNNNNNNNNNNNNNNNNNNNNNNNNNNNNNNNNNNNNNNNNNNNNNNNNNNNNNNNNNNNNNNNNNNNNNNNNNNNNNNNNNNNNNNNNNNNNNNNNNNNNNNNNNNNNNNNNNNNNNNNNNNNNNNNNNNNNNNNNNNNNNNNNNNNNNNNNNNNNNNNNNNNNNNNNNNNNNNNNNNNNNNNNNNNNNNNNNNNNNNNNNNNNNNNNNNNNNNNNNNNNNNNNNNNNNNNNNNNNNNNNNNNNNNNNNNNNNNNNNNNNNNNNNNNNNNNNNNNNNNNNNNNNNNNNNNNNNNNNNNNNNNNNNNNNNNNNNNNNNNNNNNNNNNNNNNNNNNNNNNNNNNNNNNNNNNNNNNNNNNNNNNNNNNNNNNNNNNNNNNNNNNNNNNNNNNNNNNNNNNNNcaggccactactcgacagttgccaccgtactcactgaaaggtcaaattgaataagaatgaacaatgggttcacaaattatttttaagatctagTTGTAAAAATGTCTAGTGTGTAACACCGAATTTGAAataaaCACAAACAtgCACAGTCTACAGAAAGGAGCGGCATTTCATGCTAGTCACATAATAGGAGTTAGCTAAGTAAAACTTACTTGTCGtataatagaataagTGACTGTGGTCTTTCATAACCGTTCTTCTTCTCCTCAGGTTTTTTTTTACCAAAAACTCTAGATTCTGGTTTCCAGGATGCTTTACCCAAAGATTCTCCAAGTAATTCYGCAATATTTGATGCCATAGACTCGGCTCGCTGCTTATAAGGAAAGCTCTCCTCTTTAAAGTGATTTGACAGCCACATGTACATAGAACAAACCTGGTGCTTAGTCTCAAGATCCAAAAGCTCMGTATCATTTCTAGCAGAACCCTTAGGGATGCCCATAGCTATGTTCACGGGCAGCTTGTGGCTATATGATGAAGCAAATCTCAAGAGATGATACATTGCCTTTGGATCCCGAATATTGACTGGGGCAAAGCAGAAATTATAGCGATCTTCTAAGGATAAACCCTGAACTTTTTCCAGCATATTAGCCACCTTCCTTATGTTACTTAGCTGACACAAAAAGTAAGACCCATCAAGACGACAACTCTCAGCAAACTTCTCAAGAAGATCAGCAAAAGTAGTATTAGGAATTTGTCCTGCAAAAAGCTCAACTTGCTCATAAAACGGGAAGAGGCCTACTTTTGTAGCCTCTTCGAAAGGTTGTTTAAGACATTCAATTAGGTAATCCAAATCTTCTAAAAGAAAGGTAGTGGTAAGACCATCAGGATAACGACTTCCTCTCCTRCCAGCCCTGCCTGCAATTTGTTTCACTTGTGACCCTGGCACAGGAAGAATCTTATCYCCATTGTATTTTGAAAGGCTGTAAAAAACCACCCTTCGAATGTTAAGATTCAACCCCATGCCAACAGCATCACTGGCAACCAAAACATCATATTCATTATCTGGGTCATTAAACAGAGAGGCCTGCTGCCTTCGGGTCTCTGGAGGCAAAGCCCCATAGATAACACAGCAGCGATGTTTAGTTTGCTTTTCAATAGTCAACTTGACCTCAAAGATCTCCCTCCTGGAAAACGCGACAACACAATCGCCAGACTTGATATTTCGAAAATCTCCTTGCAATGTCTTTGCTTCAACAACCAACGGTTTGAACCTATCATAATGTTGTTCCACTAACTCGTCCCCTGTATCTGAACAGATCTTACGCACAATATTTAGTACACTTGGATCGCCACATAAGTGTATTTCATCAGCATTTAGGCCAAGGAGAGCCCTAGTCCATGCAAATCCTCTAGACGAGTCGGCCATCATTTGAATCTCATCTATAACTGCGACATCATACAGTTKATCAGTGGATACCATTTCAACGGTGCACGCAACATGATTGGCAAAGGGTACATATTTCTTCTCCTGTCCTGTAAGTAGACTACAGTAAACACCAAGTGTGTTAACTTTATCAAAAACTTCCATCGCTAACAAYCTTAGCGGACTACAGTATATCCCCTTCTTTGCTTCCATGAACCGTTGTAATGCATTATATGTCTTCCCACTATTAGTAGGCCCACAGTGATAAATAATCTTGCGCTTCATAGCCCTTGCAAATGGAAACCATGTGTGGGGMTTAGTAAGATCAGCAGATTCAACCACTTTACGATACCTCTTAATCTCACTAGGAAACTCCTCCAAACAAAATTCAACAAATATAGGAAACAGAAACCTCTCTGCCTCATCGCTAGGTCCCAGTGAAAGCAAGTACTTGGCAACATCATCCCGGCAATGCATAGTGAAGAAACTCCTAAACTTATGTACAGCCGTAGGAAAAAAAGATTTACCAATAAATATAGCCAACGCCTGATTTGACGCCCATGGAGACCTAGCAAGCCTTCCAAAAATTTCATGCAACATCTGCCAATCTTCCTTACAAAGCTGCGCATCCCTGGGCAATTCCTGAAGCTGATTATAGATTTCTACAGGGTCACGTGATGCTACATGTTCAAACCCTTCATAMTTCCTAGAGCTACCCACctcaccgtcgacgtcgacgacaggcAAACTTTCAAGTTCTAAATCATCAACACTCACAGCAGTCGCCGATACAYCAYTTTCATTCCTACCTAAATACGGTCCTTCGGAGCATAAATCAACATCAAAATCAGGCACATTATCAACTTCAGTATCAACCAAAGTTTCTAAATTTTCartaacatcatNattatcaaCAACACAATCAGCATTACTTTCCCCGCTTTCGACGGAAGTACACAAACATTTAACATAATAATTAGAATTTAACAGCAATGGCGGCGRCGACGACGAATAGCTGAATAACGAATTCTTACtagaagacgaataacgATAGCTAGAAAAATTATAATTATGATTATACCTATAAGTTGGGGAAAYMGAATATTGAGGGTTGCAAATGAAAACCCTAATCTGAGAAAGGCTRCGCTTGGAMGAGTATCGGCGGAGGAGATGCGTCAAAGGACTCTTCGCCATTGAAGAAAGCTTACTAAAGCATTGAATTTGAATGATTGAAGGAATaaattgtacggagtgtttcgGAGRACGTAAATGGARRAAAATTAGGGTTTGAATTGGGATATTWTTAGCcgacttagtggtgtaTGGTGGCGGGACAAAAATATCGGATTTACCCGAGTTCCGAACCCATCTGATATCCAACCSTATTTGATTCGGAAATTYGGTTATTTGATACKAATATCTGACAAACAGGTCGTGTTGTGTCGGGTTYGTGTYACATATCAACGNGNCATCTATCCCTNAATTTTATTTTANTCAACTCATTTAATCCGAATGACCTGTTTAacacaaaatgacttggttaacccaaatgacattttcaaaccctttccaatcaaagatgacttaattaaagtgtacaaacaaaagtaatactttccttctttaaatgttatgtggtaggtctactcaaaatgtaggatttcaacattttcgtttggatttctttagcttggtctagctatatatataatataacgtcatatgggctaaa
>P18903_1006_gene-73-consensus_uralensis
NNNNNNNNNNNNNNNNNNNNNNNNNNNNNNNNNNNNNNNNNNNNNNNNNNNNNNNNNNNNNNNNNNNNNNNNNNNNNNNNNNNNNNNNNNNNNNNNNNNNNNNNNNNNNNNNNNNNNNNcattgacgttttattttgctaggctcggctctccctgaggaagatcagagcgtcttcctgctgcattacatcaaattctaaagctctctttggccaattctactctggaagaggacactgattttgctagcgacaagctattagagatctgttggtaaatcaaagatccatgaacatgtagatgctttagctgatatatccctcccttgcatcccctcaccttcattccctcctcccctaccaccaccaacacagctctagtcacacttcaccgNNNNNNNNNNNNNNNNNNNNNNNNNNNNNNNNNNNNNNNNNNNNNNNNNNNNNNNNNNNNNNNNNNNNNNNNNNNNNNNNNNNNNNNNNNNNNNNNNNNNNNNNNNNNNNccttgcatagaactgaacggagccagttagtctaaagaatcatttttttcgacatcaaaactaaaaacaaaaaAGAACGAATCTTTGCCTCAAAAAAAATTGGAAATGAATTTTATTCAATTATTAATCTTCAATTGCTGGTTGCAAATCAAGTAAtgttcaaatgctcaCAATTCATAAAGTAAATAACAAGGTAACAGTTcatatatggaactaAAATAAGCTATCAAATTTTCAGCAGCAAATTTCCAATGGCATTAGAARCTTCCTATGCTCTTGTTTTCAAGCTGGACTGTTTATTACCTCGGCTTTTCRAACTTTTCCTGGTTCTAGGCCCCACACTCGCACTGCTCTTAGCAGGAGCTCCGCTTTGAGCTCCTCTCTTGATTACCTTCCTACGGGCGCCATAGCTGCTGCTTCTAGAAGAAGCTTTATTGACAATATCAATGGAtaggtatactcgcgCTTTCTGCTGATTGACGGGCTGCTTGTTTAGGTAAGCCAGCTTTGGCAGAAGCCCACAAACTGCTCTACGAAGCTGGTCCTCGCCTAGGTTGCCTTGGATGGGGTTTCCCAACAGGTTCAAGCCCAGTAACGAATGGTAGTTTGCCACAAGYTGCCCCAACGCTTTTGTCGTGGTGATCTTGTTGAAGCTAATGTCCAAAACAGTAAGTTTCAACAGCCTGTGGAGCCCCTCAACTTCACTGATTTTATTGCCAGCTAAGTATAGTTCCTTAAGAAGTGAGCAatttgcaagacaaagtcCTGATAGTTTTCAAGTAACATGCAGAAATTAGAAGGAGATCTTTCCCTGAAGTCGNTCAGAGATGTGTTATTAGTCGACCGAAGAGGTGATATTCAAACCCAACCAACTGGTTCatatttggttaaacgaagttcaaagatttcggtagatagaatgaagggcatcgtCACTCAAGATGTGTGTGGACTTTTTTAAAACATTTCAACTAGTACAATTTTAGGTTTCAcacAGAGTTTTGAAGCAAAAGAACAGAAGGAAGTACCGTGTCCAAGTCGTGAAATTTTGTTGTAGCTCAAATCAACAATCCGTAATCTGGTTAATTCCCTCAGCCCATCGATGGAGCTGATTCTGTTCTTAGACAAGTCCAGAAAGTGAAGGCCCCTTGGAAGTGATCCAGGTGTTATTTGAACTGCACAGTAAAACAGAAAACACGACACAGATTTGTCAGATAATGAAATGTCGTGTGTCAGATAAGTACAGCTCTCAAACTTAATCCAACCCATAAAGAGAAACCAAAATAGACCAGAACACAAACTGATCCGTTCGATATAACTCTGCCCAAAAATGACCCAACCCTTAAAGGCCCTGAAACTAGCAGAAGTTGCTAATTTGAATCGAAAAACCTTATTATCCACAACCCGAAAATGAGYCATAGACCCAATGTAAACAACAAACAAAAATGACACTAACTGACCCCAAWCTGAAATGACTCAATAGCAAGACACCCACAAAAACCAGAGAACCATGTGACCCGTTTGCCAGGTCTACAAATAATACCTGATAAGTGACAATTGATACAAGGCTCCTTAGAatgactgaaaaataaaAATAACAGGTGTATACCTATGGAGTTGTTTGATAAATTCACAGTTCGGAGACTTGAGAAttgtgatcgatcaTCGGGATAGCTTTCAAGCCCAATCCTGATATGTGAGCCACAGTCGAGGAGGAATTCAGAGACTGGACAACACTATTAGCATACAAGAGCTCCTCTGACAAGTTGATTTTGTTGTATCTAGACACATGGGTagcgtcttatacttttgcgaACGAACAGCTTGCNTCGGGAGAAGGTGGGAACTCAATATGTTCTTCATCCTTCTCTTCTTCAAACGACRATGCATCAGGTTGGATtcGTCAATATCCTTAACCCAGTCTTCTTgtaaACCCTAGAGAAAGCCACCCACTGATTTTGAGGCCATAACCCTGAAACTCTTCCCTCAAATCCRTCAGTATTGTCCTTATCCCGACTTTTATAGCTGCATATTTCTGAAGATGAGCCAGGTGATTCCTGTTTCCTGAGTTGGTAGACCCTACTGGGTTCAAGGGGGTCCGATGAGTAGCCGCCCTGCTGATTAAGGGAAACCAGATGAGAGACCCTAGTTTTAtcagcattattaagtggtTTCTGTAAGTTTCTGTGACTCCAAAGAAATAATTTCCACCAGAGTTTCCTGCTTCTAGAAGGAAGAATTTGGCTGGAAGAATGCTTCTTTAACATTACTTTATCAGCACTCCTGTGAGTTAATACCGATGATTGGCTTCTACACGGAGATCCCAAAAAAACATCAGCGCCCTTTACTTTCTCAGCTAGTTCTCTCGTATCCAGGGCAGAGCAAGAGCGTGTGAGCWGTGGTGGGGCCCATCGCTCTTCCCGAGCCATTCCAGGGTCACTGACATGCCCACATTGGACCATGGCAGAATCAGTCACCCTTTCATCAGTACCTTCTCCATATTTGGTTTTACTTTCGACATTTACMGCACTTCCAaaggagctgtcaataTCATGGGCTTGAAGGTTGCAATCAGAGTTATCTCGGCTGATTGGCGATTTGTCATCACGCTCATCTTCACCTTCATATGCCACCTCGAAAGATTCTTTCTCAGCAGAAATGTTAGGGCTCAMCAATTTGACCTTGCACTTAGAGTTCTCCGGGAAATTGAATAGCACTGGTACACTTRAGGAGTTTGCCTGCTCGGACGACTTCACAGGATTCTCTAGTTTCACCTCAAGAATTTTCATCACATTGTTCTTCTCAACATCAGGTAAGGGTTTCACATCAACCTACATAAAAGCACRTCATTTGCTTAGATATACAGCAGAATTATGCATCCTGTCAAACAGGGCGGACTAATAAATTTGATAGTCGCTAATCAAAATGTAAGATCAGGCGCAGGCCTCAAATTGTACAAAAACCAAATAATCCACTAAAGTAAAAATTTGAAATTCCTTCCTCTTWAGAAAAAAGTTGTAAAATACAGATATAATACTACTCATCGCCTCATCCCATTGTTTTTAGGACTCTATTCTCAGAACGTAAGAGAACATGTTATTACAAATTAGTCGGCCGTGTTGCAAAACACGAAAAATAACACAGAATAATAAATTCTTACCTTCGTTTTCTTCCTGTTCTTCCCAAAGCAATAgaAtaacGccatatcgacaagctgcgtttaatcgaatacctaaaatcacgaatataagacgacttccaaatgtagatgatagagcctttttTtttcTtttttctttttctttttttttgttacctcacctcattcactagcacaatagaagttcacatctctaatggaatactttataaagatgacattgtaggaacattagccataatcgATGGGTAAGCGCGAAACCAATGTTTTGCAGACAAATGTAAAGCAACAGCCTTGTGTAATCCCAGCACTATAGACCCTCCACTGAGGAGAGGTCGATAAAATCTCGGCCAGAgtgatgtccacacaagaaatctccagaaagctcCACACACCTTTAAAATAAttacaaaaagaacacaaaaaaaattagaagacaaactaaattcccatttaaaagtttttagatcaaccactcaaatgaaatcagccaatactatgtttttgttccgattcgtgtaaataaattgaagatttactcacataaaacagatcaagaaccaggctaattaatggaatttttgattgcagcacgaaaaggactaatatataaataaa
>P18903_1006_gene-74-consensus_uralensis
NNNNNNNNNNNNNNNNNNNNNNNNNNNNNNNNNNNNNNNNNNNNNNNNNNNNNNNNNNNNNNNNNNNNNNNNNNNNNNNNNNNNNNNNNNNNNNNNNNNNNNNNNNNNNNNNNNNNNNNNNNNNNNNNNNNNNNNNNNNNNNNNNNNNNNNNNNNNNNNNNNNNNNNNNNNNNNNNNNNNNNNNNNNNNNNNNNNNNNNNNNNNNNNNNNNNNNNNNNNNNNNNNNNNNNNNNNNNNNNNNNNNNNNNNNNNNNNNNNNNNNNNNNNNNNNNNNNNNNNNNNNNNNNNNNNNNNNNNNNNNNNNNNNNttaatttatttacaatatttttgtgacaCAACAAGTGCAGATGGATTTTTTACGTTTTCTGCATTTCCATTTCTCAATATTACGCACAAGTTCAGGTTGTACGAAATTACATGNCATTCACTGATNCACNGATACACTTSATTTTTTTCAGTCATCTGCTAAATCTTTCAATTCTTCTRCGWCGCACCTCATCYGGAGACAAATCATGTTGCAAATTTGYTGCYANGTCCCTYCCATCYCTGCCAGTCCCACACATCTCACATATGGACAACAAACCYGAATTGTCAAAAGTACAAGCCGGACATCTCCATACTTGAGTYACGACRCGWCCTCTCTGGCCCCCACCAACTACTCCTCTGCCCGAATATCTCCGACGTCGAAATAATCCCTGCACAACCCTCAAAGGCCAGCTGMACACACCAGAAACACTTCTGAWAATGGAACTCAASGGGTTTGGCCCGGTATTTGACCTCTTCAAATGTAGATAGAGAATCCCGGCCAAAATGCCACCYAGATGACCGAGGAAGGAGACACCTGGAACGAACATCTGGATGAGAATCAACTCAGCCCATGCAGCATATCGTGAAGGTACAAGGACACCGTGCACAAATGTGTAGTCCTCGGATCGAGAGTTGAGCACGACTTTCATAGCAAAAAGGACCCCAGAAAATCCRACTGCATATTCCGAGTAAAAYGCTCTCTCGTAATTGAAAAAAATGACAAGGGATTTGGCCAATACCATGGTKATTCCCTGAGACATGGCAAGTAATGTGGCAATCATGGATGCGTATTCAACGCTTCCCATTGAAGTCTCCAATTGTATCCCCTTCCATAGCAAGGATAGCATATTRTAAACCAAGTGAGATTCGTCCATGTGGTAGAAGGGTGACAAGAAGAAACGCTTCAAATCTCTATGCTGTTAAGACCATGAAAAGAAGGTTACAAAAGGAAGCGTTAGWYTCACTTAAGTGTCTCACAAAAAAAAAAAATGCGAGAGATACAGTTAATTAAGGGTTGAATTTAATTTACCAATGGGTAGCTAGAGGTTAAATAAAATGGTCTACCAAGAACAAAATGCKTGAGACAACCTCGTTTCAGGATTTGTATTAGATGggatgctaagaggcctaagacCTATGCTACTGCACAGATTTCAATTACATTCTCcagcacacgtatgcatgtagccgatgtaggTGTCACNCATAGTTTACACTTNGAGANATCTTGACATAAAACAAGAAACTAAAGAATTAattatcGACACTTATGTTACAGTGAgtCACTGACATTGTTGAGAGatATTTTATAGTATACCACGCCGAGCATGAATAACAGTGCTCCTCTAACATAGGGGAATACCACTACAGGGAAGTGTATANCCAACTTCATGTAAAAGTTGGAGAAACGAGGGCTAAGCCATTAAGCCTACCAAATCATAAACATAATAGTGATTTTATAAATAATGCTTCTGCTGTGAGTACACACTAANCAAGTACAAAAATGAGTACGATAGATGTATCTAAAAATAAAGACACATCTGTGGACTGTGGACAAAATCCAGTATAAATGAAACAACAGCTGCGCCATTACCAGCGATGACANCAGTTCAGTGGGTCTTAAGACAATGGTCAAAGTAGATTTGGCTTGGCTACTGCCAAAACATGGTTGTGGTGTGAACCAGAAAGCAATTCACTGCTTNAATAAGCAGTGCAAGATCATAAGNGAAAACACACATGAAacacatgccaagaaaaagataatccatctatttcaatcaattagttccaaatttaccttttatctagaagaaaatactcaaatggggctaactggcaaaaagtagagcaagtaaatgatatggcaagtttactaggaataggggggagaaagtgcggatttagaggatatgttaaggattccgctattcatgatggcaagggtagaatattttatgcattctagaactttcttaccacctgtaggctgtagaatgtgcaaatcgtgacctacaccacctgccaaaa
>P18903_1006_gene-76-consensus_uralensis
NNNNNNNNNNNNNNNNNNNNNNNNNNNNNNNNNNNNNNNNNNNNNNNNNNNNNNNNNNNNNNNNNNNNNNNNNNtctgtaattatttctcattttttccttcgacggagctccatcgttatctactgatctccttctccatctcccttttttttctccacagccaccataagcttctacaccattgatactaatatcgaatatttctccttccccctcaaactaaaagtcctCTACAATcTATACACcATcTCggActattcatgtgggaaatagtatcagtgtcagagtcggagaatagagggatatcatgtttaggtcggtgttgtgaattatgattgtaccgcaaactgataagagctcatgcctgatagccaaaggtgctctctcctaaaatccatccgGGAATAACTGCGATCATAACCCAATTGCGAATTTGTGattagtgtgtaaaggccattcaggtcgaagaccatcagagttgttgaggcttagtggttcacttatcctttgctttgacgtcTaagaattaatacatttctacaggcattgcaaaaggtgcaacaaaactcacagtatcatgatctatgcccaacttcctgcaaaatgccactaatttacaggaagagaaaaataaaacaatacagccagaggcgaaaaagctgctgtttttctgggaacattaattttacgcttgtcagaattctactttccagacagtgaataaatgcaaaagataagcaacaaggaacacatcttttcatttcttcttccctgctttaccttcttttaataccgctttagaaaggcgacgaataatttcaTCAGCATATTTGATACCCTTACCCTTGTAAGGCTCTGGGGGTCTCCAGCTCCTGATTgatgcatgcaaaTTGACCAACAGAAGACTTGTCATATCCACTTACTATTACTCTGGTGTTTTCTTCAACTTTCACATTCAGATCAGCTGGGATTGGCATCCTCACTGGATGGGAAAACCCGagATTCAGAACCAGGTCTGTCCCTTCCACGGTTGCACGGTACCCAACCCCCACCagctgaagtctcttaattactcaaaccctttagattagacaccgtcttttcgtgaccaccatgttgtcagttagggtcctgaaaaatgtcattaaagttcagacaagcaattatattgataacccatgtgatgcttgttaagaacggg
>P18903_1006_gene-78-consensus_uralensis
ctcccatttatgttgtttattatcttaggtctgtaatccaaacattattttctcacgataTATCATAGTTACTCCATTTTATAAAAACTGAGATGTTTTGATACATCGGTGTAgAAAAAACCttAACATATACTTCGTGTTAGCTAGATCAGTGAACAAAACTGAAGTATCTGTAATCATCATTTTCAAAGGTGAAAGAGCACAAATAACCATATATCAtAAGTTTAgGAAGcCGAAATCAgGaAAACATGGACGTCTATAATCAAGAACAACATTACCCAAGtgtctataataaacaacatgagactttatttttctacaaattccgccaacatgatcaaatgtgatacaccacatccatcttgtatccactttactttcacagtaaagctagaaggaaaaagcaataaatacatatctttactgctgcgagctgaccaaataaccgtaacaaattctgaagggtactaaaaatgaccaactaaacaagtatcaaaagacatactaacaatcagcgagagaaaggtatgtgaatcaacctacaaaacatgtgggatttctatacagttggtcccatacTCCCAtcagtgaatcttgtatgagACGGTCTCATACACGTCTCTCATGTGAGACCAACCCCCATATAAGTTTTNGTGTAGTCACATAAACATAAatcggtctatcAGAGGTCAACCGGGGATGCATGATGGACACAGATAAACCACCGACCATCGACTTTTTCAAATACATTAGTCGCAAATTGTCTTCCCCAACTGCTTCCTTTCGTTTTNACCAAYTCGRCACAAGTTACATAGCCAATATCTCCTCGAACATGCACTTGAACATCTCTAAGCTCAATCTCCAGCGGGAACTCGTAGTCCACCCAAACATACTCCCAACTCCTCATTACAAGKTCATAGCCGGATATCCCACTCGCRCCAGGATGGACACAGCATGCATGGTCTCCTTGGGCCCACAGGGACTGCATCGATGCCAGGTCACCAGTCCTGAAGGCATTGTAAAACCTGGCATTAACAGCAAGTACAGAAGATTCACTGTCTTCATGGAGAATTCGGATTCTATCCCTAATCTTTGCAGCCTCAGCATAGTTTTCTTGTTYGATAGCGATTTGTAGTTCCCGGTCCAGAGTCTGCGCATTTAGTAATACGCTTTCTCCACTCACTGCTCTACCCGAGTCATCACTGGTCACCTTACAGGGACGGAATGTGGAAAGGGGAGCTCTCCCTCNGAGTGCTGCACTGGAAGTATAAGAACATTACACCTCTATCTATTTATATACTTCGTATACAGTGCAGTGGAgtactatatatgttggcatactgcccAAgccccaatgcagactgttttaatacGAAAACTGTgtataatgtgatcaatcataagattattggccctgctattgcagcagaatcagcgtactagacaatacgacaatacattttcatttcaaggtccgtattggagcagggtttgtttgcaaactaggtcacaaaagtggttgatatttgaatccacttttcaacggcgttTctatgagctcaaacctgtccccCACATcacatcgaacctaccatatagcataaagtaaaggaactatggcacaagtgaccaatatgatcacaaatatattttttttattaaagctctattatgtctataatcaattaatcaaattgacataaagtcaaacgttttaagtcattgatgtaggtcccaaagggtaaaaaatatcatacttatggagagtgaattatttaacacacttcattacactgatatactctattagcaaaatataaagcatagttacattcaactaatctgacaacagttttagtaattcagaagacaggactNNNNNNNNNNNNNNNNNNNNNNNNNNNNNNNNNtgcttaagagctctaacacagcataacacactgtttcgcacggttagcatggcaacaacgtttggataacttcggtcagtattatcatctacacatcacagtaaataaaatgaaataatacccacactgcggtagaaaacttcacataggtcactggtgtatcaacttcacaattggagaaagttagctcatgatgtaatgatgtatgtcatgcaagtaagccttgtgttaactttccagtcagactcacagtaagcgaactgcgtgcagatatactcctccgtttattgccagtttaccg
>P18903_1006_gene-82-consensus_uralensis
NNNNNNNNNNNNNNNNNNNNNNNNNNNNNNNNNNNNNNNNNNNNNNNNNNNNNNNNNNNNNNNNNNNNNNNNNNNNNNNNNNNNNNNNNNNNNNNNNNNNNNNNNNNNNNNNNNNNNNNNNNNNNNNNNNNNNNNNNNNNNNNNNNNNTTGCAGGTACAATGTTCCGTCTGAATTACTACATGTAAGAGGATGAAACTCAGAGTAGAACCGTATGTTCACCCGCGCATTCACTACTGAGTATATGTCGAGTAAATGTACACAACTTTAARAGGATGAAGAAGTGAAAATCAGTAGAAGAAATAAYCATAGCACACGAGAGAAAAGCGCAAGCCTAAATTAAATTTKAACAGATGTTTTTACAAGCATTCTGTATctaatgcgctaatagTGCAGTACATAACATTACCAAAGTACAATATGAGCTAATGTACCAATACAAATATCATCCAGCCATTTTTTMGAGTCTGCCATTAGYTCAAcccagcttgttccaACAACGGCACAGTTCCTACTGGATGGTTGTTGGTGTAGTCGGTTTCCGGAGGGAGAACTTGAGTTCTCCTCTTCAACAAAGCAACCCCTTTACRATCSTACAACCCATCACCAATACAAGGCTAATCGTCTTAACCAGCTCTACCGCGAGAGTGACTTTATTATTACACGCGCcagatacactataacactattccgcgGAWAAAGTTAATTCTTCCCATGAGATAATCACATCAAGATTGACGTCTAACAACAAYCTAAATRACATAATCAGACCATTCTTGAATATGAGAAGTATGATCCATAGTCAAACTAGGGATTTTATCGAGCATAATCGGGTTTTGTTTACCACCAATAAGTCTAGCAGGATTACCAACAGCAGTAGTTTTAGGAGGAACATCCTTCAAAACAACAGAACCAGCACCAATTTTCGCACCGTCACCAATCTTAACATTACCCAAAACACAAGTACCAGCACCAATCAATACACCATTTCCAATCTTTGGGTGTCTATCACCACAAGTTTTACCAGTTCCACCTAAAGTCACATTATGCAAAATCGACACATTATTCCCAATTACAGCAGTCTCTCCAATAACAAGCCCGGTTGCATGATCAAGCAATATCCCTCTACCAATTCTAGCACCGGGATGAATATCGACTGCGAAAACCTCAGAAACTCGATTTTGTATCATCAAAGCTAGAATCTTTCTACCTTGAGACCACAATTTATGCGCAATTCTATGAGCTTGACAKGCTAAAAACCCTTTAAARTTCAAGAAACAATGRAYATAACTAATACARGCAGGATCTCTTTCTCTAACTGCTCGTAAATCSGCTTTGACTTCATCGATCAATTCTTTGTTTTCAACAAGAACACCTTTGAATAAATCAAAAAGGGTATTTGCATTTAAGCTAGAAAAACTCAATTTCAAAGCTAAATGATTTGATAAAGCAYTTTCTAAACATTTATGTGATAAAATTGAATTATAATAGTAATTAGACAAGATRGGTTCTTGATCAACATCAGATTTAGCTTCTTCCACCATTTTTAACCATAAATCATCANNATCNANAAATTCTTGAATAATTACCNTTGAATTATTNGGTTTTTGATGATTCTGTGAAATGGGTACACAGGAAACAAGCTCAGAAAAAGCGGGTCTGCAGTAATTTACATATTTGTANCGATGATGATGATNATCAGATTGAGATAAATCTGGGTCACAAGATTTTGTGCATTCTGGTCTAGAAGTGTCAACACAAGTTGCCATTTTNGGGGNAAAAATGAAGGNTTTGTGATTGATTTTGTTaGGGTTATGAGATTTgATTGGAGAAAAAATGATAGAAAtCTTGGTTTTGGttttggtattggttttgttatggtgacttagaaaatttaggacttgagaagaaaatactatgaatttttgagatgaatttatacaagaatgagtagaggcgtaaactattgggctcatgtcactgataatgtcacccacacacacacaatttctctctcaaattatgtgttattttatgagtattat
>P18903_1006_gene-83-consensus_uralensis
NNNNNNNNNNNNNNNNNNNNNNNNNNNNNNNNNNNNNNNNNNNNNNNNNNNNNNNNNNNNNNNNNNNNNNNNNNNNNNNNNNNNNNNNNNNNNNNNNNNNNNNNNNNNNNNNNNNNNNNNNNNNNNNNNNNNNNNNNNNNNNNNNNNNNNNNNNNNNNNNNNNNNNNNNNNNNNNNNNNNNNNNNNNNNNNNNNNNNNNNNNNNNNNNNNNNNNNNNNNNNNNNNNNNNNNNNNNNNNNNNNNNNNNNNNNNNNNNNNNNNNNNNNNNNNNNNNNNNNNNNNNNNNNNNNNNNNNNNNNNNNNNNNNNNNNNNNNNNNNNNNNNNNNNNNNNNNNNNNNNNNNNNNNNNNNNNNNNNNNNNNNNNNNNNNNNNNNNNNNNNNNNNNNNNNNNNNNNNNNNctttagaatgTGGAGAATATGGCTCATTAAATTGTTTGCAATTCTTTTACTGTGATATGTAAGTTTGTCGATACAATTCTGGTAGGAATGTTCATTATTGTGACCGTTCTTTTAATTAAGGAATAAGGTTGCTTGCATTCAATACACCTCGTTTGACTTTGTCATAGGCTAGAGAACCTTCGTAAACTTAGAAAGACTAAACTAGCTTCCGCTAGATTAGATTCAACCTTACCCCTCCCGAAAAAGGGAaagaaccacaagtactaaaaattaaagtttagtgttgatagctagagctcatgatagacatagatcctgatgtagagcctctacacaatactagcagtctcaaatgatccgttaggattgcatacgtacaccttataaggcgtatctaaaataccctttcTcagtatctctctgGCAGTTCACTAGATGGACATATTGAAAGTGATGTTGAAANTGCTCAGWGAAGCTTAATAACTCTGTAGAAAAGAAAGGGTATTTACCTTTTCAAAGACGAGTTTTGGATTACGAATCATGTCTCCAGGAGTGGGCTCCAACTTCTTGGTCGACAGACTAACCCTGCCTCTTTCTCGGTCATGGCTCAAAATCATGACCTATCAAGTTTTAGAGGGTCAAGACCTTGTGTGTCTATCGGATGAgttcatttttcacgayAGTGTATGAAAGGATTACCTTCAAGGTGTCACCAGGTTGCAGGACGGTTGCAATATCGGAAACACGGTCATGACTGATTTGACTAACATGGAGAAGCCCATTGATCCCACCAATATCAATAAAGGCCCCATAAGGTTTGAGCGATTGAACAGTTCCTGTAACAACAGATCCAATCCCAAGTTGTGCCTGGCTGTCAGCCATTGCTTTGCGGTTGCTAAGCACCAACCTSGATTGTTCCTCATCAACCTCAACAAACTTTAAGGGGAGTTCCTTCTCAAGAAGGTCCTCAGCTTCAGATTTCTGATGTGAAAAGGTAAAAAATAAATTACTTTTCCAAAGAAAGATGTCAGATACATGTTTTACAGCTAAGCCAATGTAACTGGAAAGATGTGACCTATYAGATGAGTNGTGCGTTTAGAAATTTATTCTCGCTTATTGGAAGGAAGTGAACATGCATTTTACAAACTGAACAGAGTACTTTTATAGGTTCAGTTCAGAAAATTGAAGTCCAAAAGAACAGGGCCTACGAATCACTCGTTTTTTGTTGGAAGGACATGTAAGAGCGCAGGTAATACTATAAACTAAATAAAGAACATGAAGAAACCTTGTGCCATAAGGAGAAAAAAGGGAAGGGACAGAAGGGAACAACRGAATCAAAGAAAAGAAAGAATGGAAAatctcaaaagaaaatTACAGTTGATATCTGAGAAAAGGGAACAAAGCCACGAAGACCTTCCACYAGTGCCACCGCTCCACCYTTGTTCGCCCCAACAATCTGATAAAAAGAAAAACAAAATATGTTAAATCAGCAAACTAATTMCTATCCTGCAGCTTTCTGGCCTTCAAGATTCTCATGTATCAGCATCGAAAAATATAGTTAGGAGGGGTGCAAAGCACGAATAGTAATTGCAACAAGTAACATCCTCGGCTTGCGGCTAAAAGACATTGTAGCNATACAAACCTTTCCCTTGATGACAACATCCTCGGCTTGCAGCTGTCGACACCGTTCCCATGCAAGCCCAAACTGAATTGATTTGAGACTCAAGATCacttgaattagataAGCTATCATCTGCTTCATTTTCACCAATAATAATGAATtccttcatcaccccatgaactatgacgtcattattaaaatgtttaat
>P18903_1006_gene-84-consensus_uralensis
ttatcttgtcatcaactaaaatcgtttggtcatggagcactttcccactgcatcttgcatgcttaattaagttatgtcagctaacaatttagaaataagtttccttcttgatttgggcttacaagttcgTACATTATGAATTTTACGTAAATAGGTGGATTGCCTACTAAACCATATTGTTAAGCCCATTTATGAATAAATATCGTCTAAAATGGGATAAAAATATGAGAAATCGTCAAACTGGATTGGAAGGAAATGGAAGGCTTTAAGGTGGTTTTATGCTATTTTACTAGTTTCTTGGaaaataagcgtaaagagccattaattataacattgtcaatttttatttagtcatttatattgtagcctcatcattgggtacccgtaaggctagtagacattttgaggtgtttacaacgggaggtNNNNNNNNNNNNNNNNNNNNNNNNNNNNNNNNNNNNNNNNNNNNNNNNNNNNNNNNNNNNNNNNNNNNNNTTGTGAGAGCTACATTATGAaagtcatgacacagtGGCTTAGGGAGTAATAATGTGACCGTGCAAGCCATAGTTGGGAATTTGCGTTTTATGTTTTACGAGGGGCGCTTCAATTTGATGAAAATAAGATTTTATTCTATGGTATACGTATGTCAATTGTCAAGTGAAGCTATATTTTCACCCATTCGAGGATAAAATAAATAAAGAGTGAATCGAAGCTCTGAAGAAAAATCACAAGTAAAACTTGAAATGGGTGTGAATTAAGCAAACCTAAATCAGCTATTTATAAATACGAGAACGCCGAGACCTGACAACGTATGTTAACATAGACTTCYCATACACGGGGTTGATAATTCTGATCTATGCTTTGGAATAAATTGATGCAATTATATGACAATCCAGTCTCTGAGCTTCCTTCGTGAATTTGTCCCCATCTCTAATGAAGGGTTTACAGGCTCAATGGAGCTTGCAAGTTACAACAGCCCAATAACTCGSAGCACTATTCGACCTTCTCAATTACACCTGTGGCACCGCTATCTACGACAGTTTCTCTCNCAAACCTACATCAAAAGGAAGACCAGTSAAGGTAATAATATTGTCATAATTACTTTCCGCATAACCTTACAATATGGGATCTCATGGTCAAAAGATAATGAAATTGATGGGGAATACCTGGCTAGCTTCTCTTTAGATGACTGTAAAACATAGATTGACAAAATGAATGATAGCACTAGACctgttccaaggaaaacataaaatccagaacttacttctagctaagactgctccgcacatgtgtagctaacatgcaggtgatt
>P18903_1006_gene-85-consensus_uralensis
NNNNNNNNNNNNNNNNNNNNNNNNNNNNNNNNNNNNNNNNNNNNNNNNNNNNNNNNNNNNNNNNNNNNNNNNNNNNNNNNNNNNNNNNNNNNNNNNNNNNNNNNNNNNNNNNNNNNNNNNNNNNNNNNNNNNNNNNNNNNNNNNNNNNNNNNNNNNNNNNNNNNNNNNNNNNNNNNNNNNNNNNNNNNNNNNNNNNNNNNNNNNNNNNNNNNNNNNNNNNNNNNNNNNNNNttctcaaagaagattgccatagcttccgtcgggatacaactggctacaccaaaaaTGAAATCTAGATTACAAAGATATACCACATTCAAATGACCAATACGTTCCGCCAAGTGGAAGAAATTCCCACATTTTCAGGTTCATTGGATGATTGTCATTTTAGTAACTAAATAAACTAAATAAGTCACTAAATAGGTGCATATCAGCCAAACAGTTCAGACGCCCATACCAAAAAAAAAATGTTATTTGGGTTATCAAAACCACCAGTCGACCACAACCACCAAACAGTGCCACTAACGGCTCTTCACAATAAGGTACTAAAAAAAGGTNAAGAACGTTGGGGTACAAATACAGATTAGGAACACAAAGaGtaGGTAgCTATTCCTTCTCATAATGAGAACCTATACCAAGATCAGTATTCAATCTACAAGTCTACAACAGAGCAACACGATTGTATCATCAGTAGATTCTAATGAGAtaaaagcgcgtagaccTCGCTTACAATGCACAAACAAACATTtaAATGGAGCTTTTAAGTATAAATATACTTTGTATAATTCCAAGAAAACATAAATCAAATAGTAAACCTTTTTTTCTTTTAGATAGAACACTCATTATACTAATCAACAGGAATACAATAgagtgacacacacacctttgcAACTAAACAAAAAGATCtTTTAAGGTGCTCTTGGATCAGTCCCATGTTGCCAAACATACACCAACTCGTCCCAACCTGTACTAGCCAACAACCCTTCAACTAGTACACTCATATCGATCCCCACGGCAAACTCGGTATGATGATCATACCTCCCAACCAATGCATCTTCTACCATAAAATCCCACATACAAACACTCATATCATATGAACAACTCATCACCATGTTCCTCCTGTGGGGCGAACACTTTACCTTTCTAACTGCATAACCATGCCCATTCAACACTGATATCGGAACTCGGTAATTCCTCACATCCCAAACCTTGACTGTYTTATCAACCGACCCGGTAGCAATCAAACATTCATCATACTTGTTCCAGTCACATGACAAAATTTCATGTTCATGCCCAGGTATAATCATAGTGGAACCTGGCTCACGAACATCCCAAATTCTTACCTGTCACAGAAAGTAAATGAACAAACTTCAGTTACCTCTTAATCAAACAGCAACATCTCATGATATGCAAGGAATATGTCAAGTATTCCTCRAAATATTCCAAAAGAAGGGCAAATGCAAACAATTCAATTCAAGAATTAATTCCAACAACATaaaTGTTCGATTTTGTTGGCAACGAATTCCTAAATCATACTCCCTCCAAGTTTTTTTTATCTTCCCCTTTCtctaatatatgtgaNNNNNNNNNNNNNNNNNNNNNNNNNNNNNNNNNNNNNNNNNNNNNNNNNNNNNNNNNNNNNNNNNNNNNNNNNNNNNNNNNNNNNNNNNNNNNNNNNNNNNNNNNNNNNNNNNNNNNNNNNNNNNNNNNNNNNNNNNNNNNNNNNNNNNNNNNNNNNNNNNNNNNNNNNNNNNNNNNNNNNNNNNNNNNNNNNNNNNNtcctcccatcacttcctcctcttcccgttcactacaacagtccaactccccatccaaacacaatgcaagtgaatgtgattcctaaaacacaaaaacatgggtgcgacagtatgaccttaacacaaaaagtc
>P18903_1006_gene-89-consensus_uralensis
NNNNNNNNNNNNNNNNNNNNNNNNNNNNNNNNNNNNNNNNNNNNNNNNNNNNNNNNNNNNNNNNNNNNNNNNNNNNNNNNNNNNNNNNNNNNNNNNNNNNNNNNNNNNNNNNNNNNNNNNNNNNNNNNNNNNNNNNNNNNNNNNNNNNNNNNNNNNtagagaaaataattatggacaataccaagagatgaaagggaaaaaatgtgctttgATCCGGACTTTCTTGGTATTTGTGGAATCATCTTTTGTTACTTGGATTCGATTATAGATGATACAGGCAGGTAGTCCATTGTTGATTGCTAGAATGTAAGCTTCGTATGTGTTCTTTTGACGGCTTGTAAATAACTTGATCATTGTTGCTCTTGCTCATCAAGAACCATTTCAGTGTATCAGCAATACTtttgctgatttgGTATGCATAATATGATTTGGTTGAAGTGTTTTTGAGTTTAGTGTTAATAATAGCTATATAGTTTCAACCAGAAGGTTTGCGAAATGCTAAtcgcatttgtgtttTATAAAGGACGATGTAGTTGCTGCAATCGAGGCAAGAATTGCTGCTTGGACGTTCCTTCCGATAGGTGATTATGACTGAATATCACGTCTTACTTTTTATTAATTTGTATAGTAAGTATGATTAACACAACTATTTTTGTCAGAGAATGGGGAGGCAATGCAAGTTCTTCATTATGAGCTCGGCCAGAAATATGAACCCCATTTTGACTATTTTCATGATAAGGTTAATCAGCAATTAGGAGGSCACCGCATTGCTACAGTTCTTATGTACTTGTCTAATGTTGAAAAGGGTGGAGAAACCRTCTTTCCCAATTCAGAGGTAAATGCTTTTTCWGTAATGTTTTCCTCATCCATCTTTAACCTTCACATTGAAGTTCATCTAAAATGTGTTCTATCCAGGCAAAATTGCAGCAGCCGAAAAATGATAGCATGTCTGATTGTGCCAAAGGTGGTTACTCAGGTAAATTTTGCAATCTGATRTGCATGTGTAtagcactatagtctatagcagtakGATGATGCCTCCGTTGAACATGAAAATYCAAACCGTTKCCCTATTAtaatatctagtaTTTTCTCAAGGATAAATTGGATTGWGATTAGCTTTGTTGATTCTGGTCTTAATCTTAAAATGTTGTCAGGCTTTACATTacaacttttggtgtgTCTTGCAGTGAAACCAAGGAAGGGTGATGCTTTACTTTTTTTCAGCCTCCATCCCGATGCTASCACTGATACATTGAGCTTGCATGGCAGCTGCCCCGTTATTGAGGGTGAGAAATGGTCTGCAACCAAATGGATTCATGTTCGGTCCTTTGAAAGAATGCGGAAGGATGACCCACATTCTGGAGATTGTGTGGATGACAATGCACTCTGTGCTCAGTGGGCCCGTGCAGGCGAATGTAAGAAGAACCCTCTTTACATGGTCGGTAGCAAAGATATGAAGGGATATTGCAGGAAGAGTTGCAACATATGCTGAGCGTAATCCTCATTTTCTTATTCTAGGATTTTTTTTTCTAAACctgtgatcttctaaCTCCGGCCTTCTGCGACTGTACATTATGTAGATTTGTACTCAAAACTTGAAATTTTAGAACATTTTAGCTTGTGCCTTATGAGTTCCTGATGTTTTGTCAATATCGATGATAATAATGTGTGTGATCAGTCGTAAACGCGATCTGYAATACTGCATTACGTCAGGATGATGGAGATGCTGTGGTTCATAATGTCTTTCTTATGTAAACCATCTATCATGAGTTCATGACTACTCAATAGTAGATATAGTATGAAAAATATAAATGGGAGAATTGGACAGATGTGACCAGTTTATATAATTCCCATCTTACTTCTCGCGGTTGTTTCTTCAGTGCCATAAGGATAGCATGTTGCAAAGCCATTGCCAATGTTTCGAGCAGTGTACAAGATAAGAGAGGCTCACTgccgtgggcacgtaTGTGCTGATGATGTCCATCAGAAGAACGAAAGTTTCGTTCCCGCTTACCTATTAAGCTGTATTGTGAAAGTCATcaAAAGAGTCATGGGCATCTGttttttttCTGAAGATATGAATAAATCTGTTGGTGAAGTAGGCCCTcctccGTTCATTTCTGCAATGTATTCCTCATATTCTCGAATTTGGCTTGTTTGGCTAACAATATCTGGATATGATAAATTATCGATAAAGGATTAACTTTCTTCCTTTTGGATAATATCATTACGATACTTTGAGATGGCTATGATTGTAAACAAGTAGTATTGAAGCTGCTTCGCATACAATCTCCCATCTTCCAAATATAAATCAATTCCa
>P18903_1006_gene-9-consensus_uralensis
NNNNNNNNNNNNNNNNNNNNNNNNNNNNNNNNNNNNNNNNNNNNNNNNNNNNNNNNNNNNNNNNNNNNNNNNNNNNNNNNNNNNNNNNNNNNNNNNNNNNNNNNNNNNNNNNNNNNNNNNNNNNNNNNNNNNNNNNNNNNNNNNNNNNNNNNNNNNNNNNNNNNNNNNNNNNNNNNNNNNNNNNNNNNNNNNNNNNNNNNNNNNNNNNNNNNNNNNNNNNNNNNNNNNNNNNNNNNNNNNNNNNNNNNNNNNNNNNNNNNNNNNNNNNNNNNNNNNNNNNNNNNNNNNNNNNNNNNNNNNNNNNNNNNNNNNNNNNNtcaaagaccatctcaactaaggtatctttttttttactgAAGTCTTAAACTGTATCCTTCCATCCCGTTTATAGTGTTCTCATGTGACTTCGCTGGACAAATAATTTTAACACTGACTAATATTTTCTCACAAATATGTTATACAGTACTTTTCAAAAACTATAACATGAGAAGCTTTGATAAATTAAACATGACAAATTTTTCGCTGTCTCTCTACATTAACTTGGAGAAAGTAGATAGAGGTTGACCAGTAAAGTCAAATATGGACMAAAAATTGAGgtgttggtgttaggtaatacgtTGTATTTATCTGAAATATGTGTCTTCCATTGTTGATGTATGKCATTTGTTGATTTTGTCAGGGAATGCTTGCCTTGTAYAATTCTCTGTCAGAAGATGGGAAAAAGGAATTTGAGGCTGCATACAGTGCCTCCTATTATCCTTGCATGGAGATATTGTACGAGTGTTATGAAGATGTTGCTAGTGGAAGTGAGATCAGAAGTGTTGTCTTGGCAGGCCGCCGCTTTCAAGTATGACATCTTCATCAGTTACTCTGTAGCACTTTTTTTTCGTAAATTAAAAAACATTATTATTTGAAGCAATTTAAGCCCAACTCTTCAATCTTCAGTTGCAACCTGTGAGACTGCCTCACAGAGAAGTCCAAGAATATTGATAAGAGTGAGGTTGAACGTATGAACCAATGATAAAGTGGTCTCACAAAAAAGGGCCTGTGTTAGACTGCCTTTTAGGAAAATTTGTGGACAAAAAGTTTAATATGTTTCAAAATTGGAACAGAATTAGAGTAGTTCTGTTTCAAGCCATGATAtttttTTTAGGTTAGAATGAGAAGTTTTGATTGATTTGGATGCGTATTTTGGGTCTCTTTTGCTTCACCTAGAAATTTCACGTGTCTCTGTTCTTAAATAGTGTCAAATGGCTTTTCTATTTCAGGAGAAAGAAGGTCTTCCTGCTTTCCCAATGGGGAAAATTGATCAAACCCGAATGTGGAAGGTGGGTGAGCGAGTGAGAGCAGTGAGACCAGCTGGTGATTTGGGCCCATTGAATCCTTTCACTGCTGGTGTCTATGTTGCCCTCATGATGTCCCAGGTAAAGTTATTGGTTGCTCATTCTTTCCAGTACACTNTTTTGCGTTTACTTTTTTTTTTAGAAAACGACTCTTGGGAAATTGAAAGACtccatgatctttCGTCAAAGTAATTAGCTTACTAGGGATAGTAAGCTTTCGTTCTCTTAGTCTCATGAGAGACGGTCCCACATGATAATTTGTTTGATAATCTTTTCATAAGACTGCCCCGTATTTTGTCCAAAATAAAGACCRTCCCACATGATAATTTGTTTGATCAGCTCCRTAATTACCAARTTAATATGCAAATTTGATTATGTTACCAGATAGAGATTCTGAGGAAGAAGGGCCACTCCTACTCAGAGATCATCAATGAGAGCTTAATTGAGGCTGTTGATTCGTTAAACCCATTCATGCACGCCCGTGGTGTCTCCTTCATGGTTGACAACTGTTCRACCACTGCCAGACTTGGATCAAGGAAATGGGCCCCACGATTCGATTACATCCTAAACCAACAAGCTCTAGTAGCAGTTGATAACAATGCTCCAATCAACCAAGATTTGATCAGCAACTTCTTTTCGGATCCTGTTCATGAGGCCATTGGAGTTTGCGCCCAGCTCAGGCCTTCCKTAGATATCTCCGTGACTGCTGATGCTGATTTCGTCCGCCCTGAGTTACGCCAGGCTGGAAATTAGAGCTCACAAAGttggattttgatcaaTTGAGAGGGGGATRTAACTCCTCTTCATATCATTGTATGCTTAGCTYGTTRTCTTTCTCGTTTAAGCAGGAGAGTACTTTTTTTTTTCTTCTTTTTAAAACAGTCTAGAGTCGGAGTATTTGCGAGAGCAGTTCATGtttaacttgtaatctggacgatgtaatattttgcagtttttctacttgtttcatacatattttgccttgttctgccagtgttcccaaggaaatgatgaataaaatcttgaccaccagatattttggacaaccaaagttaaaaatgttactggagtttgtcttggcaattgtcaacttgaagcagttacgtacttcttgagaatttctcacacgtgagacacctcacttgcgtacaatccgactcaagttacaacgttacttttagg
>P18903_1006_gene-93-consensus_uralensis
NNNNNNNNNNNNNNNNNNNNNNNNNNNNNNNNNNNNNNNNNNNNNNNNNNNNNNNNNNNNNNNNNNNNNNNNNNNNNNNNNNNNNNNNNNNNNNNNNNNNNNNNNNNNNNNNNNNNNNNNNNNNNNNNNNNNNNNNNNNNNNNNNNNcctatcaaacccaaatcattttgggattaacactcgaatctcatcgatgttgtcgacgtctcaggatttctttgactactactgttttctttatcatttgaattatgatggagctcttCATTTCGGTTTCAAGAATTCTGCATTCATAAGACAggaaattcGCGAACTGTAACATAGAATATCCCTTGCTAATCATAAtactcaatTACTCaTACATCAGAGATATAGAAACATCATCACTCGTCGGATTCATATACATAAGACGAGTAACTCATTGATTTAACAGAGTGTAActctCTCATCATTATTCAATGTCATACAGTTCCATGTACTAGTAGTATATTTACCAGTTTATTCATACATATGAATGATCGGCAAATCAATCCACAGATTGAAGATACAANGTCATATTAANatgaacctaagagATGACAAAAACTCTAAGCTCCCCYCTGTCTCCTCTGGTGACGCGGGTATCGGAATCCATATAYGTGACTTCAAAATCGCCGCTTCCAGGGTTCGATGATGACCTCAAAGCGTCTGGGATACGAGGAATTTCTAGTGGCGGTAGTTGCGATAAGTTTCCACTAGTTTTCACAGTTGTTTTCTCAAATATGATTTTAATTTTTGAGGTCCCTGTAAGAGATTCGACTCATCATtataggagtaaatcgagtaatgacaaAGTTTTGTAGATAAGGCTGctgaAAATTCGACCATGGATTAARTGAAGCGTTAAGAAAATAAATACCTTCAAGTTCAAACTTGTGTGCTAATGTAGCAGTTAGCTCAAGAGGGGGAAATGGCCATGGAGCACCTAACTCGAGGTCCACAATGTTGTCAAAGTCCTTACTTRCAACATCGATCCGTTGGAAAACCTGWGTAGAAARCACATTTGTACATCTGTTAAATGTTTTTAWNTCCATNGCCAAAGGNNTGTAGAtttgtaggagttatctttcagatcataaagctagttttttatggtccatagtacaactaaagggaacCGGAATCAAATCTATGATTTGTTGACCCGGTTccagtatcttaaccactagggcactaggcaaaaataatattacttttttaaactcaggaaatggtaagatgtaatagtacaacattgccttagcgcctcgaggtgtcccattataaaattacatcgggaattacattgaatgactactgctagacagtaaataattatcgcgaccactttattgaaccattttgtgttgttttatatcactagaatccataatcaaagaatagTGACTCTTTGGCTCTGTAGATAAAATAGAATAACAGCGATAGTTCCGGTGCTATTTAAAACAACTTTTTTAAAAAAACCAGAAGGACAAATGTTCACACAAACRAAYWAAAACACACACTGASAAAASTMTAGAATAGGGAGAACTAGTGYTGATAWCAGACCTGACCAAGGGTGATAGGMARAAGCCTTCCAGTRGGAGGTCCAGGYCGACTTCCACCTAAAGTGCGCGACGAGAAAGCACTGCTATATATCAGTTTCCATCTTCCTTGCAGTTTATCAAGMTYAYCWTYAACAGATAGGTCTACAGGCCCAGCAGAAGCTTCAAGCTCTTTTGCAGCTTCATCTGCCTTCCTTAGATCATCTTCGCTTGCTGCAAGACCTCTATTTAGCCCAGAAACAGCACTCTGCAATAAAAGNATCCAATTTGTTATGAAACCAARCRTGTTCRTTGAAATRATGCAMGARRYACTGGCCTTCTGTCATYTAATGATGTATATTAGCAATGRCCACRRACCACTTATGTTGGTCACACTTGGTCTACTTCATATTACCTTGTGTACCCATGTCCAACACTCCACATTCGGACATGGTTACGGCACTTAGACACCATATTACGCCTAAAATATGTGGCTTTTCATAAAAATAGCCAGAGTTGGACACTtgacacgcaactTTATTGGATACTTCTAAATGAGTCCAATTAACATCGCTTGGACAAAAGTATTtcaggcaacaGAGATGCATCCCCTGTCCAGGCATaccagcggaccagcCCTCTAAAATGGGATTCTCTGCGGCTTCTctacctgtccccaatagatgggaatagttataattttcgcatacatccaagtttgccttatggcattacttttttcgtctccgttgaaatttttagccctcctaaatgcaaatactgcctccgcgactgggttcttgagtccccattatcagtaatccaatatacatacccaatcacacatactaacggttgatactgaagagctggttttaaatctcgtcagcatctaatctacggtaaaatggtttcattcaaaataatctagttttcgattgtggcacactagataggtttgaatttttgaaaccaag
>P18903_1006_gene-94-consensus_uralensis
tgtttgtcgaatcatatttaggaaagatgctataaggaaagaggggggctgcttatttttcagtgaatacacctttgttttggcaaaggctcatttctgccttttcttatttggaattagtaatccacgaattgtaccaagccattcacaacattttcgtaacttaatactttcataataagggatggtggaatactacCATAATAAATTGAGGCACTGGGGTAATTTGTCGTCGTTGACATAAGTTGGTTATTGGCTTCCTATGTactgcatAGAGTTAATAAGGCCATCTTAATTCGGGAAATCGATTGGCATCTCATAGTTCTCTGGAATCTAGAAGCAAGATTAAATTCTTTATAATCACTGTTTTTTATAAATTTTGGTAAATTGAATTGCAGTAAAAGTAACACAGTCCTATAGCCACAATTACATGAAGGCARTATAACCAGGWAGTGACTCTAGGGAGCCAACCTTCAAATAAAAATAAARAACAATAARATTGAGATACAACATATGCAGAACAATTATGGTTTTCTTGCCTTTTTTTAGTTCAGTTTAATAAAGCTGAGTCGTTCATCGTTAATCCAGCTGTACCTTTCTATGAAAGGATTAACGATCTTCTTGATGGGATAATCATCGATACTGTCATCCCAAACATTCCTGTCCWTCATATCCGTCATGACTTCCCACAAACAGTTGTTGCATTTGAACCCTGCTCCAAAACTAATCATGAGAATCTTATCTCCTTTCTTGAGTCTTTTTTTCGCTTCCATATACCCGAGGACATACCAGAATCCTGCTGCTGAAGTGTTTCCCCATCTATGTAGAGCCATCCTAGCTGGCTCCAAGTCGTAGTCGTCAAGCTGCAAACCTTTKCCAGTACCGTCTATGACCGCCCTTCCACCTGGATGTATACAAAAATGTTGGATACCCGTCTTAAAGTTCAGCCCTCTTCCAACTTTCTCGAGGTCCCCCTTGGTCCAAGTTTYGGAKACTATTAGGTACCTTATAAGCTCCCTTAGAGGTAAGATCCTAGGGACAAGTACCTTAAGGTTCTCAGTAAAAGCTTGAGCAGCTGCCTTAGGAAGGTGTCTAGTGAGACAAAACCCTGGAAAACCGTCATCGTCTTCCTTCTGATAGCAACACTTGTATGCCTCTTCATTAGCTCCGAGATGAGTTCTTAATAAGCAATTGAGCTTGATTAAAGCCCGATGTTTTAGGTGYCTATTGTTTGTGAAGAGCATTGAGCAGCCTCCTGCTCGGAAAAGACAGTTAGAGAGCATGAATGACCGGTCTTTGCCGGTATACCAATTTGTTCCCATTGATTCACTACTAACCACTATAGCATTCATGTTCTTGTGCACTTTGAACAGATGATGGATAAGGTCRATGGCGATGATRCTGGCACTACAACCCATTCCTGTGATGTTATACACCTTAACATCTGGCCGCATCTTGTAGCGGTTGACTACCCGGGCCGTGAGAGATGGGATGGTAGCGAGTAGGGARACGTTAACGACGAGGATGTCGATTTCTGATGGGGAGAAACCTGACTTGTCGAATAGTTTATCGAGGGTGGCAAAGATAATCTCGTCCATTTCACYTAASGCATCAGAGAGAGTAGGGTTCTCTTCTCGGCCTTCGATGACGTTTTTAGGGCCGTAAGTAGACTCTCCGATACCAGAGCTCACTATGGTTTTCAAGAGGTATCTAAACTCTTCTATACCGAGTCTTTTATTGCGAAGAACAACGCTGGCACATTTTTCAGTGCTTAGCCTCCTATCTTCAGGAGSCTTAAAACACTCGTAATGAASCATGTAACAGCGTTGATCTCGCTTTTTAATTTCTCGCTTACAGATTAGGAAAGCAATGTACAAGAAAGGAAAGAGGTAAATTGCTGTGAGAAGCTCCATAAGAAGGAAACAGTGAGTTTGAATAGATTTAGGGGAGCTTACTGGTGGTATTTGTGTGGGAAGAATGTGGCTCTTTATAAGAGTCGTYAAGTATAGTTTTCTAGCGTCACCTGAATACGTATCTTTagtaccttcatagtactttcagtagataatACTCCaaCTCGGTTTGGTTTATTccccccccttcttt
>P18903_1006_gene-97-consensus_uralensis
NNNNNNNNNNNNNNNNNNNNNNNNNNNNNNNNNNNNNNNNNNNNNNNNNNNNNNNNNNNNNNNNNNNNNNNNNNNNNNNNNNNNNNNNNNNNNNNNNNNNNNNNNNNNNNNNNNNNNNNNNNNNNNNNNNNNNNNNNNNNNNNNNNNNNNNNNNNNNNNNNNNNNNNNNNNNNNNNNNNNNNNNNNNNNNNNNNNNNNNNNNNNNNNNNNNNNNNNNNNNNNNNNNNNNNNNNNNNNNNNNNNNNNNNNNNNNNNNNNNNNNNNNNNNNNNNNNNNNNNNNNNNNNNNNNNNNNNNNNNNNNNNttcccccttcatcttattatgcaacaaaattcacaaattttgaaaattacttcctaataattgctaacatacgatatgaaagtatgaaagtaataaaagagctaattaataacggagtatacgtactcaaaacAATACATAAAGACGATACTGAAACTTAGTACCATTCGATGCTGTGATGTGTTACCTCCAATAAGTGatcctcctcgatcacacgcTAACGTCGCAACTCTTACTTAGTGTGTACTTGATAACATTACGTGACACATAAATCCCATTATCAGTATTCCCTATAGGAATATAGGCATGACAATTCRCATGAATTCGGTAAGAACCACTAACATASGTCCCAACTTTGAATCTCACCCGTCCATCCATCTTGATTACAAGTTGYACGCTTCCCATAGCAATATCTTGATTGATCTCCACRCCTAGGTACGGTGCGATAGGCACGGTGGGACCCTGTAGATAAGGAGACCACACGTTCATACCRTTGGCATCCTGATAAGTAGGTGGAATTGAAGTTGGTAAGGTGATCTGCTGATTTTGATAAAACGCATAGGTTATCAGSCGGTCATAGTAGATTCCGATTTTGTCGTTTGGGTTTCGGGTTTGGACCGTGACCTGGAACACCGAGTTAAGCTGTGTTGGGCTTGTGAGGTTGAAGTTATACAGGGTGGCGTCTTGGAGGACAAARTTGGGTTTCGTAGGCCGTAACACGGCCCAGATAATCAGAATTATGAGAAGTACGAGRACGATGAAGGTCAGGATGCCAAAGGCAATTCSCTTTAGGAGCTTCTTTCTTTTGTTCTCGTGGTGGMCGCAATCTTTAACACCCATAGTTCGTAATTYGGAGTGTacggcctgctaagaattttcgagtggagaaaagaaaacggggagaattttgtgaaaaaaagaagaggagattaattgttttggtttgtaatttggagaaatttaggttcactttacgtgtgaaagagtgcataaatagtagggagagtttggcttaaggaaggtgaaggagttgactaggaagactagtgcatgcgattggtggtgtaacagtatatgatgggagttgattacggaaaggaaaaagacgggttgattatggaaaaaaaattatacaccagttataaataaaaagtattatgacgggttgattatggaaaagattagaccacttggtggtgttatataattatatcaaatttaattgactttatatgttttttttttttttgggttttaaaaaaaatttgggt
>P18903_1006_gene-99-consensus__uralensis

>P18903_1008_gene-10-consensus_burchellii
NNNNNNNNNNNNNNNNNNNNNNNNNNNNNNNNNNNNNNNNNNNNNNNNNNNNNNNNNNNNNNNNNNNNNNNNNNNNNNNNNNNNNNNNNNNNNNCAATTTTCAGTGCAAACTTTATTGCGGGTCATTGAGAAACAACACCAAGTCTATGACCATCTTACCCTCGGATGAACTATCCATTGATGTCATTGAATCATACATCATCAGGAAAGGCTGCTGAACTAAGATTTGTAATTGTAGTTGATATGCTGGAAAATCTTGCTGTTGATGTTTTTATATGTACACGTATAGTAGCCKAGTAACGAATGCGCMATACACGAGTTTATGACAAACATAGAGTAACTCTAGATTTACTGCAGAATAACTGGATAAGTATGACTGAGTCTTCTACAAACGGCACAGGGAAGAAGCTAATTCGTATCAATGTCAGTTCAGATAGTGTTTGCCCATGGTGCTTTGTCGGCAAAAGGAATTTAGACAAGGCTATTGCTTCATCCAAAGACCAGTTTGATTTCCAGGTTTTCTCTTTAAAGTCTTTTATTCGCATTTCCCAAACTATTTTGACCTTCAATCTTATTAGCTTTAGAGTCWGCACATTTTGACGAATTATTTTTGTACAGATAAAATGGCACCCTTTTCTCCTTAATCCTTCTGCCCCTAAAGAGGGTGTGAATAAGAGAGATTTTTACAGACAGAAGTTCGGATCTCGTTCAGAACAGATAATTGCACGAATGACAGATGTACCTCTCTTTAGATTCCAATTTCTGAAATATTTTGTATTTGCACTATTACGTCTTAGATTTGTGGTGAAATCATATTACTTCTTGAGTTGCAGGTATACAGGGGTCTTGGCCTTGAGTACAACATCGATGGCCTAACGTAAGAGAATTAGGTGTTGTCTTTTGGTTACTTATTTKGAGACAATTAGGTGTGCTAGTCATTTAGTATAATAACAAttttTGGGTGAATCTTTACATAGGGGAAGCACTTTGGATAGTCACCGACTTATTTATTATGCTGGACAACAAGCCCCTGATAAGCWACACGATCTCGTTGAGGAAATTTTCCTTGGCTATTTCACAAAGGCCAAGTTTATAGGAGACAGGTTGATGTTGGTGAAAGCGTTCTTTTTATTTTCTGCCATTTAAGctctgtaaatttactcatatataaaaagacctccaggtatcatgaattgtatcattttgggtttttgttgtagttctagtggcattcatgtgcagggagttccttgtggaatctgccaggaaagttggaattgaaggtgctgccgagttcctagaggatccaaacaatggtctgaaagaggtaaattttcgtgttatatgttcatgatcacagcttgacagccaacccaggaccatactagattac
>P18903_1008_gene-100-consensus_burchellii
NNNNNNNNNNNNNNNNNNNNNNNNNNNNNNNNNNNNNNNNNNNNNNNNNNNNNNNNNNNNNNNNNNNNNNNNNNNNNNNNNNNNNNNNNNNNNNNNNNNNNNNNNttgaatacttccgtaacaaactaaggcactcggataatattgttgtcgttgacataatttgGTTATTGGCTTCCTGTGTactgcatagagTTAATAGTAAGTTCATAATTCAGGAAATCGATTGGCATCTCAAAGTTCCGTGGAATCTGGAAGCTAGATTAAGTTCTTCATAATCACTgtttttaATAAATTTTCGTAAATTGAATTGCAATACAAGTAAGACAGTCCTATAGCCACAATTACATGAAAGCAGTATAACCAGGAAGTGACTCTAGGGAGCCAACCTTGAAATAATAATAAACAACAATAAGAATGAGATACAACAACATATGCAGAACAATTAAGGTTTTCTTGCCTTTTTCTAGTTAAGTTTAATAAAGCTGAGTCGTTCATCGTTAATCCAGCTGTACCTTTCTACGAAAGGATTAACAATTTTGTTGATAGGGTAGTCATCTATACTGTCATCCCAGACATTCCTGTCCTTCATATCCGTCATCACTTCCCACAAACAGTTGTTGCATTTGAACCCTGCTCCGAAACTAATCATCAGAATCTTATCTCCTTTCTTGAGTCTTTTTTTCGCTTCCATATACCCAAGGACATACCAGAATCCTGCTGCTGATGTGTTTCCCCATCTGTGTAAGGCCATCCTAGCCGGCTCCAAGTCATAGTCGTCAAGCTGCAAACCTTTGCCAGTACCGTCTATAACCGCCCTTCCACCTGGATGTATACAAAAATGTTGGATACCCGTCTTAAAGTTCAACCCTCTTCCAACTTTCTCGAGGTCCCCCTTGGTCCATGTTTTGGATACTATTAGGTACCTTATAAGCTCCCTTAGAGGTAAGATCCTAGGGACAAGTACCTTAAGGTTCTCAGTAAAAGCCTGAGCAGCTGCTTTAGGAAGGTGTCTAGTGAGACAAAACCCGGGAAATCCATCATCGTCTTCCTTTTGATAGCAACACTTGTATGCCTCTTCATTAGCTCCAAGATGAGTTCTTAGTAAGCAATTGAGCTTGATTAAAGCCCGGTGTTTTAGGTGTCTATTGTTTGTGAAAAGCATTGAGCAGCCTCCTGCTCGGAAAAGACAGTTAGAGAGCATGAATGATCGGTCTTTGCCAGTATACCAGTTTGTTCCCATTGATTCACTACTAACAACAATAGCATTCATGTTCTTGTGTACTTTGAAGAGATGATGGATAAGGTCGATGGCGATGATACTGGCACTACAACCCATTCCTGTGATGTTGTACACCTTAATGTCTGGTCGCACCTTGTAGCGGTTGACTACTCGGGCTGTGAGAGATGGGATGGTAGCGAGTAGGGAGACATTAACAACAAGGATGTCGATTTCTGATGGGGAGAAACCAGACTTGTCAAATAGTTTATCCAGAGTGGCAAAGATAATCTCGTCCATTTCACTTATGGCATCAGAGAGAGTAGGTTTCTCTTCGCGGCCTTCGAGGACGTTTTTGGGGCCGTAAGTAGACTCCCCGATACCAGAGCTCACTATGGTTTTTAAGAGGTATCTAAACTCTTCAATACCCAGTCTCTTATTGCGAAGAACAACACTGGCACATGTTTCCGTGCTTAGCCTCCTATCTTCAGGAGGCTTAAAACACTCGTAATGAAGCATGTAACACTGTTGATCTCGCTTTTTAATTTCCCGCTTACAGATCAGGAAAGCAATGTATAAGAAAGGGAAGAGGTAAATTGCTGTGAGAAGCTCCATTAGAAGGAAACAGTGAGATTGAAAATGATTTAAGGGAGCTTACTGGTGGTATTTGTGTAGGAAGAATGTAGCTCTTTATAAGAGTCGTTGAGTATGGTTTTCTAGCGTCACCTGATACGTATCTTTAGAAATTCTGTACACACCCTCATACGGAGTATATTTTAACAAGACCAAAATATTACCGATCTGTTCCAtaaaactgttattattt
>P18903_1008_gene-106-consensus_burchellii
cccttttttttacataaaataaAAAAAGACTTCGTGTTGCTTAACATCATTAATACTCCGTATTTGCTAAACTTTGTTGAATTTAAGCTAAATAAGCATTAATAAGCTTTCGAGAACATACTCAATGTCCAGATCAAGAAATGAATTACGAATTTCCAGCCAATCTTGTTTTTGAGTATCACAAAatgctccccgtgtctCATTTTTTGTGGTAGCTGTACCACAGCTTTTCATTCTTCTGATGCTGGTTAATTTATCATTGAAGGATGTTCTTGTAAAAGTGTGTTMACCATACATTTGCAGACTGAAAGGAAAAATTGGGTCTGAGCCTTCAGATGATCAACTTGCAATGTCCTTGAGGATGAACCGAGCTGAACTGAGGTCCAAACTGATTGAATGTAATTTAGCAAGAGAGAAGCTGGCTATGAGCAATGTTCGCTTGGTCATGTCGATTGCTCAAAGATATGAGAACATGGGTGCTGACATGGCAGACCTTGTCCAGGTGTGTTATTCTCTTTCGAGCTTTAGATTacGTCTTCTAGCCTGTCTAGAATGTCTCCAAATATGCTTAAAACTGATGTATTTCTGTATAGGGAGGACTCATTGGACTGCTTCGTGGAATTGAGAAGTTTGATTCCGCCAAAGGATTCAAAATCTCCACTTATGTTTATTGGTGGATACGTCAAGTATGTTTAAAGCTGATCTTAGTACTTATGTATTAACTCacgttgtagtgcatcattgtgtgtgacgagtactagttaagctaagcttatatatagtcaaagataGCTAgaatgctagattatttgctaatttttttttatcgtaatagttggtgtatgcaacagtcattcttccaaatgtatatctatttgtaaacaaaaaactccctttcatctgaataagaattttatgtagagggctgctaaatagtttattctcatttgccatggacaacactactctaataaaaattcagaaactaatatttttgtgaaa
>P18903_1008_gene-107-consensus_burchellii
CGAACAAAAAAAAACACACACAAAGGCAAAAGCATAACCCCAGATAAAACCCTACGAATTATACAAACTCAAAAACCTAACTTGATTTAACTCCCTTCTTCTATTTCGCCGCTCTTTCTCTTTACCTCTCTCTACCTCCATTTCATTCCTTCCTACTTCGCCACCAATCAATTATTttaaaaAAAAATCCCCTTTTTACAAAACCCTAATTCAATTCCAAATGCTTCAACAAATCAGAACCTCTTCAATTGATTGGTCGCCAACGCCAATCGTCGCCCTTGCCACCAGCGCTGACGGCTCTCAAGTNGCCGCCGCTCGTGAAGACGGCTCCGTCGAGATATGGCTCGTTTCTCCTGGTTCTGTCGGCTGGCATTGTCAACTTGTATTACTTCATCGCATCATTGATTAATTCATCATTTATTTTTGTTGGTTCTGCTTGATTGATTCTGATTTTTTAATTGGTTTCCTTTTTATTTGTTTGTAGACGATTCATGGCGATTCCAATTCTCGAATTACGTCGCTTGTTTGGTGTCGTACGAGCTCAAATGATTCGCCGTCTGGGAGGTTGTTTTCGTCGAGTATTGATGGTTGTGTTTATGAGTGGGATCTCTTTAACTTGAATCAAAAGGTattggatacatcacctccttactttcatttaatttacactaactagttagtaatattcaagtttttgcgaaaaaattgaactNNNNNNNNNNNNNNNNNNNNNNNNNNNNNNNNNNNNNNNNNNNNNNNNNNNNNattgctgtcctttcttcttaaaagttaaatttaatagctgctgtaacttgttttgtatggccaatagtctcaaaattttgtttacacgtttcatcaaaaagctttTGTAGCTTATGAATGAGTGCATTACTAAGTATGAGTAATTATTTGAGGTtttactttattgttttgcatgaTTTATATATTCTTTGGAGCTAATAAAGTTGTGTTTTACCGATGATTGGATTATAATATTATTTGAGCATGTTATGCTTGGTTAGGTTGTGCTACAAACAGTTGGGGTGTCAATTTGGCAGATGGCGTTGGAACCATGTAAGATTTCTAGGGATGAAAATGGAAATGAGTTGTTGGGCAATGAAAATGGTGTTGTGATAGATAGGCATAGTGGTGATGAAAGTGGCAGCGAAAGTAGTGATGAATCTGATAGTGATGACTCAGTTGACTTCTATGCACAATCGCCTGTACGAAATTCTCTGATAGCGCTTGCTTGTGATGATGGATGTGTGAGGTTGTATACCATTTCTGATGCTGATGAGTTCATTTACCATAAAGCATTGCCTAGGGTTAGCGGTGAGTGATCTCTTGTTGCAACAGTTTTGATACTTTTCTTCAAAAGAAGTTCTTATTATCGTGCTATTTCAGGACGGGCTCTTAGTGTGACCTGGAATCTTGATGGGAATTTGATATATTCCGGAAGTAGTGATGGGTATGCCTTTTAGACCAACACTCTGAATTTGTTATTATGAGGATATATGTGTATTTGTATCATGAACAAGTGCGTTGAGCTACTTTTGATGACGTGCTTGTAATATGCAGCCTTATAAGATGTTGGAATACTAAGCATGTTCATGAAGTATACAGGATAACTGTTGGACTTGGTGGTTTAGGTACTGGGTCAGATCTTTGTGTGTGGTCACTTCTTACACTACGGTAATTcTGCTCCTCTTTACTTttTcGTAgttttgctcctctttaccttttagcaCTTTCTGAAGTTATGCTTTTTAGGGCTGCATATTCACTATTGAATTTGATTAATCTTACCTGtCTTTAAATGCAGGTGTGGAGCACTTGTCAGTGCTGATAGCACTGGTAGTGTTCAGTTTTGGGATATTCAGCACGGTACACTCCTGCAGGCTCACTCTCTTCACAAAGGTGATGCATATGCTTTGGCAGCTCCACCTTCCCATAACAGGGTCTTCTCTACGGGTGCTGATGGGAAGGTATGAGTTTTGTCTTTGTAGCATGTTGCGTCTCCATTGTAGAGACGTGACCAAGATTGAATAGATANTTTCTGCTTTTTGCAACCCATTTTGTAAGTAACAATTTGCTTGTGTAGACAAGCTAccgttttAGTCTCAAGaaacatattaatataacagtgagatagcacattgttaatcattcacacaagctaggttaatctgaactggtactagcaaatttttacttacacaaaatgtgttgcaaaaagcaaattgttacttaaaatagggaagatcagatttatccaatttagagtaatgtagcttgtgtaaatgattaacacNNNNNNNNNNNNNNNNNNNNNNNNNNNNNNNNNNNNNNNNNNNNNNNNNNNNNNNNNNNNNNNNNNNNNNNNNNNNNNNNNNNNNNNNNNNNNNNNNNNNNNNNNNNNNNNNNNNNNNNNNNNNNNNNNNNNNNNNNNNNNNNNNNNNNNNNNNNNNNNNNNNNNNNNNNNNNNNNNNNNNNatccgaactctcaaatgagtctgggcaacaatatttgtttctctttttttgtaaaatgaacgcctttttgattgattggaattcttaggtcatatttttttactattttgaaatttagttgatattcaatttCAAGTTAtgGGATCGGGTGTTataaGTGTCTGAAATTGAGTTTGTTTCGATACTATGTTGATGTGaaGGTGTTCAAGCCAAAACTGATTCTAAAAACTATTTACAGGTTATCTTGTACAAGCTTTCTGATGATGCTCCCGGCCTGAGTCAAAATAGCAACCTCTCTTCTGATGTCGTGAAGAAATGGGTTTATGTGGATAGTAGGAGTGCTCATACGCATGATGTTAGGGCTTTGACAGTGGCAGTGCCTATTAGTCAGGAAGGTCTGAAATATTTGTCTTTTTTGTGATTATTATTATTATTATTCAAGTTACTGCCGTTATTGACAATATAAGATATACATACAATTGATCCATTATACTTTATTCTACTATGCTAAAACCCTGCCTTCAAAATCAATCGCATTCCTAGAACAAGTTATAATTGACGCTGAGAAAATTACATTTTGCTTCGTCCTTTGAGTTTGTTCTGACTAAACGTTTTGTGCTCTTTTGCCAGATCATTTCCCGGCAGAGAAAATAAAAAAGCGACGTAGAAAAGAAAAACCTGTTGATTTTAGTTATCATAAGTGGGCCCACCTAGGAGTGCCAATGCTTCTATCAGCTGGTGATGACACTAGGATGTTTGCATACTCTGCCGATGAATTTTCGAAATTCTCTCCTCATGATGTCTGTCCGGCTCCCCAAAGGGTACAGGTGCATTTTGTCCAGAAGTCTATTTTCAAACAGATGCCCTTGCTTCTTGTGCAGGCATCAAATAGAGTTGATATCATGTCCCTTCGTTTGGGAAATGCCATTGTTCCTGACAAGGCTTCTATTAATGGTCACGCATCTACTAATTTACTGGCTCGTGTCAATAGTAAAGCTTCTGGGAAGATTATTTGTAGCGGCATCTCTCCATCAGGATCACTTTTCTCATTTTCTACTCATACAAAACCGAGTTTGTTTGAGTTAAGGAAACATGAAGGGAACAAATCTCCATGGGTTATCAGTAAAAGACAACTTCCTGGAAAATTACCATTTGCTCATGCCCTGAACTTCACCTCAGATTCAACGCGGCTAATTATTGCAGGAAATGATAGAAGAATTTATGTATGCATTTTTTTATCTTGATAACTCGTTTTTCATCTGGTTTTCCCTACATCTTTGTCCACATATGTTAAAGCTAGAAATCTCTCCCCTTAGACAGATCGGTTGATAACTGATAAGAAGTTTGTCACTGGGAACTCATTGGTCCAATGATATGGCCAAATCAACTCAGTCCTCtgtattgagaagatcgatgattattttattaaaatattactcttattttataaatcgggaagtactgttctcagaaatgaacttagttacctaagcatgCAAGTTTCGACCTCTAGTCAGATTTTTAACTATTTCAATTAAGTACTATATTGCTATCACCAATGAGAtctcTTTCCTCTTCGGAAATTGCAATATTGAAAATGGTTCTTTTACTTGGTTGAATTTCTTCTTGTAGATGGTTGACGTGGACTCTGCTGAGCTAGTACATGTTTTCACCCCTTGCCGTAAGTCGCAAGATGAGTGTTCAACGCCAAGTGAGCCCCCTATAACGAAACTATTCACCAGTTCCGATGGGCAGTGGCTGGCTGCTGTTAACTGCTTTGGTGATGTTTACATTTTCAACATGGAATTACAGCGGTAAGAATTTGTTGCCCTTCTTTTTCACAaattgtaCTcccTCCATTCAAATTAGTTTCCTTCTGGTTCTTTTATTATGCCCTTCCCTTTTCAAATCCCTTGGTTTTACTCCTTTACATATTAGCCCACTTTAAAATTCAGAAATGGGTTTTATTCCACAAAGTTATACATTTAAAAATTCAAATTCTTTTTGCGAAAGACGGCACGCGTAGTGTCTATGAGGTGCAGGCCTTTACCTCATGTCTTGGGCCTTTTAAAACTTGCCCTTTATTTGGACAAGGGAATTTGGAGGGAACAACGGAAGAGGTAGGATTTGGAAGGAACTTATgtcttgaggaggttagcatgctggggcgccggctatgttgaacgctgttagaagtatccgacacgggtgcgtgtccaagaattggattcggctactgcaatgaaaaaattcgtgtttttggtctaaaatgaagtgatgagtgtcgcatgggtactcgaggtaatattgaagggtctgagcaacataaggtagagggatttggaggagagggaaaa
>P18903_1008_gene-109-consensus_burchellii
ggagatctgtgtgcagaaaagcggagggattaagaaactcgggcgagctgtttatggagagcatttagtctctaaagtgaagactaattttcggtattaacgaatttcaagggcgtgcatagttgcataCAGAAATAAGAGTATCTTTGTACAAATTCCCCTATCAGACTGTGTACTCATCATCACCTGTGTGTTGGATTACTTGTTAGTGCAATCAAGATGTGTTTTCAGTCTATCTTTAATTAGACCAATGACTTCAGTCTCATCTTTTTCGCATTAGAGATACCAAGGGAAGTCCTCAAACTCCTTCGCGATAATGGCAAATTAACCCTCTGAATCATATCACATGCAGATCTCGGTCCaaggaatatggaatatggattCTATTTAATCCAACAAACTCACAAAATTGGCAGTCACctaaagattggaAATTGATAGATTGCAGATACTATAATCTGCAGTGGATTGGGATAAAAATTACCACCGGGGATTTATAGCAAAATGACTAAAGGAGAAGGAAAGCGGAAATTGATGGTACatcgactgtatttgcatatatagcaagtgaaggaagggagactaagtagcaaagtacttcatatagctagctaaaatttggttaaaactggagtctttgataatacagcaatgtgcaatgggatctcgtgtacgtatttccaatacaaaattgtttgaagctaatggttacatgtaactaaagaagcgaaacgcataacattcttacctgtcgtagaaagtatccaaatatatctgataaataaatgtaacttcttcataactgatgggagatcataaatttcagcactcgagNNNNNNNNNNNNNNNgatagccagcatctgcttaaatataagcttatgGAGACCTGGGGGGATCGCATTCACATGTTAACACTGGTCATCACAGTATTCATTTTTCAACCACGCGTTCACAGAGCCAGATTTATCCTTCAAATGAAGTGGAATATTAACACCCAGCTGCCGAAGCTGATCAATCAATTTGTAAAGGAATTCGAATGTTAGCCTAGTCCCATTGAGTTCCTCACGCACTTGGGGTTGCAGTCGAAACCACTCTCCTAGCATCTTGTGAACATGAGCACAAACCATCCTCCAGGGCACGGGATACTTCTCGAGAAATTTCAGGTATTCGGTCAGCAGTTCTGCTTGGTCTAGCTTTYCTTTTATACAGTTTGTGTCACTAACATCAACCCATTCATTTGTTCGGTAACCAGCAAAAAGGGCTGGGTTTTCAAGAAGGGCGTCAGCAGAAAGTACACCTTCACAACCAGTTGCCTCTAAACAGTCGTTGACATCATCCATGTGTCTAACATTTCCATTGGCAAGAACTGGGATCCGAATAGCATTTCGGACCTCCCTGATTGAATTCCAATCAGCCCTGATTTTCCTCTGGTCCTTCTGATCCCTTGTTCGACCATGAACAGCTAAAAGAGAGCAACCAGCTTCCTCCAGCATTCTTGCATAGCTTATAGTATCTTCCATCTTTGGGAAAAGTCTGATTTTGCAGGAAACGGGAACTTGAAGATTTTGAGCTAGTTTTTCCACTAAGGAACGTACAAGAGGAAGGTTGTCCATCAAAAACGCTCCATAGTTACCCCGTCGAGCAATACGCTGTGGACAGCTGCATATATATAGAATGTAATAATACAGTCATTTGAGCGTCAACCAAAAGTTACGCGCAAAAGCAGGAATTCAATTTCAAATTATATTATCTACGGCRGTGGTATTCAAACCAAAAAGAGGcAGGAAGTAATCAATATAGCTTACCCGAGATTAATATCAACATAGTCACAGAGTGATTCCACCCTACTGGCAGCATCAAGTAAGATATCCGGATCATTGGCACAGAATTGGACAAACAATGGCCGATCCTCCTGCACACATATTATGACGCATCAATTACTCTTAATTCTCATATTACCTTTGCCCAACCGTatccaacagcacagccaacacTCCGACAGGGGTATGACAATTAGATTTACAAAAAGAAAAAACATACTCCGTAaactcattacatacaattgacatgtctgttacttggacattcacatgttagatattttttactgagccggagtaacacagatgaattaacttcataacctactcccacataattgtggattaccactagttaaagcagtatattactccctcgtccctctcaaagaccaaggaaaaaaagaagggaccaattattagatgacaaatggaccaaattgtgtctgtatggtt
>P18903_1008_gene-110-consensus_burchellii
NNNNNNNNNNNNNNNNNNNNNNNNNNNNNNNNNNNNNNNNNNNNNNNNNNNNNNNNNNNNNNNNNNNNNNNNNNNNNNNNNNNNNNNNNNNNNNNNNNNNNNNNNNNNNNNNNNNNNNNNNNNNNNNNNNNNNNNNNNNNNNNNNNNNNNNNNNNNNNNNNNNNNNNNNNNNNNNNNNNNNNNNNNNNNNNNNNNNtaaataagcatgacggacctttgcacatagcttgcaagatagaaaacaagtagaaaaattagatgttaaggcttcagaatggagtcaggaatctggttagaaaattactaaccattttcagaaggttttgtttagctttgacaatatacacattacagaccatggattaggagtcacattagcaatcaatctttgaACGGAAtaaaagggggaaaaCAGAAGCGATTCCATATTCCAACAATTTCTTCCGACTAGATATTGGCCATTATCCACCCTACCTCTTGCTCCGTGCTGCACTCTGAAGGTAATATATCCCCGTACCCAAATACGGGCCTTGGTCTTTTYGATCCGAGTGGAGAAACCGGACTTTCCATTGAAGTCAAACAGCTGTCAACCGAGCAATCGCTAATCCATGCACCTACCATAGGAGTAGTTGTTTTGCTCTCTTGCACTGGAGTTAATTCTGAGAAATACGGCATTTTTATGGTATCCGGCAGGACCAAGCCGCTCGATTCACTGGCTGATATTCTGATGGCTAGCTCAGACAGCTCTTCATGTGCGGCTTCAAGCCCAAATGAAACTGCTGCTTGTTCACYTAGTGCTTTACAGGCTTTCTCAACCAGGGAGTGCAAATACTTGTTTTGCGCTTCCATGCGAAGCTGAAGATGGCGTGGGACCTACAATCGAGTGAAAATtgaaagttgagtACTCGTCACATAAACTACATTAATCCAATGCTTCAAAGGCTCCTATTTTTAACAAAACgaagttgtagttgtctctgtatgccataatagaaattgtgtcgtgattggataaaacaaaaaagttcatccagttttttctctcttctattatttttaacaaagagaaaaaaaagttcggaagtgaaatataaagtccactctgatagtttNNNNNNNNNNNNNNNNNNNNNNNNNNNNNNNNNNNNNNNNNNNNNNNNNNNNNNNNNNNNNNNNNNNNNNNNNNNNNNNNNNNNNNNNNNNNNNNNNNNNNgattcttaaatgtgatgcttaaACctCAACtattaataaatgCAGCATGCATGTGATCAATGATCCAACCATATGAAATGTTCATCTGTTTGTAAATTATAAAAATGACAcAGATACCTAGTACGTNAAACAAAAAgcACACGACACATTTTTGTAGCAAAAAAgggggAAAATGGCATTAACCTCCAATTGTTCATGCAACCGTCTTTGAATTTCCATTTGTACTCTCAGTGCCTCTGTAACTTGATAGCCACTGTTAAAGATTACAAATAATGCATAGAAATTTAGCATAAACAAATCAGATTTGCGTATCAGAAAGGCACAATAAATTATAAATATCACATACTCATTCAAATCCTGGGTTTTCAGTCTCGATGATGATGTTGACGAATCGGTGTCRTGGCTTTCTGCCTTACAAGAAGCTACATTCACCATGGGAGGGGAAAAGGAGAaaaacaatggcaaACTGAGAAGTGAGAACCTCACATATACTNCNNCNNTTNCANTNAATTNTTTACACTTTTATTTTTCTGTGAGGGGAAAATAAGGAAATTAAAGTGTAAACAAATGACTGGAACAGAGGGAGTATAAAACTTAGACATTTACAATCAACATTTATTTCACGACTTAAACATTCTGGTTCTGGCAATAACTAAACCTAAGgaatataatcacGTAAAAGGCAATGAAAAAATGCATATGAAAAGCAGTCTAAGCACGTCTGAAGGCGTGACTGGGAGCCCTTTAGATTTACTTTCTCTTGCCATTTAAAGAATGATTTGTAAGAACAAATAGCATATGTCAGCAAATGACAAGTGGTACAGAGAGAATTACATATCAAAAAGATATGGTTCATTCTTTCTTGAATGAAACAGAAAAAGAAATTAAAAAAAAGAATACTGAAATACCCTGAACAATATGTACCACAACGTMTAAAGAATGATGAGATTTTTGAACACATAATAAAATACATTTAGGACGCCTATCTATTTGAAAGTTATAGTTacaagaaaaagttcgaATCATACCATCCTTTGAACTATCAGCTGCATCCTTGCATGCTAGCNTTCCTATCCTATACTTCTGCAATGATAGCCAAGGATGAAACACATGGgattgaactatccgcagcatccatcatctatgatcaaaaacattgacaaaacagctaaaaatgctcgctattgaatacaacagcaacacaacagacccttaNNNNNNNNNNNNNNNNNNTTCAGCTACAAGCCTACAATGAATCATCWTTTGAGACCGTAATCACAATTGAAATATACGAAGAAATCGCAAACAAAGGCAAAGACCATAAATAGTCTATACAAATAAAGTCAATTCTCGTTATACAATACTCGAGAAAGGTAAGAAATTTTTGAAGAACAAAAGATAATACAAATGCAGCTGGCAATTATTaagaAACTTTGCTGACGGGGATATgAGCGAAAACCGGAGAGTACGTTCACAGCAAAGAYCACATCTCCCCATAAGGCCATAAATAAAGCATACAGGCATGTAGTGCAAAATGCACAGCAAATACCTGGAGATGTGATTTCAAATGATACAGCGTCAGACCTTTAACCCCCATTGTTCGTAAAATTGTCTTTGGCGTTGCCTCTGCAAAGCAAAAAGGATAGAAGGCATTCAGTGTCACCAAAAACAGAATGAAGTAAACCCTCATGACATTAAGCACAAAGATATCAAGACAATATCAATTCTATCAATAGGAATATTTAAAAGCTCCCCGGAAGAGCCTACAACGGATATTCTTGGACAGAAATGTCCATCAAAACGCGTTCTTAATTCTGAAGACCATAAAGCACARTGATAAGCAAGAAAAATCGACACTTTTCGGTCTCGTCTGTGTACCAGATACCAAAAGAATAATTTAGGCAAGTCAGTTCCATAAAAGTASATAAACCAAATAAATAAACAGTGTGATTCATGTAATTCGATCTGGTAGTCGTTTAATTAATCTCATGTCATGAAGCCATTGAAAAGCGTCTAACTTGACTAATGCACAGATATAGGGAGAATAGGCCAAGTCCCAAACTGCAGAAAGGCTGATGCTAATTGCATGTACATATTTATCCAATAAAATCAGACACAAATCACAGAATGTAACCCATTGCAAATCTCAAGACAATTAGAAACCGAACCTTTACTATATTCAGCTAAACACAGTTTTAGGAACCTCTAAAACACTAACAACAAAATCATTACCCCTAATTGTGAAGTAAGGAGATCAGATGTAAGTAACCTTACCATTACCGAAAAATTCACT
>P18903_1008_gene-111-consensus_burchellii
ACTCGGGTAAATAAAAAAAAAAAAtCCTTTTTTAAAgAGTAACTCTTTTCACAAATATATACAGAGTACACCATTTCCAAATATGCATCTAGTATTTTTATGTGACAATGtTCAGTCATAGAATATTTGCTAAGATTTGACATTTCAATTTATCGGCTGGTGCGGCCAGAATATCGGGTTCTTTTCTGTAGAGCataatgtaattggaggctttggagctaacgtttttctgCCGTATTATCCTTGAACTTGTGCCTTGAGAAagtcatatgtgaAGATTAATATGACTGAGTGAGTAAATATGATTGAGACTTTATGTTCATTGCAGTTCCAGTGTCGAGATATCATTCTCAGCATCATAATATGATTGGAGACTTCACATTCAATTCAATTGCAGTGTGGAGATATCTAACTCAAAATTATAATATTGATTCTCGTGGCTTATGTATGTAACAGGATGGTGCTTCCAAGCGAGTTGCATTTCAGTTTCAATGTGTGACATGGAAGTTGGAAAAAGCATTGAGAAACATTCCGTATGAACAGTTTGGTATTTCAGAGGAGGTTCAGGAACAGGTATGGTATCCTCAATGTTCTGTCCACTTAttATGTGATTATTCAGTGCTCGAGATTAACTGAAAATTGGTGAATAGGTTGAGTTGGTGAGAACACAATTGAAAAGAGCTACTGAAAGATATGGTCCTGTCAACACTAGTACAATAACTCGTGCTGCCTCTCAGCCTCTACTTCATGAGCTGGAATCGCTGAGCTCTCGAAACAAAGGAATTGGGAGTTTGCATATTGGAAACTCCGGTAATATCGATCATGGAGTAAAGCTCAAGGTCAAGCATGTTACCCAAGGTAATTCATCAGGAAGCCAGTGTCTTGATGAGGCAGAAATGGtgaatataacctcgtCCGCAGTTTGTGAATCAAATGGTGTTGAAGTTGATACGGACAAGAGTGGAAATGTGCCGGAAGAAAGTCCAGACGAGAGCAAGAAACCTGAAACGATTGTTATTCCTGAAGATTTCTTGTGCCCGATATCTCTTGACATCATGAGAGATCCTGTTATTGTGGCCACTGGACAGGTATTTTCTCTAAACAttaaagcatggtCTAAACCTTAAAATTACCGCTGTTTCCTACGGGTATTGCTTTTGCGTATTaCACTCACTCGTGTAAAGAGGaaaCACAATTCCTTCACTGCTTTTCctctTAACTATGTGaaatttcaggctTTCAGCCCTTGATTTTCTTTCATATTTATCATGCGTTGGTATCTTTGTTTCTGGACCTTTCTGCTCTACATGCCTCCTCAATATGGTTATTTTCTTGCAGACATATGAGCGGTCATATATACAAAGATGGATTGATTCCGGCAATGTTACTTGTCCAAAAACTCAGCAAAAGCTCCAAAACATGACTCTGACACCCAACTATGTGCTAAGAAGCCTAATCTTTCAATGGTGTGCGAAGAATAACGTGGAGCAGCCAACAGCTCTGTTGACCGGCAAAATTAAGAAAAGCGATGGCTCATTTCGTGATGTAAGTGGGGACATTGCAACCATTCAAGCTCTTGTTCGTAAGCTTTCAAGCCGAGTAGTCGAGGATCGCCGAGCAGCAGTCACTGAAATCCGCTCACTTTCCAAAAGAAGTACTGATAACCGAATACTAATTGCTGAAGCTGGAGCTATTCCTTTTCTGGTCAGCCTATTAACAACTGACGATATAACAACTCAAGAGAACGCTGTAACATCCATTCTTAACCTTTCAATTTATGAAAATAACAAAGAACTAATAATGCTTGCGGGGGCAATCCCGTCCATCGTCCAAGTTTTAAGGAATGGAACAATGGAAGCAAGAGAAAATTCTGCTGCTACCCTTTTTAGCTTGTCGCTAGCAGATGAAAACAAGATAATAATTGGGGCCTCAGGGGCAATCTCGGCCTTGGTGGAACTTCTGCAAAGTGGAAGCCCACGAGGGAAAAAAGACGCAGCTACAGCTCTTTTTAATTTATGCATATATCAGGGTAACAAAGGCAGAGCAGTGAGAGCCGGAATTATTTCAGCATTACTGAAGATGCTAACAGATTCAAGTGGAACCATGGTGGATGAGGCTCTAACTATACTCTCGGTTCTGGCTGCTCACCAAGAGGCGAAAGCTGCCATCGTTAAGGCCTGCATTTTACCTGTTCTGGTGGATCTGCTTGGGACAGGTTTGCCCAGAAATAAGGAGAATGCAGCTGCTATTCTACTTGCAATGTGTAAGAGAGATGCGGAGAACCTTTCTTGTCTAAGTCAGCTCGGTGCTCCCATTGCCTTGACGGAAATGACTCGCAGTGGCACAGAAAGAGCGAAGAGAAAGGCGACTTCTTTGTTGGAACTGCTCAGGAAATTGCATCAGCAGCATTAACTTGTTCAGTCCTTGTAATTCTCACTTACTCATTCTTTTCTTCGTCTTTTATTCTTTTTTTTTTTCCACTCTCATTTGATGTTTTTTTTTTTTTTTTTCTTGATTTCACTAATTATTCAATATGCGTTGCACGGTTTCTTCTTTATCTGAAAGATGAGGATGAAAAGACATTTTTCTTGTTGTGATTTAATCCCCCCTAGTAATATGGTGAGATTGTGAAGGGAATTCATTCATCTGTTATGCAATGTAATCTATACAAATTAGTTGCCTTTCATTTTTTTTACAATATATCAATGTAATTTCATTAATTAACTAAAAAGCGCGTTATTTTGCTTGGATTTATTGGACTTGTAGTAAGATTGGTTACAGAATTCCANGAGGT
>P18903_1008_gene-112-consensus_burchellii
NNNNNNNNNNNNNNNNNNNNNNNNNNNNNNNNNNNNNNNNNNNNNNNNNNNNNNNNNNNNNNNNNNNNNNNNNNNNNNNNNNNNNNNNNNNNNNNNNNNNNNNNNNNNNNNNNNNNNNNNNNNNNNNNNNNNNNNNNNNNNNNNNNNNNNNNNNNNNNNNNNNNNNNNNccgaaagttggaccaataattccacctattgcttactataattcactatatatatgaagagcagatagttttggagacattttgcctttcatccatattacaaaattcgaggaacagtacgtagtaagacTTAAGCTCCGTTGGCAGTGAAAATGGTAATGAAANTACTGTCCAGAAAAATATTCAATGGACACGAAAGTGTGCAATCCTAAATGAACTCAGCAATGATTTTGAGCTACACTCaaaaCACAATGTCATGGAgtatataataattaataaacggtaAATGACAGAAGAAAAATGAGGTGTAATAAGATAGAGAGAATGTACAGAGTTTCAACTTTTGATGAACTGTAGACCATTTGCATTGGAATATCGTTCCATGAATCTCATGAATCTGTCCCATTCACGCGGGCTTCGCATGACGTACTTTGCTTCCACCCCAGCTGGCTTTCCATTAACAAACCTCGCATTCACATTGGTTGACTGAAGAGTACCCTCTTCATCTATCATGTACAAGCCAGTTATATCGCCAACCACGCTTGATGAATCAAAGACAGAAGGYTGATCGAACCTGAATGTAGCAGTACCATTTGACCCATCCTTTGATTTGGTTAATCTAACATCAGGTATCGTAAGTTCGTCGACACCTTGGATGAACTGAATTGTTGGCTTAACCATCATTACAACCGGTCTAATTGTCTTGGAAGATGATCTTTGTGATGGCAGCCTGAGTGAATRCATGCTAAGTTGGAGCCCATTGAAAGAGGAATGTGCACGAGTGGGAGTCGCCAAAGAGCATATACAGACGCCTACATCAAAGAttCAAATAACAGATTAGAATCcttttgtaagatgagccaacagatgtacatgtatatgattcccttaatctacaaccactatagactatctgaagattttttgagtttattataacaacattattccagtgtctcaagggcatccaaaaacagctgggtaggggggctggg
>P18903_1008_gene-114-consensus_burchellii
acacaaccaaacttgcaatcaccaaatgaattgaggtactgttccagagaaattccccaactgcttgccgcagaagatacaacactagtaagtagacgaattaaaccgtagcgcctgagaaatgttgatgacatgaacaacatcatacaacattacccaatctgtggaataattaagcaacaagattatcatttaattccattccaaagtaacaaacaagcatccatttcacaataacaatacatacaagaaaaacaacaaaaagAAAATCAAACTTAATTAATCAGAATAAAAAGGAAACAAGTAAGATGAAGGGCTATTGTCCTTGTTCCTCCTCAAGCTTTTTGACATAAGCTTTCAAAGTAAAAACCAAATCTCTAGCAGGAGCTCCAAGGGTGACAACAAGATTAGTAGCAGGAGCATTAAGCGCACCCAACAACTGTCCATAAACCTCAGCCCTTGAAGGCATTGTCTCCAACTTCTTAACCTCATCAGGACCATAGTATTTACCCTCGAAACACGCCCCCGTAAAATCATTCTTCTCTTCAAGCTTCTTCTCTTTCTGGAATGTTCTATAGGGTTTAAGGGCAACAGGGATTTCCTCCGTGTGGACAAACAGCCAAGCATTCATCCCTGTCATACAAGGTTTCATTACCTCCCATGGAGTATTCTCAATTGCTTTGTACACCAGTGTGTTTTTCGCCACGATCAGTGTCGTTGTTTCAGGGAGGGAGTTTCGGAGTTCTTGGAATTGCTTTACWGTCAACCCTTTGTAATTGATGGCTGCTAATAGGTAGCAGTTTTCCAAGTGGGTTTGGACTGTCTCTACTGTCGTCTCCTTCTTTGTTCGAGAGATTGCCGCCGTTATGCTcagtgtgctactgctGCGTTTGGTGAAGGTGAGATGCTGGTTGTTTGGGGGCCGGAGGAAAGTGGTTTGCACGCTGGAGAGTGACTGGAGGGACGGTATTAGTGGTGTTCTGGGTTTCGAGAGGAGAAGTGTGGTCTCCATTTTTGTATRTTGGCGAGGGATGAAGAGGAGATTTTTGAGAGATGGGGGTGATTGGGTTTATCTATcTCTATgCTNattctatgctatccattttcaagacctACTagGCTACTACcCATATGGCTGTGTTCGgccataCAACTACAGTACTACacctaccaaatcgggttgggttcggtgggttcaTTTTGGGTTTTTAAAATATTCGGGTCGGTATTTTCAGGttaacggctctgttttgggtttgttgtttCgggtcattttcgggttaatgattaagagagaaaaagacatttcAAGTCTTTTGAGGTCATTTAAATTTATGTTTTGTCGGATCATTTTCGggttggtagttccggatcgtg
>P18903_1008_gene-120-consensus_burchellii
NNNNNNNNNNNNNNNNNNNNNNNNNNNNNNNNNNNNNNNNNNNNNNNNNNNNNNNNNNNNNNNNNNNNNNNNNNNNNNNNNNNNNNNNNNNNNNNNNNNNNNNNNNNNNNNNNNNNNNNNNNNNNNNNNNNNNNNNNNNNNNNNNNNNNNNNNNNNNNNNNNNNNNNNNNNNNNNNNNNNNNNNNNNNNNNNNNNNNNNNNNNNNNNNNNNNNNNNNNNNNNNNNNNNNNNNNNNNNNNNNNNNNNNNNNNNNNNNNNNNNNNNNNNNNNNNNGATGCAGAACCGCGTAATTTGAGAGCTATAGGAAAAGAAAGGGATGCCAACAATAAAAGATGTACCTTGAATGACCTTGAGGAATAGACATTTTCTGGAGGATACTACCCATAATAACAGCTTCCCTAAGATTACAGTTACCGGACTGCAATACAAAGAGAAAGAAAAAAAATCAGCCAACGCAAACAATAGTAAGACTAACAAATCCAGTTGAGGTCAAGACACAGGTaaaaGCccaaaaCAAACTTTcAAGGTACTATAGAGATGTGCGGATATCATAGATGAACACTGACAACACCACggAATTATGATTTATCAGGGCAGCAATACCTTAAAAAGAGGCAACAAGATCCCCTTGTTGAAAGCAGCAGGCTTGTAAAGCGACTTTTTCAAAGCCTGATATAATTCAAAATGCAATCTCTTATGTTTCCTAATGTCATCCCTCACTCGAGGAAGGAGCACAAGCATGTAAAATCTTTCAGCCTTCCTCTTGTTCATGTTAGAAGCAAAAATTCTTGTGGCCTGGAAGACTGCACCAGGAGACCATTTCTCGGGTTCAGTCAAATAAAGGACTTCCTCCCAACACTCCATAGCAGGAATGTGTTTAAATGATTTAGGTAATTTTCCGGCAGTATATACACTCAAAACCTTTCCAATCCTGAACATCAAAGCAATAGAATACCATAGCTATCTTGTAATGACAACCCAAAACAAAKTCCAAAAACAATAAATATATATACATTGGTAAAGTACGTACGCTTTGTAATGTTGTATAAGCTTGTCATCCAATTTAGGCGTTGGTCTCGTTTCTTCTAGACAAAAAGAAACATGGACTTAGCCAACGAACATAAACGTCTATGCTATATTAAACACAAAGAAAGCCTGTGTGGTAATACCAGTTAAAGTAGCATCTTGAGCTTTAATTCGAGCAGCAATTACATCACCAAGAGTTTTTTGAGGACCAGCATCCTTGGATAAAAATGAGTCTAACAATCTCTCATCCTCTTCATTGACCTAATAACATTGATTCCATGGCAATCATTATCGAAACTACAAACAAACATACAAGCTCAAATAACATCCGCGTATGCCTACAATGGCCCTATTCCACAGTATCCACCTCAATCGATGATAGTGTTAATAACCAAAAAGCCATATTGTATGCATACAAGTATACAAAGGCCCTATTCCATGTTATCCACATCATACAGAAAATAGTGTTAGTAATCATGTTGTATCACTTGTGTGCATAAAGCGCCAAAGCGGCCC
>P18903_1008_gene-124-consensus_burchellii
NNNNNNNNNNNNNNNNNNNNNNNNNNNNNNNNNNNNNNNNNNNNNNNNNNNNNNNNNNNNNNNNNNNNNNNNNNNNNNNNNNNNNNNNNNNNNNNNNNNNNNaatgcaccatttcgaacaacgataaattagacttgagcatggaaaaatcattctctaacataaaataacttagcgtgcatatctcatttctgtccttatataagttgAGGGAGTTTGGAGAGAAATTTTTGGGGGATGAATGAACAATTATGAGGCTGATGTATGCTGTACAATAATCTAACTTGTCCCTGTAATTTGTGCTTAAATGAATACAAACATGACATTTGATGTGTAGATATTGGAGTAATGAGTGGAGCAGTTCTATACATAACAGAAAACCTGAAACTAAGCTCAATCCAAGAAGAACTCTTAATTGGCTCCCTTAACGTATGCTCCTTAATCGGCTCCTTACTCTCCGGTAAAACATCCGACATTCTTGGCCGACGTTACACAATCGTCCTCGCAGCTACAACCTTCTTCGCCGGGGCCCTACTAATGGGCTTAGCCCCGTCGTACCCGTTCCTCATGGCAGGTCGAGTTGTGGCTGGAATCGGAGTCGGGTATTCTCTAATGATAGCACCAGTGTATACAGCAGAGATATCCCCTGCAATGTCACGTGGGTTCTTAAGCTCCTTGCCTGAGGTTTTTATTACCGTTGGGATACTGTTGGGATACGTCGTGAATTACGCGTTGTCTGGGGTTTCTAGTAGGTATAATTGGAGGATCATGCTGCTTCTGGCCGTGGTTCCTGCTGTCGCGGTTGGATTGGGTGTAATTGTTATGCCGGAGTCGCCTCGGTGGCTTGTGATGAAAAAGAGGTTGGGTGAGGCTAAGAAGGTTTTGGTTAAGACGTCTGAAAGTGATCAAGAAGCAGAGGAAAGGCTTGGTGAAATTACTAGAGCTTGGGAACTTAATGGTAtgttatttattatgTCTCCCTTTTATGCAAtttttatgctatcttattatcaacaattattatacgcaagtgatactatttttaaagccaagtgttattttatctagtaataatagggcgtcaccggatggtacccaatcctgataccaaccNNNNNNNNNNNNNNNNNNNNNNNNNNNNNNNNNNNNNNNNNNNNNNNNNNNNNNNNNNNNNNNNNNNNNNNNNNNNNNNNNNNNNNNNNNNNNNNNNNNNNNNNNNNNNNNNNNNNNNNNNNNNNNNNNNNNNNNNNNNNNNNNNNNNNNNNNNNNNNNNNNNNNNNNNNNNNNNNNNNNNNNNNNNNNNNNNNNNNNNNNNNNNNNNNNNNNNNNNNNNNNNNNNNNNNNNNNNNNNNNNNNNNNNNNNNNNNNNNNNNNNNNNNNNNNNNNNNNNNNNgtctcgtctcattaacacccctaaactatagctatctattttgcaattttgaggtgatttctaaaatttacacgcgtgcgggattattttctaactgcgctatgtcttgcttaacacagttttaagctaacgacatctcacgagctccttttattttcaatattatttaaatcagttgtcagtgtcgtcttaacagaagaagacgattttgagtaagcatttgtgttgaagtcttagattttgttgtttcatatgttaggtgaaaaaaaaaaaaaacgatgttaagtgaattgttttcaattggtgtattttgaTTGAGATTTCAAATATGGATCATTGGCAGGGTTAAGCAACAATAATGTTGGGCAAGGTGTATGGAAGGAGCTACTATGTAGACCAACTCGACCAACCCGTCGCATTCTGGTGGCCGCCATAGGAATCAACTTCTTCATGCAAGCATCGGGCAACGATGCGGTGATATACTACTTGCCGGAAGTGTTCAAGGCTGCCGGAATCCACAAGAAGAAAGAACTCTTTGCCATCAATGTGATAATGGGAACAGCCAAAGCCTCATTTGTGATGATCTCAGCTCTGTTCTTGGACAAGTTTGGTAGAAGGCCACTTCTTTTATTGGGCTCAAGTGGTATGGCAGTGGCCTTATTGGTATTGGGCCTTGGGTCTAAGTTTCTTGAACMCCCAGCCCATAAGCCAACTTGGGCCATAGYAATGTGTGTGATCGCGGTGTGTGCTGACGTGTCCTTCTTCTCAATTGGGCTTGGGCCGATTACTTGGGTTTACTCGTCCGAGATCTTTCCATTGAGGCTTCGAGCCCAAGGGACGAGTTTGGCAGTCTCAGTTAATAGGTTGGTTAGTGGAGTTGTCTCCATGACGTTTCTAACGATTACAAAGAAGTTGAGTTTTGGTGGAATGTTTTTCGTGTTGTCCGGAGTTATGGTCGTTGCGACAGTGTTTTTCTTCTTTATGATGCCGGAGACTAAAGGGAGAAACTTGGAGGACATAGGAAAACTCTTTGAAGATAAGAGAACTAGTGACGAGGGAMGGGAGATGCTTGATAAGTGAATGTTAGATTAATTATGCTATTACtagttgcttattggcttattGCTCTTTATATCCCGCTTTCATTTTGTGTGTTGTGTGTGTATGGAAAACATGAAAAAGTAAAAAATTATCCTTTTGCATTTGATCTAAGACCGTCCCCAAGCAAGGTCAATTGCTTAGTCATGACCTTGCTTGGGTCAATTTGATTACAATTAGAAATGAGCTTAGGGTGac
>P18903_1008_gene-125-consensus_burchellii
CTGCAGTTGGGGTCATTGTTATACTTGTTACTTGNGGAATATTATGTGTAGAATGCTATACAAGGCTAGCATTTTCGATGGTGTTTACTTATGTTGGCTGTTTATTTATTTTGGATAAGAGTTAAATTTTTCCCTTCTTTTTTTTTCCTAATGATCCAGCGATATTGCTAGATGCTGCGTCCAAAGTTTTACCATTGGTTGTCTCTGTTTCTGGACGAGCTGGTTCTGACACACCCATTAAATGTGAGCACAGTGGTCTACGGGGTGTCATTGTTGAAAAMACGGTATCTCGCTTTCCCATTTATTTTCATACTCAAATGAGTTACAGTTCCAAAGTAACGAATTATTATTGTCTATTACTTGCTTATCTCAGGCTGAGCAACACTTTTTGAAGCACACCGACGCTGGTTCATGGGTACAAGATTCTGTACTAGTGTCACCCGTGAGCCATGAGGTCCCATGGTACCTGGTAATAGTTTTATTCGTAGAAGCTTAGACCTGTTATGATGGAACCCCCCCCCCCTCCCTCCCTCTTTTCCCCTGTGGCTCTGTAATAATTGAATGTTGTTTTCTCTCGTCTTTTTAAGGATGATGGCTCTGGTCATGTTTATGTAGTTGGAGCACAAGGTGCCACTGGCATGGAACTGACTATTGGGAGTGAACTGCTTGATGAGTCAGGCCGAGGCTTAGTACGTGGGTCGTCCGACTATCTTCAAAATCCTAAGGTACTCCTCTTTCCCAAATCAAATTAAATGTRGATGCTAGCTTTTCTTACATTTTCTGACAGCAACATCACTTTCAGATGCTCGGTGTCAAGCGCACTGAACGTGTTCTTCCTACTGGGACACACTTAACTGTCGTAGGTGAGGcTATTAaagatgatgttGGAAAAGTTCATGTTCAAAGACCTCAGAAAGGGCCTTTTTATGTTTCACCAAAAACAATTGATCAGCTTATTGCAAATCTTGGGCAGCGGGCAAGGTACTTTGTAAACTCTCTCTTTACATCTTCCCATACTCACAAagtcacatcaccaggtatataacatatttatatttcagatggtataagtatgcctcttttgggttctcggtgtttgcttcatggaacgaggaagcgagtctatttgatcgccaagcatacacttcgacttatactggaaagaagacgtcgttgggagttgcacaaacggtatgttggtgatgttaattgattaaaattttactgccatcaaaaatgttttgatgccaaaaatgggataggtgtcttcagttgtgttaaactagacagatatactcatataataaagaactagcatagaacccgggcaataaatgcatggtctatagctttttttatttcatatattacttatacaacagca
>P18903_1008_gene-126-consensus_burchellii
NNNNNNNNNNNNNNNNNNNNNNNNNNNNNNNNNNNNNNNNNNNNNNNNNNNNCTGCTTTGCTTCTCATGGTGGGAAGTGGAAACCCCTTTATCTCCATCCATTTCCAGATTATAAAGATGATTTTTTGGTAAAAACTTCTTCCAAAATTGCACCTTTCATTTCCAACTTCTTTCTCTATCAGTTATTTTGTTATTACATCTGTGTGATGATGCTTGTTCATATGTTTGTTTGTTGATTTTATGCAGTATTTAGAGTATCTCATTTCARTTTTCTTCAATTGGTTAATACCCAGTTGTTAAtttTGGTAAWTCAATGGGTACTTTGCTTAAAATTCATAACAAGATCGAATTTTGGACTCCTGTACATGGTTTTTCTGAGAAATTACCTCATTTTAACCATCCTAGGGTTCTAAAGCAGCATTATTTTAGGGGTGGGTGTGTTAAGGCCAGTAGTagtagaagtagtagtagtcttttGGAGCTTGTTCCTGAAACTAAGAAAGAAAATCTTGATTTTGAGCTGCCATTATATGATGCATCAAAGGGTAAAGTGTTGGACTTAGCTATTGTGGGAGGAGGTCCTGCAGGGCTTGCTGTTGCACAGCAAGTTTCTGCTGCGGGGCTGTCAGTTTGCTCGATTGACCCGTCTCCAAAATTGATCTGGCCTAATAACTATGGTGTTTGGGTGGATGAATTTGAGGCAATGGATTTGCTTGACTGTCTTGACACTACTTGGTCGGGGGCTGTCGTGTATATCGATGAGAAGTTGAGGAAGGACCTTGGTAGACCGTATGGTAGGGTTAATCGAAAACAGTTGAAGTCGAAAATGATGCAAAAATGTATATCCAATGGGGTGAAATTTCATCAAGCTAAAGTTATTAAGGTTGTTCATGAAGAAACGAAATCTCTTTTGATTTGCAATGATGGAGTTACTATTCAAGCTACTGTGGTGTTAGATGCAACCGGGTTTTCTCGATGTCTTGTACAATATGATAAACCATATAATCCCGGGTATCAAGTAGCGTATGGTATTGTGGCGGAAGTTGAGGAGCATCCTTTTGATGTTGATAAGATGGTGTTCATGGATTGGAGAGATTCACATTTGAATAACAACCTGGAATTAAAGGAGAAAAACAGCAAGATCCCGACTTTCTTGTATGCTATGCCTTTTTCTAAGGATAGGATATTCCTAGAGGAAACCTCGTTGGTTGCACGGCCTGGTGTATCAATAGATGACATTCAGCAAAGAATGGAGGCTCGATTGAGGCATCTCGGTATAAGGGTTAAGAGTATTGAAGAGGATGAACGTTGTGTGATCCCGATGGGTGGTCCCCTTCCTGTAATYCCACAGAGAGTTGTCGGGATTGGTGGTACGGCTGGAATGGTGCACCCATCAACCGGCTATATGGTGGCRCGGACCCTTGCAGCGGCCCCACTGGTTGCCAAATCTATTGTTCAGTACCTTAGTTCAGAAGGCAGTCGTTCTGGTAGTGAATTATCGACGGGAGTGTGGAAAGATTTATGGCCAATAGAAAGGAGAAGACAAAGGGAGTTCTTCTGCTTTGGTATGGACATATTGCTGAAACTTGATTTACCGGGTACTAGAAAGTTTTTCGATGCATTTTTTGACCTGGAGCCGCGTTATTGGCATGGATTCTTGTCTTCTCGGCTATTCCTTCCGGAGCTATTAGTTTTCGGGCTGTCTCTTTTTGGTCATGCTTCCAACTCTTCTAGGCTAGAAATTATGGCAAAGGGAACTCTTCCATTGATAAACATGATCAACAACCTGGTTAAAGACAGAGATTGATTGTTTTTTATGCGTTGGTgcatccgtggtccTGTATCGAGATCATGTGCTTGAACTTGTACAAATCATGAAYTAGAAGTGCAATCTCCTGGATGTATACCCTTCTTTATACATGTATTCCTTTTATAACGCAATTTCAAGCATATCTTCTCATTTCTTTCRCCTTTTTGGTTCGTTGAGATGTACTTAGATTCATTCACCAAGGATCTTGCTGCTAGAATTTGTA
>P18903_1008_gene-133-consensus_burchellii
NNNNNNNNNNNNNNNNNNNNNNNNNNNNNNNNNNNNNNNNNNNNNNNNNNNNNNNNNNNNNNNNNNNNNNNNNNNNNNNNNNNNNNNNNNNNNNNNNNNNNNNNNNNNNNNgctttgcatagagttattgagaaatagttacttcgtcaaatatatgcagaacacaaactgtaacaaacagacggctcccagagacattttgttttgtaaggcttggctctccctcaaaaaaataagaactaagataaagaacctatcgattgaaaaaaaattggaaatgaattttattcaattattaatcttcaatttctggttgcaaatcaagtaatgttcaaatgcacacaattcataaagtaaattacaggtcaacagtatatatatgaacttaaaataacctctcaaatcttaagcagcaaatttccaatggcattagaagctccctatgccctttttttcaagcTAGAATGGTTATTACCTCGGCTTTTCGAGTTTTTCCTGCTTCTAGACCCCACGCTCGCACTGCTCTTTGCAGGAGCTCCACTTTGAGCTCGGCTTTTGATTACCTTCCTACGGGCGCCATAGCTGTTGCTTCTAGAAGAAGCTTTATTGACAATATCAATGGATAGGTCTCGCGCTTTCTGCTGATTGACGGGCTGCTTGTTTAGGTAAGCTAGCTTCGGCAGAAGCCCACAAACTGCTCTACGAAGCTGGTCCTCGCCTAGGTTGCCCTGAATGGGGTTTCCCAACAGGTTCAGGCCCAGTAACGAATGGTAGTTTGCCACAAGCTGCCCCAACGCTTTTGTTGTGGTGATCTTGTTGAAGCTAAGATCCAAAACAGTAAGTTTCAACAGCCTGTGGAGTCCCTCAACTTCACTGATTTTATTGCCAGCTAAGTATAGTTCCTTAAGAAGTGAGCAATTTGAAAGTCCTGATAGTTTTCAAGAAACATGCAGaAATTAGAGGGAGATCTTGCCCTAAAGTTTATCGAAGATGTGTTACTTGTCGATGGAAGAGATGATATTCAAACGGTCAAACCCAACCGGCTTGTTGGTTAAAAGTAGTTCAAAGAtctcGGTGGAAGAATGGAagggcatagtcaagatgtAATTGAAACATTTCGGCTACAATTTTAGGTTTCAAGAGTTTTGAAGCAAAAGAATAGAAAGAAGTACCGTGTCCAAGTCGTGAAATTCTGTTATAGCTCAAATCAACAATCCGTAATCTGGTTAATTCCCTCAGCCCATCGATGGAGCTGATAACGTTTTTAGACAAGTCGAGAACGTGAAGGCCCCTTGGAAGTGATCCAGGTGTTATTTGGACTGCACAGTAAAACAGAAAACACGACGCAAATTTGTCAGATAGTGAAGTGTTCAGTGTCAAACAAGTACAGCTCTCATGCCTAATCCAATGCGTAACCAAAAACcaaagtagaccagaacacaaactgaNNNNNNNNNNNNNNNNNNNNNNNNNNNNNcctcaaaggccctgaaactatcagaAACTGACAATTGATACAAAGCTACTTAGAATGACaatAAAAAATAACAGGTGTATACCTATGGAGTTGTTTGATAGATTCACAGTTCGGAGAATTGAGAATTGCGCGATCATCGGAATAGCTTTCAAGCCCAATCCTGATATGTGAGCCACAGTTGAGGAGGaattctaagagacTGGACAACACTATTAGCATACAAGAGCTCCTCTGACAAGTTGATTTTGTTGtatctcttaagacacATGGGTAGCGTCTTTTGCATTCGCATGTGAACAGCTTGCTTCGSGAGAAAATGGGAACTCAATATGATTTTCATCCTTCACTTCTTCAAATGGCGATGTGTCAGGTTGGATTTCAATATCCTTAACCCAGTCTTCTACCCTAGAGAAAGCCACCCACTGATTCTGAGGCCATAACCCTGAACCTCTTCCCTCAAATCCATCAATATTGTCCTTTCCCCGACTTTTATAGCTgcatatgcccttttctgaAGATGAGGCAGGTGATTCCTGTTTCCTGAGCTGGTGGACCCTACAGGGTTCAAGAGGGTCCGATGAGTAGCCGCCTTGCTGATTAAGAGAAACCAGATGAGATACCCTAGTTTTATCAGCattattaagtggttTCTGTAAGTTTCGGTGACTCCAAAGAAATAATTTCCACCAAAGTTTCCTGCTTCTAGAAGGCAGAATTTGGCTGGAAGAATGCTTCTTTAACATTACTTTATCAGAGCTCCTGTGAGTTAATACCGATGACTGGCTTCTACAAGGAGATCCCAAAAAAACATCAGCGCCCTTTACTTTCTCAGCTAGTTCTCTCGTGTCCAGGGCAGAACAAGAGCGTGTGAGCTGTGGTGGGGCCCACCGCTCTTCCCGAGCCATCCCAGGGTCACTGACATGCCCACATTGGACCATGGCAGAATCAGTCACCCTTTCATCAGTCACTTCTCCATATTTGGTTTTACAGTCGACATTTACCGCACTTCCAACAGAGTTGTCAATATCATGGGCTTGAAGGTTGCAATCAGAGTTCTCTCGGCTGATTGGCGATTTGTCATCACGCTCATCTTCACCTTCATATGCCACCTCGAAAGATTCTTTCTCANAAGAAATCTTAGGGCTCAATAATTTGACCTTGCACTTAGAGTTCTCGGGAAAATTGAATAGCACTGGTACACTTAAGGAGTTTCTCTGCTCTGAARATTTCACAGGATTCTCTAATTTCACTTCAAAAGTTCTCATCACAGTTTTCTtctcaacctcagtcctcaggtaaagGTTTCACATCAACCTACATAAAAGCACATCATTTCCTCAGATATACTCCTGAACARTGCAYCTTGTCAAACARCGCGCAGACTAATATATTTGATAGTYGCTAATCAAAATGTAACGTCAGTCGCaggcccgtgtcgtaaGAAAATCAAATTATCCACTAAAGTGAAAATttGAAATTCCTTCCTCCTCAGgaAAAAAAGTTGTAAATTACAGATGACTGActaattgactaTCAATCCACCTCAAGAAATAAGAATACTAATGTAACAACTCAATACAATACTACTCATTAGAATGTAAGGTCTATGTTACTtccacagaaTCCACACTTCATATGAGCTCCCATATCCGTGTCCGACACTCGAcccttggacattgaTATGACACTCAAACACNTCATTTTAGACCAAAAACTTGTCAATTTTTCANAAAATAGACGTGNCCGACACTTGGATTCGCACCCATGTCCGACCCTTTTAACCGAGTTAGAGTAACATAGTGTAAGRTCASGCGTGATAGATGAACCATCTCAACCAAAACCTTAAGGTAATGGTTGAGRCYNAACTATTATAMATATTCCTATTAAGRCGYAGRCCTCAAGRAAATACGAAAAATATCACAGAACAACAAATCCTTACCTTGGTTTTCTTCTTATTCTTCCCAAAGCAATAGAAAAATGCCATATYGACAAGCTGCGTTTAATCCAATACCTCAAATCACGAATATAAGACGWCTTCCAAATGTAGAWGATMGAGCCTTTTTTTTTTCTTTTTTTTTTGGGTTGTNGGTTTTAACCTCACCTCATTCACTAGCACAACAGAATTTCACATCTCTAAtggagtACTTTAAGAAGACAGAGAGATTGTAGGAACATTAGCCATAATCGATGGGNAAGCGCGAAACCAGTGTTTTGCAGATAAATGTAAAGCAAcagcagCctttggtaaaccctgcagaatAgaccctccactgaggagaggtcgataaaatctcggccagagtgatgtccacacaagaaatctccagaaagctccacactcccaccatctttaaataaattacaaaaagaacacgcaacaaattagaagacagacaaaattcctacttaaaagttttcagatcacccactcaaaagaaatcagccaatactatgtttttgttccgattcgtgtaaataaattgaagatttatttactcacataaaacagatcaatagaaatgattaaggaatgaattaattaatggaattcttgattgcagcatgaaaaggactaattaatatataaataaaataaaactaaaaatagatgaccatcggtagccaagggttggatatagccatgtaggtaaccttaatcaactgttgaacat
>P18903_1008_gene-134-consensus_burchellii
NNNNNNNNNNNNNNNNNNNNNNNNNNNNNNNNNNNNNNNNNNNNNNNNNNNNNNNNNNNNNNNNNNNNNNNNNNNNNNNNNNNNNNNNNNNNNNNNNNNNNNNNNNNNNNNNNNNNNNNNNNNNNNNNNNNNNNNNNNNNNNNNNNNNNNNNNNNNNNNNNNNNNNNNNNNNNNNNNNNNNNNNNNNNNNNNNNNNNNNNNNNNNNNNNNNNNNNNNNNNNNNNNNNNNNNNNNNNNNNNNNNNNNNaacatcatactttcatcccctcccctcccctcctagactcctacaataatatatccaaataggtccgaagtttacaagaacaaaaaatagttacagaaaacatctcatcgaaatcatctatattccgtcgactatctcactgtgaatctgtgttgactcggactcgattggaagtatccaattggggtgcatgtccaagtgtctaaatttcctacccatgtccaagtgacgagtgtccaacaggggtaggcaaggtaatcttaatgagttcgagcaacacagtgctaatgttgcttagaccaaatcaaaggcagtaatcttacagtaatttatcacatacaagttaatataaAATATTAAGACAAGTAACAGGGTGAACAAAATAAAGCTAGGGTCTCGTAACACTAACCTGTGCTAGCCGTTTACACATACTGAAGCTCAAAACTTCCCTATTTCCGCCATTTTGGGTTCTCCTGACAGCATCTGAAGGACAACTCCCACGTATATCGAACTCAAACTTTATATTAATATAATCATTGGAGACTCCAGTTCTCCACATCCCCCACTTATCATTTCTCCCCTCACTACCATTTTCGGAGTAGACTCGAAAAATTACAGCACCTTTCCCACCAGAAACATACAGTAAATATCCAACCATGTGCAGTAAAACCTGGAAAGTCCGTCGCTCATCACCAATCACCTGGGCGGGTAAACTACTTTGAACATCTGGAGAAAAGGTAAAGCCTTGATACACAAACAAGCATTTACCCAAGCAAGAAGCTTCCTTAATCATGGAATGTAGATCGAACGGTTTCATCTCTAATGGGAATCTTCCATTATCTTTGGAAGAAATCTCCATTACATCAGTTATTAAAGTCGATAAAACATTGCTACTTCTCATCATGGTGTTTACAAGTATCTTTTGCTCGGAGGTGATATTTTCTTCAAACATCGAAAGAAGGCCGAGAATTGAGTGCATTGGCCTCCTCATTCCACRGCTCATCACCTTTTGAAACGCATCTCTAGCTTCATTTGCCATAAGCGCATCCTTCTTAGCTTGTTGTAAGAGACGGTTTTGCTCATGTAGTTTTTCCCTCATATATTGAGACTCTTCAAGAACATTAGCATGGGAAAGAGCTACAGCAACTTGATCAGCAACCACTTCCACTATTTCCAACTCGTGATTACTCCACACTCTAGAATTGAAGTTCGGAAGGACCAATACAAGAATGGCGTATAAGGGATGGACAAGTTCCGGGGTTCCACCTTTAAAATTTGAGACCTTAAGCAGCGGCATCCGGATTGCTGCCACAGGACCAGGGTCCCCTAAACCACCACTGCTCGCCAACCCTAGTCCTGAATCTTGCTTTAAAATAGTTACACTCTCGCTATCATAGATCTGCCGTACATCCGGATCATCCATTGGAATACTAGTCACAAAAACATTTGAGGAACTTGATTTCAGCTCATGGGTTAAGATCATTGCACTCTTGTTATTGCTTGGCATCCAAACAGCGCAATTCTGAAGATCTAAAGTCTTGGAAAGCTCAACCAAGGTAGTATTAAGTATAGTTAGTTTATCAAGCGATTTCCTAATTTGCCGGGTGAGCATCCGAACATGCCAACTAGCTTCCTTCTTTTTCTTCATCAACCCAACCTCTTGGTCTAATTCCAACACATTTTGCGTCAAAAAAACCTCTCTAACTTTCAATTTTAGCAAAAGGGGGATCAAGGTCAAAAGGGTTATTGCAGTTGCACACGAAACCAAAGCCGTGAGAAACTTAAAAATTGTTAGTGACATCATAAGCTGGAACGAGTGAGGACCATAGTAAGTCCAACCATTGAGCAAATGCGTCATTCCACACAGCACAATAAACGCAATGAACTGAACTAAAACCCATTTGAAGGGAAGATTAGAGCAACTAATGAAGTAAATCAGCTCCAACGGTATAGAGAAGTACGCAATGGCGATCAAGAAATCACTCACCTTTTGGCATTCCATAATAACGTACGTACTCCAAAAACCATCATCATCACAACTACAATGTGAGTATCCATTTACCATAGAAAACACAGAAAGTTGCAAAACACACACCAATAACCCAATATACACCACTTTCAACAttgcatcaacaactcaaacttctcaacaactcaaacactctttttgcatccttacaccgaaaccctagaaaccctaactttggaaaagaacctttgcttcaacaaatcaaagcttctcaacaactcaaaaaccacttttgcatccttaccccaaaaaccctcg
>P18903_1008_gene-139-consensus_burchellii
NNNNNNNNNNNNNNNNNNNNNNNNNNNNNNNNNNNNNNNNNNNNNNNNNNNNNNNNNNNNNNNNNNNNNNNNNNNNNNNNNNNNNNNNNNNNNNNtattcacctatgttactcggacacttcacttaattgctgtgtcgcgtgttagacacgacacaaagtacactttaatttagactacaaaataggaaattcaccctactgacatgtgtcgatgagtccgagtaacacagatttactgcggagtattagaatctttacatgcatatattggtgaaatttatggtcaagttgtccatcacatgGTACAATATGAGgtaGTATCACACAAAATAAAGAACCGTGGAGTGTGCACAATCAAAACGTAAGGGACACCGAGAAGCTTGGGAGGGTCTGAACTCAGATAATGAGAAATGTTCAAATCTCTTGCAAAAAAGTATGGATTTGCTCTGAAACGGCCTTAGGGTACTCTTCTTGAGGTAAAAGAGCACCCGGAACCTCGACAAATTTAGACACTCCTTTAGCTCCTCGTAGAGCTTCCATCTCGGCTTTTGATCTCTTGGGTGCGCCTGAAGGTGACACAACTAGAACAGGAATATTACCCTCCAATGCTTCAAAGGCGCTTAGAAACTCCTCTCGGGATTTCACGGGGTCCAATAGACCAGTTAAGAAAGCTGCAGGAACATATCGAGCTCCTTCCCTCTTTGTCAATGCGTATCTACTCTGCACGATTTCTGGGGTCACATTTGCMGAATTTGCATATACATGGGATTTGTACTGTGATTCAATTGATTTTTCGTTGCTGACGAGAACATTATACATCATCCAACCTAGAGCCGGGGCCCTTAGTGTTCCGCGAAGTAGCCCATACCTATTGTGTTAATAGAAAACAGGGTTATAATTTGAAAAAGAAAAAAGGGAaggggggcCGAAGACCACAGGCCATTATTTGTATTGCTTTACTATATCTAACATGCACGGAGTACTTAATTTGATGGCAGACACGCGAACTTTATTTAAAAGTTTCAGTAACTCCATTTCACCAAGATGTTTACATTTTCTTTGGAACAGAGATTTCGGGAGGATTGTGTACTATACGTATATGTGGGTTTT
>P18903_1008_gene-14-consensus_burchellii
tatgcgagtaaTTCAGTTCACGGTGATAACTTTAGCTTTAGGATTTCCGTGGTTTAAATTGATTCTTACTCGCCTCCTTTTTGTCACAGTTCTTCAAGTTTATTTTTCGTAGGGATGATTATATTATATTAATCTCCCTATTTTCCCCAAAAGTTGCTGGAGTCATCTTCCAAAATTCAGTTTGGTTCATTGCTAGTGATTGTAGGCTGTAGCTTTCCTATTTTTCAATGGTAACCACCAACTTATGGTTTCtgtttcattaggTAAATATTCGATTACGTCGTCCAAGAAATCCCATCATAGGGGATAAATTTAGTAGCAGACATGGGCAGAAAGGAGTTTGCTCTCGGTTATGGCCAGACATTGACATGCCGTTTTCAGAGATTACTGGGATGCGTCCTGATCTTATTATAAACCCACATGCATTTCCTTCTAGAATGACCATTGGTATGCTTTTGGAATCCATTGCGTCCAAGGTAAATACATCTCTTTCTGTTGGGCCTGTTACATATTTAATGTTCATTATTTTCTACAACGGTAGCCAAAATAACATTTTCTTATTTGACCTTTTCTATCCTCCCACTGATTATTGACCGCTATAATGTATTAATGTTTCTGGATATCTGCTCAAACATTTCCAACAAATACACGCTGAAGCATACAAATAGTTTTGCTTGTAACTGTAAAATGTTGTAGAATGGAATTCGGTTTTATAATCTTGTTTAAAGAGAGAATACGCAATCTCTCTGTTATGAACAAGGTTCCCAGTTTCCATTCTGGGGGTGTCCTCTAATCCTTTTTTACctatagttattcgtggtcattgTGGTCTGTTATCCTAGATCATTCATCAACTTATCTTTCGATCTACATCTCAATTTGTTGCTTATTATTTGTCTAAAATAAACTAGGAAGTCTTGTGAACATAGGTTAACTCAGTTTAATTAACCTCCCTTAGGTCTGATGNNTGTGGCTCATCCAGATATATCAACGCATTAGATTTATTATCTTTTACTTCTTGCTGTAGGGTGGTAGTTTGCGTGGAAAATTTGTTGATGCAACACCATTTGAGGACCCCTTGAAGAAGGATGGAGAGTGTGAATCTGAGTCGCCGTCGCTTGTTGATGAACTTGGCTCCATGTTAGCAGAACATGGGTTCAATAGATATGGTACGGAAGTATTGTATAGTGGAGTTTATGGCACCGAATTAACATGTGAGATCTTTATCGGTCCTGTTTATTACCAACGATTGCGTCATATGGTATCAGACAAATTTCAGGTTAGCAATCACATGCCACCTTCATTCCGTATTATATTCGTGCTTTATTTCATTTTCTATAGGCAATTATATCAGGCTTATGCTTATCACGATTCAGCAGAGTGAGTCTTTTACTTTTGCATTCCAATTGCTTGTGAAGTCTGCATTTAAAAGTTCGAATATTGGGTGGTTGTTAGCGAACTGTTTTGTTATTTGTCTACAAATCTCGAAGACTTTGGAATGGTAATTTCAATAGCTTTATCTTTCACCTGGCATCAGTCTCTACTCGAACCATACTCCTTCCGTTCACTTAAATGTTCTGCAATTGTTTT
>P18903_1008_gene-140-consensus_burchellii
NNNNNNNNNNNNNNNNNNNNNNNNNNNNNNNNNNNNNNNNNNNNNNNNNNNNNNNNNNNNNNNNNNNNNNNNNNNNNNNNNNNNNNNNNNNNNNNNNNNNNNNNNNNNNNNNNNNNNNNNNNNNNNNNNNNNNNNNNNNNNNNNNNNNNNNNNNNNNNNNNNNNNNNNNNNNNNNNNNNNNNNNNNNNNNNNNNNNNNNNNNNNNNNNNNNNNNNNNNNNNNNNNNNNNNaaattaccaacacaacaacaaacattaataaagcagtgttacaaattaaaacccAGAAAAGATACAAATGACTCTAAAACAGAGTAACTGAACTCATTAAGTTCTTCGTTCCCCGGAAAATATACAGAAAGAAGATGAGTAACACATTTCACCTAATTGTTTTGTCCCAGCTTCCCGTGACTAACACATTCATCTCTGGAATCCAAGCCAATTCTCTAATGGGTGCATCATGCATGGCCACCGTCATTGGTTGGCCACCAGCCAATAAGTTCCACATTTTCACCTGCTTGTCACAGCCTCCAGAAAATACAGTTGTCCCATCATCCTTCCAAGCCGAGCATAGAACCTATTGcaaaaggcgagtcAATATGTCATGCGAAACCAGAAATAATTGATTCCCATATTTTCTTTTAAGACAATCTCATATTTTCTTTCAAAGACATTAAAAGGTAGAAGTAATGACTAGAGAGTACAGTACCGGCTGATCATGAGTTATGGATGCCTTCGGTACAGCATTCACATTTGTTCCACTTACCATTATTTCCCAGCAACGCACCTACAATGGGAGAAAATGTCAAAAGGAAAGACAACAACAAACGCAAGAACAAATCAAGTAGGACGATGATAAATAACGCAAACTTAATAAGTCATGTCCATAGCTAGGGCTTCCTGTCATATTTCACGAAACTTCCCAATAAATAAACTAGTATTAAGTACTGTCATTTCTGAATTCCCGTAGCAATTTAAGCAATCTCCAGCAAATTTTCTTTCCACAAAAACACTTGCGCTGAATAACCAAAAAAAAAACACGTGTGCTGACTTAAGTATAGGGTTTAACCAGTTAAAAAGAAAATTCAAGNATCACTGTTAAAGTTGATTTCCGGACATCTAAGAAAG
>P18903_1008_gene-15-consensus_burchellii
TTGTTTATTTATAGATGTTAGACGTATCATGAATAGTGAACCCTGTCAGACACAGATATTTTTCTTATTTGATATTTTGGAATTTGTTCTGCCATACACAGATATTTTCTTATTTGATCTTTTCGAATTTGTTTTCAGGATCTTGTGTCTGCAAGGCTCAATCCAGAAGAGTCATATTCAGGCACTTACACTCACTGCGAAATTCACCCCTCTTTGATATTGGGTGTTTGTGCCTCTATTATTCCATTTCCTGATCATAATCAGGCAAGCATGCATATTAATGCACTGATGTCTGCTTTTGAGTGAAAATCTGCTTTTGTTTATCTTCTAATTTTTGTATTTTGCAGTCTCCACGTAATACTTATCAGTCAGCTATGGGGAAGCAAGCTATGGGAATTTATGTCACAAATTACCAATTCAGAATGGTATAAATCTATATTATATTTCAATTTTGTTGCTACAAATTCACATTATGTTCTGTTGGGCCTTTTGCTGTAAGCTGATCCATTTGTGATCCCTAATTTAGTTCCTTctattttgtcttgctTAGGATACATTGGCGTATGTGCTGTACTATCCACAGAAGCCTCTCGTGACAACACGTGCCATGGAACACTTGCATTTTAGGCAGCTTCCAGCAGGAATTGTAAATACACATTAGCTTTGCAGAACTGTTAACTGACTCTTTCGTTTGACTTTTCGGAACTAATTTTTTTTTCTTTTTTTTTCTACTCCCTTTTTTCTATCTAGAATGCAATTGTAGCCATTTCTTGCTATTCTGGTTACAACCAAGAAGATTCAGTCATCATGAACCAGTCATCGATTGATCGGGGATTTTTTCGATCTCTGTTTTTCCGCTCTTACAGGTGAACAATACATTGAtcattatttggtTGCTTCTATTGTAATTATCTTACTATATTAGGCACTCAGTAGTTCATATGTCTTGCAGGGATGAGGAGAAGAAAATGGGTACACTTATCAAGGAGGACTTTGGACGTCCTGACAGATCGAATACAATGGTAAGTGTTAAAAAATACAAAACGAAGTCCTTAGTTGATGTTTCTATTTATGAAATGATGTGGTATTGATATCATTTTTTTTTCCAAGGGTATGCGACATGGATCTTATGACAAACTGGATGATGATGGATTGGCACCCCCTGTAAGAATATTACCTGCTGCATCATTCCCTTCTTTTTGGAGGGGAAATTTCCTTCTAATTAGTAAGATCATCGACCTTGCTTCTAATCCCTAGTTGCTTGGCAGGGCACCAGAGTTTCTGGTGAAGATGTTATTATTGGGAAAACTACTCCCCTCGCCCCGGAAGAAGCTCAAGGGCCCGCTGCTCGTTATTCACGTAAAGATCATAGTATTAGCTTGCGTCACAGTGAAAGCGGTATTGTGGATCAGGTATTGGATTGTCTTGAATGGTATTTCCCCTTGGTAATTGAGTTATTACCTTTGTATGCAGCTGATCAGCTATGAATAATTTGTGTGCTCCGTAGGTTTTACTGACTACAAATGCCGATGGCTTGAGGTTTGTTAAAGTAAGAGTGAGGTCGGTTCGTATCCCTCAGATTGGGGACAAGTTCAGTAGTAGACATGGTCAGAAGGGAACAGTTGGCATGACTTATACTCAGGAGGACATGCCGTGGACTGTGGAAGGCATCACTCCTGATATTATTGTGAATCCACATGCTATTCCATCCCGTATGACAATCGGTCAGCTTATTGAGTGTATTATGGGTAAAGTTGCTGCTCATGTGGGTAAGGAAGGAGACGCTACACCTTTCACCGATGTCACTGTAAGTTCTCTTTTGATAGTCCTTTTGTTGcagtttggtgcttatggcgtgcttcCCTTTCACCCCCCTCTTCTTTCTTAATGTTTTTGTTCTGATGTCATCTTTTCGCTTGAAAGTATAttcactttttttttattgtgGTGTTTATTTCTGTGATACAAAATATTCAATAGATCATTTCTTTTGAGAAGAGCTGGTACATAAGTTTCTTTTGGGCGCCAGATAGAATATTTATACACTGGAAAGTTGGAAATAGTTTGTTAAATACGAGTTGATTAATTGTGTTTTGAGATTGAGGGCTCGAGTAGGATTGGTTGTCTGTTCATTTCCCCTATCTCTTTTATTTTATAGGCCTTGCGCCTCTTAGCAAACCATAAAAAAGCAAGATGAAAAAACGAGGAGGTGGCAATTTGCTTGTATGTATTTATATCGTGTGAAAATAAAAGGCTAGTGGTCAATTCAATTCTCCGGGCTTATTTATAGGTGGACAATATCAGCAAGGCCCTTCAGAAATGTGGGTATCAGATGCGTGGTTTTGAGACAATGTACAATGGTCACACTGGGAGGAAGCTAACTGCTATGATATTCCTGGGACCCACATACTACCAAAGACTGAAGCATATGGTTGATGACAAGATCCATTCACGTGGACGAGGTCCAGTTCAAATTCTGACAAGGCAGCCTGCTGAAGGTAGATCTCGTGATGGCGGTCTTCGATTTGGAGAGATGGAGCGAGACTGCATGATTGCCCATGGTGCTGCCCACTTCCTCAAGGAGAGGCTCTTTGACCAAAGTGATGCTTATAGAGTTCATGTTTGTGAGCGCTGTGGGTTGATCGCCATTGCTAACCTGAAGAAGAATTCTTTTGAATGCAGAGGTTGCAAGAATAAGACCGACATTGTTCAGGTTTCCTTCATCTTCCATCATCTCTCCCTTTAAACTTGTGAAAATCCTTAGTTTTGcaggattttacgtttactcctagcagaaattacccgacttgttgcaaaggaaaaatgaacagcac
>P18903_1008_gene-16-consensus_burchellii
atatgggcccaaaggcatacctcccatcttattgggcgtgtgtcacgactttcctgggtcgggttgttacaaatggtacctaagccaacctgcgaccgtgcggcgagcccttggtcgggagtaccagggtcatgcgcacctagcggggacggtccttgaggcacaacgaggactttgtgttcttaagtgggggagattgtaacaccccatggttgagatgtttgtaaatttatcctacatccatagaaaaggaggagagtgatacatcaataatggatccaacccaccatctagtaataagattttgtgcttttgggcttaagtgaggacaaatatgggcccgtagtcaggccttctaccttgttgatggtgtgttacgaccgtggccggaccggttgttacagtttgtggaacaagtttgagtttGTAGAATGATATgtgcctgaagtgaactacttCGAATTATAAAATGATTGTTAGCAACTTAGTCTGCCaaTTGAATTCTGCTCTAGTTTAGACAACTTGGACTGAGGACAAGCCGGCTGAAATCTGAACCACACAGATTTAAAACTGTGTGCTTCATGGTCTGTATTGTCCACACAAATGGTTGATTCGAATTCTGTGATAGAGGCTCTCTTCCACAAATATGCCGGATTGAAATCCAAGCTTTGTAAGATCATAAGAGGTATAGGTCTATAGGAGTTGATCTTGTATAGTCTGGATGAAGCAGGTCTGAACTCTGAAGGATGGCTATTTGCCTGAAAGGTATATTATAGAAAGGGTTGCTGTGGATCATGTTGTATTTCTACTTTCTAGCAATCTAGTCTCTTAAACGACTACATTCCTCTTCCTCCGTCTCTTTTTCACCGTCATTTGTCTGACATCATTATGGGCACGCAATTTCAATCCAGCGGTTTCATTTGAGCTCTTTGAATGACaCTCATTTCTTCCCTGACTATGCTGGTTCATTACAGCTTACGAAATAGACGTGAAAAAATTTGACCTGCAAACTATCATTAcactgTACACGTGATTAATAACATGGTGAGTACAAGCCCATCTNCAGTTAACTGACAATATCACTGACCATTCCTCTACTGAGTTTTTGAATCTTTGCAGGTTAAATTGAAAATGATTTTCTGAATGTTGCCCTTTGCATCCCATTTATGTTGTCCTCATTTGACTTTGGCGGTCACATCTCATATGGCATGGATTTTgtctattttttcacagtATATAATATGGGATTTGTTAATTTGAAAATCAAAATGACAAATTTTACATTGTATCACTACATatatctgaagaaTTTAATTGTTCATATCGTTTGACCAACAAAGCTATATAATGACGTTAATTGAGGAATGAAGATGGATGTAGTATTGACATTTTAGAAATGACTTGATAGTTGATAGTGATGTTTGCAGAAATTGCCTTTCTTTGTTTGTAATGTGTCGTTGTTTGTAGTCGAATGACTGTAGGTAAGATGATAGAGCTTCTGGGGGGTAAAGCTGGAGTTTCATGCGGTCGTTTTCACTATGGAAGTGCCTTTGGGGAGCCAAGCGGTCACGCTGACACAGTAGAAGCTATAAGGTATATTATGCTTCTTTGATGCAMGGGTAAGTTTTCTAACGTGTTGTGTTTCTAAGACACTTTTGTTTCCTTATCATAGTGAAACCCTAGTGAAGCATAAATTCAGCTACAATGGAAAGGATCTTCTGTATTCAGGTCTTCCTTCTAATCTGATGCCTTCTCATTTTGCATTATAGAAAATGTGATATTTGGTTTTCCCTTTGTGTTATCACAGTCATTCTTGTTTCTGCCTGCACTTTTAGATTGTCATCCTAAATTAGAATTGGAATAATAGAAACCAAGTTGTCGATGTTTATGCCTGATTTGTTGTGACCACTTAGAAATCATCTCGTCCTTGTCGCACTCTTCCAC
>P18903_1008_gene-18-consensus_burchellii
NNNNNNNNNNNNNNNNNNNNNNNNNgtcactttggcttcgggtaagttttggatgcaTTAGTATTAAGTCATTTACTGGGCAAGGCTCACATTTAGGCCAGTAAAATTCGGGTCAGACCAGAATGGGCCTGGTCTATTCAAGTTCTGGGTCATATTTAGGTCATTGAGGCTGAGGTAGTTTTGCTAGGTAGAACAATGTGTATCACTATATCCTTGTCTGTTGATGAGAAGAGTGTATTGCGGCCTTCTCACTGCACTAATTGCATTCATTTGCCTCTTCTGTATACTTGAATAGTGTttTGGccatttcaattgtaacctgttgacgaatgTCTGCTTATTTCTCTAAAATACTtgtgtaatgttttAGATGGGGCCCATTGCTTGAAGAGGCAACTTACAAGAACCGACAACGTCTTTATCTCTCAGAACAGGTATTAAAatgttacttaccataagttaaggggagTGTCTAGTGATGGTATTGTGCTTTATCCTCTTAACAAGAATCATTACGCCTCTTTCTATTTTCCCCGGGAAGAAGTTTTTTTATTTTATAGGAACTCTTTCAGACCATGCTATGATAGATAAGACCAAGTAGATTTGTTTCTGTAGTCTAGACCATATCTTTAAACGCTTCTTATACACTTGTGTGCAGACTGATGGGAGTGTTCCTAATACCCTTGTGATCGCCAATGTTGAAGTCGTTAAACCCAGGGTTGCTGCTGCAGAACATATATCGCAGGTATTCTTACGTCATGTCAACCATCTATCGTCCTTAATGATTCTGAGCTTCTGGGTCAACTGTATCACCTTTTTTATGTGATCATCTGTTCTTATCCTTTCAGTTCAATGAAGAGGCTCGTTCTCCCTTTGTGAGGAAGTTCAAAACGATAATACATCCCGGTGAGGTatatctaatattttccttactggctggctctatccacatttgcatatgcattcctatattaagacgccgcgtgtTTtttagtaactgtgggcttctctattgtgtctggggttaactgtttattgtctcgatgtgagattgaggtgattgattctcacttttcagttatgcctctaactggaagatattgtgaatgtacttttaccagatttagctgtgtaccgttttagaaaattgtagtaaatagattgacacccatcatctgttatacaatatccgtagtttgactttctcctccttgctttttttattcatctcttcaatatttaaaatgaagtggtagagccactatgaaaaaatctagggtaaaccaaagaagagcgtattgattagaataataaggaaaactgaaatttctcAAGAAGTTTAAAATAAATCAATACAAAATAAGGAAAGTTGAAACAACTTGTCATCTTTTGAGTGTAAGTGGAACATAATAATTGGCAAATTAGGTCCCAACTCCGATCTTGTTATGGTgcACGATGGTCAATATTAAGTTGTTATCGGAGGAAAATAGGCTAATAGGTCTTACACTAGGACACAAGGTCCAAGCACTTTTGTTTTCTTATTTTTATTGTATTATTTTGTTAAGTTCTCTAATGCAGAGGTAGCTTTCATCTTGCTCATTTAGTAATGTTGATTCTGAAGCTTTGCTTCTCGTTTATTGAATTTATAGTGGATCCATCATTGTAGCCTTTTGCTGCTGCATACTACTGTAGGTCAGTAAGGTCACTAGGTGTTGTATTCTAACAAATGGACTATGTATGTACAAATCTTTCAGCTTGAATGCTACAAGAAGTTAAACCAATCATCTTATTTTCTTCTTTTATGTTGAAATGCAATGATAAACCTTGAACTCTTCTCAGTGGCTTTCTATGCCCCAttGATTCATCACTTCATGTTAGCTGCTGTGTTGGTATATTTTTATAATCATGtaGAATTGATCACTGTGGTAATACAGGTAAACAGAATTAGGGAGCTCCCGCAGAACAGTAATATAGTCGCAACTCATACTGACAGTCCAGATGTAAGTGAAGATGATACTATGGCTTGTTTTAGTAGACGAATATACAATTTTGTTTTGATTCATTGACGAATATTTAACaaaaGTCATTGTATTGGTCCAATCAGGTTTATATTTGGGATTTGGAAAGCCAACCTAATCGTCCTGTTAACATGGGAACACCTGCCTCTCGTCCAGATTTGGTGTGtcccaactctcaaacataagcctttttttcttttgaatggtttcattattcagtattcaccaaacaaaaaattttgttccttatNNNNNNNNNNNNNNNNNNNNNNNNNNNNNNNNNNNNNNNNNNctgtatggggtaattataaaaaaaataGTTTTTAAAGtgAAAaAtGACTTCATTgTGTGaTGGTTTTGTTATATACCGCGTTATTTAATTATTTAATTTCTTGTCTTACAGACTCTGACTGGTCATCAAGATAATGCTGAATTCGCTCTTGCAATGTGCTCTTCTGAACCGCTAGTGCTTTCTGGAGGTACTTATTATCACTCGTTCATttttttttaaaactggtctgtatattcctgaccgttacctggttcgtgacttgggtcaatagctcaactatttcataggggcaggtttttgaggttgtttgtgatgtgtgttagcgCTAAACATTATATATGTTACCACACAGGAAAGGATAAGTCGGTTGTTTTATGGAGCATCCATGATCATATCTCAACATTGGCAACAGAACCGGGGTCAGCAAAATCTACCAACAGCGGCAGCAACATAAAAAAAACTGGTAATGGAAATTCAGATAATCCTTCTATTGGACCTCGAGgcatctagaatttattagcgccatatctgggacatgaggatactgttgacagatgttcaattttgcccctcaaggtatgttactcggtgtaaattgttctgaccatttagttgccaataagtgtGTGGCTTCGTTCTGCTTTTTATATTGACACGTGATGTTTGTATATGAAAGTGCACAGCAGTTCTGCAGCGTGGGTGATGATTCATGTCTCATACTATGGGATGCAAGAGCTGGATTGACGCCAGTGACCAAGGTAATACTGCTTGGCTAGATgttgccatttttNNNNNNNNNNNNNNNNNNNNNNNNNNNNNNNNNNNNNNNNNNNNNNNNNNNNNNNNNNNNNNNNNNNNNNNNNNNNNNNNNNNNNNNNNNNNNNNNNNNNNNNNNNNNNNNNNNNNNNNNNNNNNNNNNNNNNNNNNNNNNNNNNNNNNNNNNNNNNNNctttctttgtttgacttacgagtatatcactatattgtacggttctaccatcacgctttcccactttgccaaacaattgatctgttagttatcatagcgtaagctatctgcattgtcaatctcaagatacgagtgctatggctctaaggaatgaatcattatttgcacttcaatattttcaactgcttatctttcatgatgactgttacattatatagaaaaatattgtggactattgcaatatatctacttgtccatttttttttatttgctagagagacaactatagtaaatggaactcttacaccctattaggttgagaaagcccacaatgctgatcttcactgtgttgactggaatccacacgatgaaaacctcattctaactgggtatgtttcttctatgtattaaaataactccttgccccgaggtactccattcatttgNNNNNNNNNNNNNNNNNNNNNNNNNNNNNNNNNNNNNNNNNNNNNNNNNNNNNNNNNNNNNNNNccatgcctcttttcccttggaacgtaaaatatgtgtcaaattgtagaagccatttgttcgaagagatattttgattccctaaactcgaaatagtcctcagtacaaagatgtagtgaattgAGGGAATATATGATAAAGCATGTTTAAAGATTATTGATGATCATATCGCGACATTTTCAGGTCAGCGGATAATTCTATTAATTTGTTTGACCGCCGTAATCTTACTGCTAGTGGAGTTGGATCACCTGTTCATAAATTTCAGGGTCATGATGCTCCTGTCCTTTGTGTTCAGGTTTGTAGTACTTCGATATGGCTGAAGCTTTCTAAATTACATTTTTTTATMTATagGTTCTGGAAGATGCCCTTGGAAATTACTAATGTTTTTTGATGCAGTGGTCACCGCATAACAGATCGATTTTTGGTAGCGCTGCTGAAGATGGCTTGCTTAACATATGGGATTATGAAAAGGTGTGTAGGCAACTAGCTTTAGCATGTGATATCTTgtacattctgtcgtttcaatgaaatcacatatgtgcgtctatttgccgtcatagattttttttttttttttttcttatgcgagagcaaaaggttttggctacaacattcagttttgccNNNNNNNNNNNNNNNNNNNctttcttaacgtataatccgaactgactgcttggggtgatcacaaattttcatttttgacgaatatctgttttatcaacaaataacaataaatctattactttattagtgtcaactttgccaaaatcttacagctataatttcatatatatactactatgcaggtaagtagtaacagtaaGTGAGTCTCATTTGTTTCGATGATCAGGTTAGTAAGATGGAAACAGAGAGCGGAGGTAAAAAGTCAAACCATCCCCCAGGCTTGTTTTTCAGACACGCTGGCCACAGGTATGATGCTTCCCGTTTAGTTGCTTGTCAGTTGTTGAAGTGGAGAGACTCTAGACTTGGCAAAACAGACACgagttcatgtaccgtattgACcagacttgtaaccatttatCtGaaacTGAGcctacCCAGAGCCCAAAACTCCCCCGATAATAGAACATGCGAAACATACTTGAGCTTGAATGACCTGACCTGGACTGACTTGACCCGAATGAACGGAGGTCTAGCAGAGACTGTTTACCTCCTATCAGAATCCAGGCGCTTTGTGACTATTTGTGTCTTTTATGGTGAATATTCTCATTTCAGGGAGGCCTTTTCCGTCTGAAATTTTGACGGACAAAATGTAACCATTTTACAATGAAAYGTAAATATTTCCTGATAAAATGTTACCGTCAGTTAATTGTTAAAAAGTGACAGTTTTAGTTGTAATATTTTATYGTCTTACGAGAGACTTGCTGTTCTTTTAGGGACAAAGTGGTCGACTTCCACTGGAATTCGATAGATCCATGGACTCTGGTCAGTGTATCAGACGATTGTTCAAGTTCTGTTGGAGGTGGAACATTGCAGGTAAATATCTATATTTAATCATCGCAGTTTCTATATTCTTGGGTAGCTAGCTATCCATCTCACTCTATCAGTGTCCTAAACTCGACCATCATCTGGGCGTTGCAGATATGGCGCATAATAGACTTGCTGTACAGACCACAAGAGGAAGTTTTAGCGGAGTTGGACAAGTTCAGAACCCATGTAGCCACTTGCTCCCCTGCTCCTCCCAAAGATGCTAATCATTCTGCCTGACAACATTTgccctgttaactcggagACTCGAAGCTcttgtgactctctgtctgtaacaaacTGGAAAGTAACCCTGGATGCAAAATGTAACGTGTTAAATCTAAGtttgggtatttagtgttaaattgacgtacaaaatttaggatcattttgttgtgttatgaacacattgtcgagtcagctagtcattgagagataatgctacggtaagtattgcagtcctgtggacatcagtcctcgcaagtcaagctagctattgaaaggctttctttctcttattatcttggaattg
>P18903_1008_gene-30-consensus_burchellii
NNNNNNNNNNNNNttttagttgAGACAAATGATATCTATATCCTAGAATATTAGTTTTAGCTAGTACTCAGTGGTGTAGCAAGGGGAGATAGAAGGGGTCGTTGCTCCGTAAACAATGATATATAAACAATTTTGTCAACAATTGCCTTGCACATCCTTCCCTTTAAGATTCTCAATTTATATTTAGCCCTCCAAGTTTCTTAATCCTGGCTGTTAGTGTATTTACGTCTCTGAAAATTGTTATTAGAAGCTTTATTTGTTTGTAACTGATAAATAATATGTCTTGGGCTCATAGGTAGCATCTGAATTTGAAGAGCAATGGACAAGTGGCAAAGTAGAAGGATGGGAAAATGAGGGGCAAGAGAATGGACATGACTTTCAGCCTTCTACGATTGATCTTGACTATTATACTACAGTGGAAGAGCTAGTTGAAGTAGGCCCTGAAAAGTTGAAAGAGGTTAGTCTCTTATTTTGTTTCAAGTCTTCTATATTGTATATTcATAtttaaAGACAATAAATtttgtttgaaagtTTGCaaatcagcatcaggctaggaccgctaggttaNNNNNNNNNNNGTACGAAGTACATGTTATTGGAAAGTTGGAAACTACTATCTCCATTTTTTTTAAAAAGTTCTCCCATTCCATTCTCACAACATTTCAGAATAGATTTGAANTNACTTTATGGACCCTTCATACTAACCATACCCACATTCCAGTTTcaATCCCATCTTCTCTGATTTTCCAATCCCCCCTGCCCACCCCAGCTCATCCAACCACCAAAATACCCACCACTTCCCTCGAAAAGTGCAAGCCACCAACAGTTTGACCCATCTAACCCACTCAACCCATCACGCCTGAAAGGATGGTTGTAATCCATTATCTGCTTAATGTCTTAATTCTTGCCCTAATTCTATTAATTTTGTCCTTTGTTTGAGTCCTTTGATCTATCACTGGCTATCATCTTGCTTCGCAGGCCTTGATTGCTCTAGGACTAAAATCTGGTGGTACTGTTCAACAAAGAGCAGAGAGGTTATTTCTTACCAAGGTATGATTTTTGAACATTTGCTTGAATGTTGGTGAATAATAATGATGTAATAAAcccTTCTCATTTCTTTTGCATAGCAAACTATTTTTAATGAGGAATTTtagagggtggcgtgggagcagtaatccaactgattattccaacttttgtaaacttttctttttagttttatgctcatagtatgataatcctatgatttctagagccattaatttcagaaacgtgaatctctgcttggttggctgtattatttctgcagaacacccctctggaaaagctggataagaagcattttg
>P18903_1008_gene-40-consensus_burchellii
TATCCTTGGCTATAAAATTATGCTATGTCAAAAATAGTTCCTATGTCTGCCAGTCTAGCTTATGGTTATGGGCAACATGAGGTTAGTTCAACAATTCTATATGGTAACAGCGTGCATTTTACAAATGTATCCTACAATATATATCATCAAGACATCCATCCTAGAACTTCATTTACCTTAATACATAAAATAATACGTAAAGACAGAAACGTTCAAAGCATGATAGATATGAGGGCTGTGTTTATTCTCCAGAGCCCAGTTACCTCTGCTGTTATATGGAGATGCCATTTCCATGCTGTTATATAATGTCTTGTACATCAGGACATCATAGAAAAATATCAATTTAGTGAGGCCTAATGAAGGGCTGTTGTAAATGTTTGGCTAGAGTTTCGTACCACAAGAACAAAAGAGAAGGAAAACACTCTTAGTAAAttctaNNNNNNNNNNNNNNNNNNNNNNNNNNNNNNNNNNNNNNNNNNNNgccatagtggcctacaaattgctgaacgtctcatgataatattgagtggTTTGTGACTTCTATAAAACTAAAGACAGTGATGAGCTGTTTCTGCCAAAAGCAATAACTGTTAGTGTCTTGCCCAAAAAACCAAATTCAGAGCTCACCTGTTTGCGTAAATATAGCTGTATTGATGCCGATCAAATTACCCTTGGCATCCAGGAGCGGTCCTCCACTGTAATCAATAAACATAATAAATCGATCAAATAAGTTGGTAGTTCACATAAAAGCAATTCCAGTAGCATACATAACAGAGACATATATAATCATGAAAGCaatttgatacggACGAAAAAGAAGGGCAACAAAGATTAGGTTTCTGTAAGCACATAcgAGCACAATTGTATTAAtttAAGATTAAAGAGTTACTACGGAATTCTGTACGAAAAAACTGCAACTCTGGTTTGGTGAATTGGATGAGAAGTCAGAAGTTGAACCTATTTCCTGGATTAATAGCAGCGTCTGTTTGAATACCGCCACCTATTGTAACTCCGGTCTGACTAAATATATCGCGATTCAATCCACTTATAACACCGACTGTGAGAGTGTGGTCAAAACCAAAAGGATTCCCGATTGCTAAACATTGTTGACCAACTTTGAGGGATGATGATGGACCCACTGTAATTGGCTTCAACAGGTCTTCAGCAGCTTCGACCTgcaaagggggtaaagtAGGTGTTAACTGGAGGAAGAGGTTTAGATaTAttaTAATAGTCTTCATTCAATTATACTGGACGGATATAAAAACTAATTAAAACAAATTATTCACGGCAAACTGTACACGATAAATATTTCATAGCCAGCATAAATAAATTGACATAAGTGACAATTTTAATTGCAAGAAGTTTGAGAAAAAACTACCTAATGGGATAGTAcagtactcgtttCTCAAAGCAATAAAGCATCTACCATGAAAAGGCTGAAACGAAGAGCTATACAAGTAGAAGGCATCAATAAACCTTTCCCCCGAAAAAGAAATGAGTGGCAAGATAACACACAAGAAAACTGATCATTGACATGCATCTCTCAAGCTTGAGCCTTGAGGTCATGAGCTACTGCATGATGCCACTCTTGTTTTTCGTATTTTTTGTCTTGCCCCTTAGAATCTTTCCTATGTTGCTTCGATCTCCTTTCTCAGATATTCCTCTCTTTACATCTATCTTCTCCTATCTCTACGATGTTGTTTGATTATTCAAGTCGTTCGCTCCATGTGCATGAGGCGCACGCCTTTGCTTGGACCCTTGTGCCTCACCATCACTTACATTTGTCATCTTGGTGCGCCTCACTCCTTTGAAACCAAGGGAGGTACACAAAAGCAATATCACTTATGAAAGAAAGGGTTCCCAAGGATGTGTATCAAGAAAACAATATTTTAGACAT
>P18903_1008_gene-42-consensus_burchellii
NNNNNNNNNNNNNNNNNNAAGTagcAAAAAGGAATGATGGTTTTTTTTTAAGATAAATACAAACACTAAATATTTCATATAACACATCCTAAAAAGCCACATGTATCATATCCCTCCATAGTGCCCTCTCCGTCACCATTCTCACGTCAACGGTCAACCCCAAGAGATCTCANATCATGCTTTATCAGTCTCATCCAAGTCTGCTTTGGTCTCCCTCTACCCCTCGCAACATTTTTTGTTCCCTACGTTTCCTGGTTCCTAACTGGTGCTCTCATAGGTCTCCTTCTCACATGGCCAAACCATCTCTTGATGACGTTGCAATGTTGCATTGCAAGATGACCTACAACCCCCCTTCTCTCTCATTTTTAAGGACCTTGAGAAGTTTAGGTCAAAGGCACGGGCCTTCCCATCCTATCCTGATGCTAGCTCATACCACACACCTGTTCGAGGGTTTTGATTTTACACATAGAATCGCTCTTAGGATGGTCTATTTAAAATAAAGCGGCGTACAAGATGAAATGACGTTGGGTTATCTTATTGTTGAATTGGCATACAAAGCAAATAAACTAAACAAAAGTACAAAACCAACGTAGCTTACTCAAGATGTACCTGATACAGATCCCCagttgccatcgagaCTGTCAGCAACACTACCTGAATCAACAATAGTATCACTGGCTGAAATTGTAGTAGGCTGTTTAATTACTTTATCACCTTCAGTGATACAAGAAGTATCCTCATAGACCTTTTCACCGGAGCAGTGATTGACAACAGCCGAACTTTGGCAAGAGGATTCAGGATTTTCATCCGCATCTACTTTTATTGTTGAATCAGGATTGTCAGTTTTCAAGGTATCATCAATACCATTGTCAACCACACAACCTTCCATTCGAGCTTCTTTATAAGAGCTCTCTTCAATACCACCTGTAACCGTGATTTTTTCGTCCTGACCCATACTACTATTGATATGGATATGCTCCAAATYTTGAATTGCAACGTCATCACGAGTTGGTTTCMTATATACAGAATTTCSAACAGCCAGGCCATCCACTGAAACTTCACCATCATCCTGATCCACTACAGTAAAATACTTGCCATCATCTTCAATGTTACTCCTTACGGAATCTGCATTTGAGGTAGTATCCCCAGCATCCATGGCAGTATCCCCAGCATCCATGGCAGCACCTTCAGGAAAGATGTCCCCCTGTGAAGTACTTGGTTTCTTGTCTTCATTACAACTATCTTTTTCATCTTCCGGATTTTTGCTTTTCAAATCTTCAACTAGTTCACTCGTAAATGTTTTATCATCAAAATTAGATGAGATGGCAGGAGATATATGATCCGCCTCTTTAAAAGTGYTTAGTTCATCAACAGATTTTTGCCTTTGTTGTTTATCCTCCAAAGAGCAAACGCTGACATCCTGAGAAAAAACCTCAGTACTATATTCCATCTTAGCTGTGGTGACTGGGGCCTCAGTAAATTCATTGCCACCCCTTAATTGATTTAAGTCTTCAACTGCTATAGCAGGATGCTGTTCCAAAGGTAAAATATCAGGAGCAGCGAGACCACCGACATTTTCGACAGCGCCAACCCTTGAGTCCCACTCCCCGACTAGCTCTGACTTATTTGTGCCACCATTTCCAGATTTCATACCTTCACCTTGATGTACAGGGGAGTAGAAGTTTCCASGAGAGTCAACTTCACTACAGCTCTCAACATTACATCTTCCTAAAGTATCAAGCTCGTTAAACCTCACATCTTCGTTTTCAACACCATCAATTTCCATCACAGAAGTCTTTACTGGTTCACCAGCAAAGACAGAAGCTATACGGCCATCGCTAGCACCTTCACGTTCATCACAAGCACCATTCAGAACACTGATATCTTCTGCCACTTCTTCAAGTGTCTCACTATACGAAGTTCGGAGATTGGACTCGCCCTTAGTCGATATGATTTCTATACCTCTTTCCGAAACAATATCCACATCACTAGACAGTTCAGACGATTGCATCATGTTACCGTCTAATGCATTCTCAATCTCCAACGTACAAGCAGCAGAAACAGTGGAAGGATTGTTGGAAATAGGATCCTGGGATGCCATCCCATCTTCCACTTTGTCTTTCTCACCTTCCCCACTCTGAACAGTTTGCAGTTGACTTTCCTTTAGAAGATTAGTTGTAGGCAAGTTATCTGCATCTAAACATGAGAAGATGTCATTTTATATCCAGCCTCTATAAACATCAACGAAaacaaaaaattacgaaaacaaaaaaaAACTAAATTGCCGGGGACAACAAAACAAATTCATGGGCCAAAGATTAAACAGCGTCACAAATCGAAATCAGAGAAAAAAAAATTGACCTTAGAGCCTCACGCCAACATATTGTTCCCTCCATATTTCAAAATTAAAATAATCAAGTATAAATGTATAATATTCTGCCACGGAAGCAAGCCATCTGACAATTTTCTTGTACTTATTAACACCCCACCCCCACCAACCTCTCTCCGCATCCGACCAACTGTCCAGCACAAAAGCAACACATGTAGTAGGAGGAAATATACAACAAGTTAATTTATAATTCAACACAGCATCTCTAGGTACTACTCCATTCTCAATCAGAAAGGGATACTTTGCTGTTATTAAGAAATTAATGGCAAGGCACAGTCTTATACCATATCATACGCCTCAACTGCATATTGTCCAATACAATTAGGATAACTCAGGTTCCAGTGAAATGACAGAATTTTTAATCTCAGGACTCTGGAGATCTCTCTACCGCATAGCAATAATACACTCATCATTCTCATTCATCAAAGGTCGCACAAAAACATCAGTTGGTTTAAACCAA
>P18903_1008_gene-45-consensus_burchellii
attgtttttctttggggaaatttatgaatattaatcatgctaatcaaccccatatcattttggaactacaattttgttgttaacagaatttgtcattactcattattgtgttaNNNNNNNNNNNNNNNNNNNNNNNNNNNNNNNNNNNNNNNNNNgattcttaaaataaattatagacaagtgtttatattctccgtcctccagtaactgtagcagttcagtaatgcttgcaaccaaccaccatctatgcacaaacattaattgagtaggccatcaagaaaagggggacagttttattgaaggtgatcaaatgcaaacttaggcccgacaaaggctatgaccaacatggattctgcaacctacaacaagctcacaagtggatttgggacgggttaatagattgaaccaacgtagattttggtagatgcatttttcgtacttgctctaggctgaatGGACAAGACAACCCGTGTACAGCTCTACTTTCAATTATGGGTTCGCTaaTTTTTTTCATGTCACCGaCgAGATATAAGATGTGAATTCATATTAGTAACAACAATTAAATAGCTGAAATTTGAGAAAAACAAAACCTTCTCCCAGAAGTGGACAAGATCAGCATCTCGCTGATTAACAGCTTTACTGGACATCGGCCGCAACGAGTTGACGTCTGCGAATGATATGTTATCATTCGCAGGGTTTGAACCCATGTATAAGAAGAGCATGTCTTTGCTCATCTTTGTGTCTCCAAACTGCATGACATGCGAGCCGTAGTACGAGTCTCCATTTGAAGTTCTACTTTTAACCTGTAACAAACAAATCAATTAACCGTAGTTTTATAAGGcatgaggcacacacCCCATGTACAAGAGGAATAGTACTTTTTGCTCAATTTTGTATCCTCAAAATAAAATTTTGCCTAAAATATATAGACCTTtaaattttaaatgagttaaattatagatggtagatggatatcgctgactaaagaagtatataataaaaattttaccagataaaGATGCGCCTCAATAGTTACCTCTTAATTTACAAGGCACACTGACGCGTAAACGAAAACAATTAAAAATCTAATATTTAGATTTAAAAAAAATAAATCAAAACTTAACTCAATNCTCACCTTGTTCTACGACTCTCGCGTAGTAAAAAACTAGTAAAGGAAaacggaaatgcaaaAGATAACAATACAGCCATAGAGATCACAATTCCACCGTWCTTACCAATTCATACTGATGCCTCAATGTTTCTGCCCGCAGATTGTGTCTTTCACTGTACACAAGACTAAATTTTAGTAATCTAAAGGCAAAACCAAGAAAAGTAATACCACAAGCACTAGAAATATCTAATTGCAGATAGGTGTAAGGATAAAACGATGCAGTTTTGGCAGTACTAAATagtacATACACTTGTACAAAAGCAACATAGACTTGGCCACGAAACTATTTGGGTCGGGCTGAAATAAAAATCGTTTGAAACAGTCNNNNNNNNNNNNNNNNNNNNNNNNNNNNNNNNNNNNNNNNNNNNNNNNNNNNNNNNNNNNNNNNNNNNNNNNNNNNNNNNNNNNNNNNNNNNNNNNNNNNNNNNNNNNNNNNNNNNNNNNNNNNNNNNNNNNNNNNNNNNNNNNNNNNNNNNNNNNNNNNNNNNNNNNNNNNNNNNNNNNNNNNNNNNNNNNNNNNNNNNNNNNNNNNNNNNNNNNNNNNNNNNNNNNNNNNNNNNNNNNNNNNNNNNNNNNNNNNNNNNNNNNNNNNNNNNNNNNNNNNNNNNNNNNNNNNNNNNNNNNNNNNNNNgcgctaactaaggtaactattaaatgaattttttcagctagtactcTGGTGCTAAATTGTTCACTCTATCATTTGAAGCATTCCCATTTAGCCATGAATTAATAAAAAAGTGATCAGATCTAGTACCCACAAATAATGTTACGATTATGTCCATCAATGACcataattgaagccTAAGTTGCAGCCTTAATGTTCAGACTGTAAACCAATAGAGTATTCTCGTTATAGTAATGAACAGCATCAAGACACCAAAACCATATGCCCAGAAGAAACTAAAAGTCCAAAATTACAGTTCTTCAGTGAGCAAAGACCATATCATGAAGTACTTATCAAATATAAAGGGATAATGTGACGACAACTCTATCAAACATATACATgACGGCTATACCTGTCTTCCATCCACGCTACACTATACATATCACCCAAGCAAGTATCGTATTCTGGAGGAGGGCTAGGGAAATCCCCAGGGCAATACGTCCCCCAACTACTTTCTATAGCATTTGAAGCAGTGGTAGCATAGATATCAAGCCCTTCGGGCAGGATACCCTCAAACATACTTCCAGCCTCGCATGCTTCGAGATAGAACACCTGACAGTTTCGCGGTGCAAAATTTATCAATATCCAAATAAGTGGGAGGTAACGAATAKTCTTTATTTCTTAAAAATAAATTAAACCAGTACGGAGAATAGAGAAGGCATATCAGCATGTCGAACTTACTAAGCTTTTATAGCCCTGTGAAGCATGTTTCTTCTTCAAAGTATCTACCAGCTCATCAGCATAGAGAAAAGGGTACGTTGGCATACCTGACAARATAGCAAACAGAATAGACTCATCATTACAACAAGACAAGAAATTGTTCGATTAAGCAAATGAGAGCCACCAGCATAATCAGTCTTTTCAACGACGAAAAGAAACTTCAACGTAACAGCCCCMGGATTAAGCGAAGGTTGTTTACGAATACCACCACACATCCATTCATCAAACAATGCTACACCGCGATATGCATGCGAAGGAAATACATAATTTACGTGGCAGGCTAATTCAGACATCAACCATTTACATGGCgAAAAACAGTGTTCTGAAGATCCACGGTTTCATAAAAAAACAAGTGTGCCACAAAAAGTAGTAAGTTTAAAGATTCACCACTTAATATACCACAACATAAAAACACCCCGAGTTCACATCCCTCCCACACACAACAATATCTGAAGGTACTTGAGACCTAAAACTCTTCATAAGATTGGCACCTCCACAAGAATGATATTTTCCCATATGCTGCTGGCAGAATATCTGATTATCTCGGTCCAACATTGTACAAAAGACAAGAACATAGAACTGCAATAAAGAACAATAAAACTACTGCTTCTGGGGAAAGATGTAAAGCTCGGAATACTAACCAATCACGCCAGCACCACCATGGTCGGAGTAAAAAATGAAAATGTGATCATTAGGGCCACTATTTACGACCTTTCCACTGCCACCCGTAATGGCTTTTTTATCTCCAAGTAAAACAGCCAAAAAGTTTTTCACGTTCACGTCGTTTCCAGTGTAGTCCTGCGACAACAAATAAAGCCAATAAGAAAAATGAATAAATGCTGATGTAACATTCAACAAGGCTGTAGAAAGAGTGATACTGTAATACGACCTTTGGGACTCCGGCGTATACATTATCTCCATGTGGGCTATTGATGATGACACCGGGTCTTGGGTTATCCTCATGGTAAGCAACATCGTCATACATGAACACAATGATATTCTCGTCTTTCAACCCACNTTTTTTC
>P18903_1008_gene-46-consensus_burchellii
tagtgaaataaaacattgcgagttcaagctaatcaatactcgcctccgtgagccgagaaattattaagcacctgatGACGGttcaaagaatacaatgatccctcagaagttccaaaccattgaatgatagtaccttacttccactgtataccgctcattcacagtacactccgatacaaatatgtgatacacattttaaacagggtaatacggatattttaaaccaaaatcaaaagggtcgtaataggaataccaaggaatacgtaggaaccatggtatgcaaactatgtaacatatgagaagatccggaaaccacagtataaaaCAGATGTTAACCAAGGAGTGTAGSACTTACTACAACAGAAAACAGATGTTAACCAAGGAGTGTAGCACTTATTATATAACAAGAACGATACCAAATCTGACATTCTACAACTCGAGGAAGAAACAGAGAAAGCAAACCATAATATGGAGTACTTCAGCATCTCTCGTCTTGGCGMCAAAACTAAGTTTCAACAAAATTGAACTATATATACACACAAYATAAAAGCAAGCTATCTATAGATTATATTTTTGCGTCTTTACcatgatcctctagcccGTGAAAAGTTGGCTGCCACCTCGGGTTATACACCAAACCCTCCAAGATCACAGTTCCTCCTGAAAATCCTCCTCCCTGGGTGCTGGGGCATTCCAAAAGCTGGCATTCGATCATAATCTCCACCAATGACAAATGGAACTCCAAAGGGATTTGGATCTCTTCGTCCTGGAAATAAAGGCCTAAAATGGGGAGGTTCTCTCCACGGAAATGGAACACAAACCCTTTTTCTCTTCTTCCTGATGTCCCACGCATTAACAAAATTGGACTTCCATTGAATTTCACGTGATGAACTTGCAACATCTCCAAACTCTTCTTCGTATTTCATTTTCCAGAGATCATTATTTGAAGCAACAAAACGCAGTTCTGAAGACACACAGGCGACACTAGCAACATCTACGGCAGGAAGAGACTCTAAAATGTTCAGTTTGAGTTCAGTGGGGAGGAGCATGAAGCAAGGAGGAGGAACAAAACCCACTTCCTCGCAAAATTCAATTAAGAGCGGGTATGAAAGCCCGTCCTTGACTATTTTCCAAAAGTCGAAAATTTCTTGATGTGGGTACAGTTTAGTGGATCCATTTCTGTCTTTCCTAGACTCGGTATCATCACTCATCCTCCGGACATAGTTTAAAGCGGGAATAATCTTTGGTTCATCCAAGCAAACACGGTGGATTCTAAATCCTTTTTTAGGCAAAGACCCATATACATTGACATACTTCCCCAAGGTCTGAAACTTCAAAACAACAGTTTCAACTAATTCAGACGTCGAAATATCCGGGAGTGTATAATGCAAAGATATACCAAAAGCTGATGAAGGCCACACATCTGGAAGATGAAAACCATCGACTTTCCTGCCTGAAATTGGGTCATAACCTACAAAGCCAGACTCCAACAAAACGGCATGGACAGCAATCACCAGGAGTTTATGATTACCACCACTAGTAGCACCATCTCCCACCTCCTTAACAAATACCTTCTTCAGAAAATTGGGCACAGAAATCCTAGTATTCACATTACTTAAAGACTCGTCATCAACCTCCATTTCATCGGTCCCTTYGGTTACCTCCATAGACTTTTGATCATCAGGGTTGCTCAATTCTGAAGAAACTTCCATTTCACTATCCCTCAATTCCCGAGCACGCgaactagaaaaagcaTCCTCTTCATCTAACTTAGTAGAGTCTATCATTGGAGGATTCACCAATTCTCCACTATCACTAGGGTTGGTTAATTTCGATAATTCGCAATTCGTATCACTAGAACCAGCAATTTCATCCAAATTAACAGCATCAAACTTctgggtattattcaccgaTTCATCAATCTGGGTAACCCCCAATTCTTTACTTTCATGACACGAAACAACATTTTCACCTAATTTACCACAATCAAACATCTGGGTATTCATCAAATTCATATCTTGATCATTCCCAGCGCTACTTTCAGAGGTATTATCAATTTTATGCACCAAATTAGGGTTTTCCGATGAGAAAACATTAGGGTTTTGAGTAAAGTAAATGAGATCACCTGATGTAATGCCGAGAGATTGAAGAGATTCATCCGGCGACAACCCAAAAAGCTCATCCTTTCTGTTGAGAGATAGGAACAAATTATGTTGAAGTGTAGAAGATGATGTTAAAGGGAAAAGTTGGAGTTTTAGGGTTTGCTTCAATTGTTGAAGATTACATTGATTTGGGACTTCAAYTTTGTGGGTTTCTTTTGATTCTATTGATCTAAGTCTCAGTTTCATGGTTGCTTTGTTAAGAGAAGAGATTGCGATATCGTTTGAtttttttTGGCAGAATAATGAGGTGCGGAAGGAAGACGCCAAGACGGTGAAAagaaatacaatacg
>P18903_1008_gene-47-consensus_burchellii
TTTTTAGTATTTAAAGTTTAAACTCCAGGACCGAAGTGCCGCATTAGGCAACTTTCAGCATGATTTCAACTAACAGTATTTCCTGGAGGGAGTTTTTAATCAGAAAACACAAANTTGATGATATTAAGCAGAATGCACAAATTACAACTTCGAACCAAGAACAGATTTAAGTTCAAGCTGCTTTTAAGCCTCCTAAGTCCTAATTCTCCTAAATGAATGGATTTTATCCAAACATTGAGCTTAGTTTCTTACTGTGCTTAGGTTCATAGCATTCTAACAACCTTCAATTGCTGATTCCATTCCCACAACAGTAAAAAAACCTTAGTCCCAACACAATTTGGGTTGGCTAACACatacagtacgaaacagTCAACCGCCACCATGAAAGTTAAACAGGAAAAATATAAGTTTGGAATCGAAGAGATTAAACAAAGAAAAGCAAGAGCGAAAAAAAGGAAGTAAAaggagaaaaaaagaactaAGGGGCAACAGAAAAACGGGAGGTATGAAGTGaaaaCTTAATATAAAAGCATACAAATGAAGAAGTAGAGATAAAGAGCACTTTTTAATTAGCTCCGCATCAGaGAcaaggtcaGACAATGtttAGAATAATCAAAAGCAGTTGTTGAACACATAACAAAGCGCATGAatgagtccagaaAAGGGAGAACGTCAAGCATACCCGGTAGTGTATGCACTCATGCCACTGAAGTTGCTGCTAGCTTCCGAAACAGTATCTTCATCAATGTCGTTAATGGAATGTTCCTCAGACCTAAGCTTAGCAGCAAGTAACAATCGCCGCTGGCGAACAGCCAAATATCGTGTAAGATACTTACCTATTTTCTCCAGCCCTTCCTCAAATTCACCTACCAATAGGCTCGCACACTCCACCAATGCATTTTTCACTTGCTCAATTAGATCTCCATTTTCATACAAAAATGCAATCCTTAAAGCCTTTTCCCATTCCCTTGCACTAATAAGTAAACTAACTGCAGAAACAAAATCTCCACAATACTCTAAAGCTATCTTGGCAGCTTCCCCTGGTTTACCATGTGCTTGAAGTTCTTCACAAAGCTCATGCGMCAACTCAAGAACCTCCTCCTTTCTTAGTTTAAGAAGACCAGCAACAGTCATTACTCCACTCCAAAGACCACAAGCCCGGTATGCTTTGAGAGCTTTTTCTAGACAGGAACAGCACAAAAATGTCGTTGCAGCTTCCTCAAAGCATTTCTCACCCATGAGATAATCACCCCATGCCTCATAAATCTGCCTTCTCTTTGCAAGGTCAGTGCATAATTGAAGCCCAAGAGGAAATAATTGCGGTTGATCCTTCAAGAGAGCCAAGCAATCTGGATAATATGCCTCTCCCGCTGAGACAATATGTTTAAGAGCCTTCTCATACCTCCGTAAATGAAGGTCAATTTTGAACTGCATAATAAGAGTTGGCAGGCTTTCAAGTTCCTGTAGGAAGGGAAGAAATTCCTTTGGGTCCTTCTGAGAATTTAATGCCACAATAGCTGCAAGGTTTAAATCATAGAGGCCTAGTGCAGCTTCAAACACTGCATCAGAATCAGATAGCCACAATAAGTGCTTCAGAGCCTCTTCAGCAGATGGATAACATGACCGTCTTTTGTCGTTAGAACCTGATAGTTCCAGGTCTCTAGTAACCTTAATTCTTGCYAACGCTTCCTCAAGAGCAGGTGGTTCAGTTCGGGCAAGGGTGGTCAAGATACAGAGCTCCCTGGAAGAACTTTCAGGCACTTGTTCTTCAAGGGCCCTTCTAATGGCACATAAGACAGAGGACACTTTGTTGTTAGAATCACCATTCTCCATAACCCCAGAATGCAGATCTTTMACATCCTCTAAAGAAGGTAACATGACATAATTTTTGTACAACTTCTCAGTTGTATTCTCATTTTTTATGGCACATACAAACTCAGTGATGTAATTCAGATTATTTACCTGCCTTACAAACTCAGAAGCATATGAAAGAAAGGCTTGCCAGCCAAAGTAGTCAACAATTATGTTAAAATCTATCCTATGACGCCTCACCATATGCAAGGCATCCATAAACCGTGTTTTTATCAAAGCATTAATAATCGAGGTTAGCACCAGCTTTCTTGGATAGATGCATTCCAAGTTTCCTCTAATTGTCTGAAGTATGACAGCAGCTTGATCTCCATGAAGAACCCCTATTATTTTAGCACCACGTTCCCATATATTAATAAAGCTTTTAGCATCCTCTTCCCTTCTTTTCTTAGCAATGAACAAGAAGTTTTCGTACTTAACTTCAGCAGTTYCATCCAATATATCAGTGATGTCAATGATATACAGCAAATCCTGTTTGGTCGAAATAATCAAATGAGTACAAATCTGGTTTGAAGAATCAGAATACACAGAAAAGGTACTGCAGTTGTTGCATAAAATTCTCCCATCAACATGAAGGACACCATGTTCACTGATCCCGATAAGAAGAGGCGTCATTTGTCCATCTCTGCTCACATATGTGACTGTCATCCATGGGCAAGATGACGAGAGACTCACAGCATCATATTTCACAAAGTGCGGAGCAGTAAATTGGGGGTTGCTTGCCTGGGACACATACTCAAAGACATCACCGCCATTTAACTGCACAAATGCCCCGCCTCTCTTAGCAGGATTGGAGGCAATGCTAATCACTAACTTTTCTACAGAGATCTGGCTCTTAACTTTCACATTCCAGCCGGAATAAGTAACTGAATCTGGCACATGATTTTCAGAACAAATGCTCTCCATTTCCAATATCTGGTAACCTAGATGCTCATCGTTCAACGATGCACCAGGGGACAAACAGTCCTTATGATGGAACCCAGAATGCGAAACACCAAGAAGTATATTAGAATCCAACCATTGAAGATGCGAAAGAGATGAAAAAGACGTATCTGAATTTGAAGCTTCAATAACAAATACTTTCCCATCTAGATCCTCCCAGAATGAAAGCTCAGGAAGCTCGACAACACTGAAGCCTCCATCTGACAAATAGGCAGCCAGTAGATTCTTTGAGCTATTGGAATAAAATGCCATCTCACAGACAGCACTTSTAAACTTCAGCTTGAATGAAAACATAGGAGGTGGAATTATAGAAAGGGAAAGAGGGGTCACAAGTATATCACTGTCATCAATTACCAAGGCCACTGAATTCTCCATAACAGCAGTAGTCCATATAAAATTATACACTGATATATTCCCACTTGAAGTCCAACAGATCARTTGAAATGGCTTGGTAGGGTCCCACATCAGTTGAAGCCTATCTTGCTTTGGGTATCTAATTTCTTGTTTCAGATACCAATGATTGTTGCTGAAGGACCAAATCTTCACTGAGTAATATTTTTCACAACTAACAAGGGAAATAAGAAGATCAGAACTACAATTCCATTTCAAGGCTTCTACTGTAGCATCAAATGGTTCATTGATGCTAAACGAGCTTCTTTCCAATCCATTTCTCTCAAAGAAGGTTATTGAGGGACACATATTCTCATTTCGTCGATCACACACAACTGCAATTTTAGCTCCCCTAGGCATCCACTCTAAAGCTTTATAGTTTAAAGACTTTGGATCAGAAGAGGAATGAAGCAACCCAGAATCACGTTCCCAAATCTTAATCTTCCGCAGATTAGTTGAGTTTTCTACCGTACTCAATGTAGCGAAATACTTTCCGTCACCACGCCAAGAGATTGGACTCCCRCAGGAGCTACCATGAGAATATGTAGTTTCACCTACATGAAACTAACACAGTTATTATCTGACCAAGTGACCATAACaattacaatattATATAACAGGGGTACTACATTCACAAATTGCAAGCATAACCAAAGCCATACGAGTAGTAAGTTTCAAAACAACATACGAGGTCCTCACTCAGGACAATACCTTCAGTTTGGTCTTCAAACGCTGTCTCATACAACACGTCCCAATCATGAGTCATAACTAACAGCTGACCCAAACCAGTAGTCACCGCAAGAAGATCACCATCTGGACTCGAGGAGATGCATTTCACTCCACCATCAACTTTACCAACTACTTCTGTAGTATTACAATCCACCATGTGCAACAATAGGAGTCCACTTGCAGTCCCGATGACCAAGGACTCCTTTTCCATAAGATAATCAAAAGACGTGATAAGATCCTCAATTTCCAAATCAAGTGACTGAACCTCTGCAGACAATACAACTCCACTCTGTACTTTTCCATTCTGAAAAAGAAAAAAAAAAATTAAAAAAGGGAATGAAAGAAAATACATGGTTCtgacgctatgcaattcttaacagaccattttataatgacatgaagttcctagacaccggaaaacaacctttttgagcat
>P18903_1008_gene-50-consensus_burchellii
NNNNNNNNNNNNNNNNNNNNNNNNNNNNNNNNNNNNNNNNNNNNNNNNNNNNNNNNNNNNNNNNNNNNNNNNNNNNNNNNNNNNNNNNNNNNNNNNNNNNNNNNNNNNNNNNNNNNNNNNNNNNNNNNNNNNNNNNNNNNNNNNNNNNNNNNNNNNNNNNNNNNNNNNNNNNNNNNNNNNNNNNNNNNNNNNNNNNNNNNNNNNNNNNNNNNNNNNNNNNNNNNNNNNNNNNNNNNNNNNNNNNNNNNNNNNNNNNNNNNNNNNNNNNNNNNNNNNNNNNNNNNNNNNNNgccaaaaaagaaaaacagggaatgtttttgcttatgtacttcaaaaactcataggattagtacatgagaatctaagatacagagtacatgattctgctgaaagattaacgccatagaaagagataaAAAAGCCGAAATTATATAAAAAAGAAAATGAGATACCGACAAATACTAAAAACCTTGAACTGAAAATTCTCACCACAACATTGCCTCATTTTGTTGCAGCTCTAACACTCATTGAGGTATGGTAGTTGGTGCTTCGATTCTTGCGATAACTACTATAAACATCATCGTATTGGCTACCCTCGTTAGAGGTCGAGCTTGCTCCTAGCCCTAACCTGCCTGACCCAAATGACGCCGGTTCCGTGTCTGTCCCTGATTGCAAGCTAGCTGGTGGAGGAATACAAGCTCCTCCCTTCCGCACTGGAGATTGTCTCTCGTAATCATCTTCATATCTTCCTTCAGATCCATTCATGGGTCCCTCTGAAGGGTTCACCTCTCCAATCTCCTTGAAGAACTTGGAAACGCGCTCCAAAAGTTCAGATTCAGGGGTATCAGATGGTGGTATGGCAGTGGGAATGTCTAGTGGGCTCATTGGAGAATATGGCACTCCACTTCCTATCTGTTGTTTCTTGACCATTCCAGGAATGAGTCCTGGAGGAAACAAAGGGTAAGTGGGTAATTTTTCACCGACATTAGTTGCTGGTTGTTGTAACATATTTGGAGGGTGTTGTTGGTTTAATGGGGGTACAGCAGAAGTTAATGGGATGGACCCTGGGAATATAACAGGAGGCATTGAATGTGGAAGAAACTGTTGACCAGGAATCATCGGTGGAAGCGGAGGGCCGTGTCGATCCGGTTGATCCTGGTTAAGTAGAGAATTTGGTTTGTTCTGTTGCCAATGTGGAAGATTACTGATTCCTGCTTGATGAGGTACTCCTGCAACCACAAAAAAAAAAAAAAAAGAGTACAGTTGTGAGCACAAAACAAAGTCGGCGGAATTCAAAAACTTCAATTCAGTTGACTGTCAAATGGTGTGAGATTTTGAAACATCGTAATAAGAATCCTACAAAGGGCAAACCTACAATCCTGGTTAAGTAATGAAATGATGACATATAACATCGATAGCATACCTCAAGCTAAGGAATTGAGAATCTTTGCCTCCATTAGAAAGTTAAACtctacaaatgtctaTCAAGGGATTCGAATAAATAAATAAAAGTGGACAAGGATATAGAGTTTTTTTCCRAATAGTACCTGAAGGATCAACAGATGTACCAGGCATTTCATTTGGTTTTCCCAAGAAAGAATTTGCTGGTGGTCCGGCGAGCATCTCACTTTCAAGTGCATGAATAGTTTCTTGGTCATATACTTCTTTTGATGCCCAGAATTGGACAATCTTCTGCAAACGAGACTGATTTTCATCCTTATTCTGCGGATGATGGTAAATCCTAGCCAGCATTGCACCCAGGACAGGTTTAAATGCAAGAGCCTCATTATCAAGTTCGTGAGGATTGACACGTCGTTGGAAGCTGTAAATCAGTTAACAAATGGTCAAAAACACAAATACCAATGTACAAGACAATACAGAAAAGCAGATGAACATCACGGATCTGATAaagcccactagctcagtatgccagtaaggcatttactaggtgaagtttagtaggcactgatagttgactacgatcgg
>P18903_1008_gene-51-consensus_burchellii
NNNNNNNNNNNNNNNNNNNNNNNNNNNNNNNNNNNNNNNNNNNNNNNNNNNNNNNNNNNNNNNNNNNNNNNNNNNNNNNNNNNNNNNttatattttaatagactttGCGTTATCATTACCCTAATACTCCACAATACACTATATTACTGTAGTAATATATTTATATTTATATAAACTTTTTTCAAAAACACAATATATCCAACCAAAACANCTGGCAGTNGCAAGTTGCAAGATGAaacaatAACCTCAAGTAATNAACTTTTTGCAAATTGCAACTTNATAAAATAAAGCAAGNTCATAATTCCAGNCAGCAGCCTTTAAGCATGTTGAGCAATAGACAAAGAGGGGCACAGCATAATACTTCGTAAGATTGGCAAGtaatAATACTTtaatacaagtatttaaatggattctcATACTACCTCAACTTGAGACCATGCACCCTCATCTACatggactacttcttcttcttcttcTTCTTCCCTCTCTATCATACATTATGCATCTCACTATCcatgcatatgatatgatatgatatgacctcggAAAGGCGATNATCGGATTctNgactgcaactctgcaagtatgtCTTCTTCCGGCCTCAAAACCATGSTTACAATGTGATTATTATTTCTTTACGGTATGGGTTTCAAGGGAAAGAAAGTTTACCGATCATGAACCCGTAAGTTGCCCYGGGTGASTGGTGCTTATTTTAAGAAKTCGAGTGCATGTCGGGYAAAAAGGGYCGRACGTGGTGCTCTAGAACWGCCARAAGCTCTTGTGTTTGGGTTGGCTCGCCTAGGACCCCGCCTCCAAGYCTTCTTACGSCTTCAACAAGCTGGCCTCTCAGATTCTGGGATAGTAAGKARCCGCCTGCCTTGATGCATTCTCTGTACAATGGTAAGTAAGCTATTGCMACCCTCAATGGAACTGGGAGATCCCGTAAAGAAAGAGGACTYTCTCCTCGATTTACAACCYTAACCATGTTAACGAAATCTTCTTGGCYTWGTAATAACCCTTTGGYGAGAGCAGCCTCTGACCAATGTTGTTCRAGAAATACACGAAGYATAGGGGAGACSGAATCATCKTCCGAMCGAGCAATGCCATCGGCAACTGAATATGTGAGSGCRGGATCCCCTAAGAAATTTGAYTGGAGAAGGAAGGCAACCCCCTCAAGAGAYCCACCACTTCGCTCGCCAGCAGCTTTAAGGATTTCTATGCTAAGGGCCGACARAACGTGTTGGGGAACTTGTGTAAGAAGGTAGGCRGCAACCTCCAGYTGGCTGCTTGATGTCGCRGCCGTAAGGGCAAGGCACARCTCCATGTCTTGGCATCCTCTTCCWACAAACCATTGGACTACAGGCAAGCATCCTCTCTCAGCCGACCTCATTAAAGGTCCCAAGAAAGCCAYGGCATTACCTTCRTCAACTAAACATTCCATCGTCYCAATCTTGCAATAGTGTGCAGCAAATCCTAAGGCCAGGTCAACATCRACATCCAAGCTATTTCTCTGRGCAATCTRGAGTCATATACACACATACCAACGTTARCATTTATATCTGAATATCTGATACAATATACGTTAGCARGGTCSCCGAAgcggtaatcsagaGCTSTRATGGCAAGAAAACYATATTCCCAACWCCCAAGATGATTTGACCCCTTgtgacaaacaaataGACAGATGACTGAACGATGAAGTTCATAAGTTTCCAGaCACTTAATgttcaaacGTTCTTATTTTAATTTCCCACTTTAAATGAGaggcataatacagttaacatacaataccagaaataattcaccagtcatgtcttcaagttggtgtctatctcctttcagtgat
>P18903_1008_gene-54-consensus_burchellii
NNNNNNNNNGTCACAGTAAACAGCGTGATCAAAAGGTGATGGTCTGGATCTTGACAGCAAAATTAATGAGATGTAGGAATCAGAAAATAATTTGATAGAATATTAGGTCCATGTGGTACGCTTCCCCATGGTTGTTCACGATATATGAACAACAGATAGCTATAGCTGGTTTCACAGAGAACAGTAAAAGCAAAAGGTNGGGCGGGCAATTTTCAGGAAGTTGACACAAAGTGAACTGAAGTAGACAAACGTCTCTTATCATAGCACAAATATTAATAATATGGATATACATACGTACTGTTGCATATAGTAAAAATTTTGTCAGAATTTTAAAGAGGTTATTATTACCTTTGCACGAGCAAATAACAAAATCAGGCTGTATGTATGAGCAATTGCCTCGTAATTTTCAGGTGTATTTTCGGGAGAGATTGACTGTGCCCAAATAGATGAAAGAAGGAGAGTTATTTGCCGGCTACTGAGCCTAAGAGAACTTCCTTCCTGTTTGAAAAGTAGAAATGAACATCATAACTTGACAACAATCGCAGATAAGATGACTTCAAAGACAGCCCAAAGGCAAATAGGTAGATGATAATAAACATAGATATTCAGATACGGATGCATAGGTCAAACTGCCAAGGGTTGCTATCCACCTTCTCCCTCCAACCTTCTCTTCCACCTTCTCCCTTTACCCTCTCACAATCTATTAAACTAATATATATCGYGTGGGATTGGAAGGCAAGTGGATGAGGCAAGATATAATATACTTCAAGTGATTCTTAGAGGAGAAGGTAGAAAGGAGAGGTAGATAGCAATTCTCCAAAATGCCATATCGATATTAACACTAAATATCCAACCAGACTCAAAGACAGCCCAAAGGTAAACGAAAGTGCGGAGAAAAGAACATtaaagaaaaatatagaAGATAGTTAGGACCTACCACTTCTTTATTTAAGTTACTTAAAGAAATTTCCTCGGTTGGCATTGCCTTCATGCTATATGCCCGGCTGTACGATGACTTTAATCTATTGAGAACTCCACCATCATTGTTTAACTCACTAAGAACGTTCTCTTTGCTTCCAGATCTTTCTTTCTTTAGTTTCTCAAAGAGGGCAGCAGAAGAAGAGAAAACGGACACAGTTCGAGAAAGAGACCTTGGTATATGAGCAGCCTTCCCTGATAAAGGTACAGATGAAAATTGACGAGGAGCCACCGAGGACGGTACCAGAACAACAGAGAAAATACGGTGAGCCGCTACTCTTGTTTCATGATCTTTATGGACCATTGCAGGGAGTAATTGATGAAATAGAGCCTCCGGAAATGCCTAGCAGAAATGAAAACAAATttcagttaagaatTCTACATAAAACAGTGACTCCGTTTCAATAGGTGGTTGACACTTTACAAAAAGTATGAGGACTAAAACAGagAGAGTAATTAAGTACAACAGAGAGAAAAAATCGCCTGTCATAAATAAATTATAAAAATAAAAAAGGACGAGAAACAGGGTAGCTTGCCTTGTTCTGATATGAAATATTTGGTAAGGAAGCTACAATTTGTGCAGTTCGAAAGACAGCCGCAATTGTAGTCCTGGCTATAACTGTGATACTAGAAATATTTTCAAGCATGACGGCCATAATGTCAAGAATAGGACCAGCATCTCCAACCTGTTCAATGGGTAgTGGGTAAAATTGAGATATACTTCATCAACTAAAGATCAGTGCTATAATGGCACTTGCAGGAAGAGGCTTCACCTTTTGTGTAAATTGCACAAGGCACTCATCCACTAATTCTTGAAACCTTCTGTTAAATTTAATAATATCCGAACCAAGATTCAAGTCATCAATGGAGCAATGTATACTTTTACGCAGATGYCTCATAATATCGCTAACTGCACCAAGAAGAGAAACAGATGGCTCAACCTCCGCTTGCTTAGCAAGAGAGGTAGTCACCTCGACAATGTCCAACTGCATCTCCGGTTGTTTAAGTACATTTTTGTGATCCAAATGTTTCACCAATATAGAAAGCAAAAAGTGTGTACTGTGCCCTGAAAATAATTCCattaataaatgtAGGTATCAGCCCATCGCTAATAAAGACTTTCAAACTGAAGTAAGAATAAGTAATGGCTAGTTGTAGAGTTGCTATATTTACCAAAATTTCCCATAATGATCTGCATGTCCCTCAAAACAGGACAAGCAAGCCCATGTTTTGAAGACCACAAATTTCCATTGTCAAAGTAACGGAACAAAGCTTCTAATACACGTCTAGTGGTGGTCGCCTCCTTGCCGAGCTTAGCCATGTTATTCAGGCAGACCCTGGACCAAAACCCAGGGCTCTTGGCATCTTCCCTGTAGGAAATAATATGTAAGTTGACAATATTATACGGAGTATAGAGCATCATAAAAGAAACGACAGGGACACAGGGTGATTCACAGTAATTACTCTGTCACACTCAATTCGCCTTTAGTATTTACAATGACTTTCCAGGAAGGAATCCTATTGATTACTTCYGCTGAAGCGGCAACATGACCCTCCTCTTTAACAACTTCTTGCACCCATCGGCCACTTTCAGTTCGTTGCTTATCTAGTTCACTTCCTGGGTTTTGCTCAGGAGCWGTATAATTTTCCAAAACTACTGAAACAACCTATATAAGGAGAAAAGTAATGTATTAACCAAATTGTTGCTGATTAAATCAGTTAAAGCATAAGGTGTACAATTTCTGAATCCTACTGAAAATAAGCccaaaggctacggctacacCGTAACTTAAgaaaaaacaaaCATATGATCTGCCAAGCATCAACTATTGACGAAATTCACAAGCCAATTAAAGGTGAAGATAGgaaataatgagggggaggaggagaggggaaatagtggcatgcatattagcaattgtcgtcgaatggtagagttagcaatgtcaatgttgcactatcaatacagcatAAaATTGAAATGTCTCAATGGTCCCggCTAAAACCAAATAATATTAAGTCAC
>P18903_1008_gene-57-consensus_burchellii
atCTCTATGTGAATACTGAATAACACACTCCTCCAACCACAAATTGNGATTAAATTTTGTCACAAATCGTCGAATTGTTTATTGAAAAGGCAAATGGGATACAACGAATGGATGTCTTGAAAATACAAACAGGAACACAAGAGGGAGGGAATGATATTAACAGCtaacaagctaacaaggggcTTCCATCAAGATCAAAGCAATTTATTGASCATAAGAGCTATAAAACTAGGGCCAGTGAAAAAAANANANAANATCCTTGAAAAATGAAAACCAACAAAAGTTGCAACGATATCAAAGCGACAACATACCTAACTTCATCATCAATAGCCGAGAGGGTGTTCTTGACGCAGTATAAGCTTTCTAATTAAAGGAAGAAGGCCAATAAGAGCCAACTGAAGTTGTTCAGAACTATTCAGGCGAAGTCCGATTTGACCAGATCCACGATTGTTCAGATTTGCACGAGCAACCAAATTTGTATGCCGTCCAATAGGAATCTGAGATTGGACATTGCATCCAAGAGCAAGCTCCCCATGCCAATCCATGACTGAGAGTCCCAGTGTTGAAAGGAAGCGGCCCAAAGGGTAGTCTTTGTCTCTTAAGGTAGCTTCCAAACTACCACCGTAAGCAATATCTCCACGACTAGCCATGGCCCCACCACTCATCACAACTCGGAGTTGCTTGTTCAGTATCAACTTATCTTCCACTTTCAATCCAGCTGACAATGCATCACCCAACAGAGTAGCAGAGAGACCTGCTGTTGCCTTGTTCCGCCTGTAATTACTGAATCTTGTCTCACTGCGTAATGTATAAGCCATGTCTTTACCAACGCTCTGCATATCAAAACCCAATGTCGTAGCTTTTCCTTCCCCGTGCTTTATTGAGCTGGCCACTTCCATCTGGAGATTGGCTTCTTTCTTGTCCTTGGACACTTGACCAGAGAAAGATAAAGGTACCTTGTCTTTGACCACAAACATTCTTTCTACATTAATTCCTTCATATCCAACATCATGATCCCAACCATGATTATCTAACACGGGGCGTACAAGCCACTGGTTGGATGTATCCAGATAACGATATCGATGAGTTGGGTTATCCGAGTCAAAGGAAGCAGGTAATGCCAAATCTGGCATTGGTACAGGTAGTGTTGCAGCTCCTCCAGAATCCCCTTCAACATTTTCAGTATAATCAGAGGGGATTTCATTGACTTCAGCTGCCATTTTTTTCATCATCTTGCGTCTCTTTTTTTCTTCCTTTAGCTGTTTTTTCATAAAAAGTTTCTCTCTGTATTCTAGCTCATCATAGTAAGCCTTTCTCTGGGCTTTAGTCAGCTCTGACAACTGGGCCTTGGTCAAAGGCTTGAACGGTGGCAACTCATCAAATTCTGACTCGTCATCRGACTCCGAAGATTCGTCCAAATCATCCATAGCTTCATCGTCAGCATATTGTTCCTCTGGCAATTTCAGCTGAGGCCTTGATTGCAAAAGTGAAGAAAGAAGGAAGGGCAAAGGTGGTGCTCGGGAGCGAGTAGCAAAAGGCTTGCCAGGTGGGYTATCTTGGAGCTTCAGAATAATGTTGGCTTCAGCTAATATCTTAGAAGCAAATGACAGCAACAACAAATGAGGCTTCCAGACCTGACCATTGGGCAGAACCCTCTGACCAGCTCGGTTTGTTCTGCAAGCCAAATGGTTCTCAACCAATGAAACGGGGTTCATAAGACGCATATCCCCAGCAGCTTGACGAATCGCTTGCTGAACTGCATGTGAGCGTTGAGTGACAAACATATCATAAGTTGAAGGAGTGCCATTGGGCCCATCAGGTGGAGCTGATGCAGCATGAGTCAAAACAACTATGGCGTTAAACCATATAGACGGTCCAAATACATCAGTTATTGTCCTCAAAAGCGGTGTGTCACCAAAATCCCTACTTGGCATATCTAGCCGGTCAAGGTATAGTACAATATCAGGAGGTGACTTGCTAATGAAACGTTTCACAGAGTGTAGAATCTTTTCATTCCGACGTTGATCAGAGATAGAAGATAGGAGTCCAGGGGTATCAATGACTCGAACCTTGATACCTTGCACAGTACCCACGACATCCTGAACCTTCTTTGTACTTGTATGGAAAGCATCAGTGCCAAACTTAACTTCATCAAATATGGAATTGATTGTAGCACTTTTGCCAACCCCTGTCTTTCCAATAACCATGATGGTACAAGAAAAATCTAGAGGCCCCTGCCCAGCTGCCTCTAGCTGCTCAGCCATGGCACTAGCCCGATCAAAGCTGAAGGCGCCAACACGTCCCCCGTTTCTAGCTCTAAGCTGTTCCGCTAACCCTAATCTGTACAACACTTGGGCAACAACAACATTGTGTGGGGTCTGCCCAAGCCTATAAGCAAGTCGCAAGAATTTTACCCTTATCATTTGAAGTTTCTCCCTGATTTCRTCACCTTCCTCGACATCCGAATTAGTTGACTCTTCAACAAGATGGGTTTGCACCTGTGATGCTTGTCCATTCGCTCGTGGCTGCTGGGCTGCTTTAGGGACAGGTTCAAGAAGAGGGGCTGCTCGACCAAGGCCGGCAGGACGAGCAGGGGAAGGCGTAGGATTTGCAGATTTTACGGAAGAGGAAATAGAAGGTTGTGCAGTCTTTACTGCAACTTCTTTTTCTTTACTTGCCTCACTGTTTGGCTTCACCTCCTGAATTAATTTTCCTTCAATGGCATGCCCATCATTTCCAGATGACTGCAACTGACCATTAGAGCTACTATGTTCCACAAAATCAGGATCAACGCTCTTATCTTCCACTTTGTCCTTCTCAAGAGTCAACACACCGGAAGCTAAGCTTTCGTTTTTGGAAGCCAGCGATCTACTATCAACAGAAACACTAATCTCCGAAGAACTATCGTCAACATTTCGATGCTGTGAGGGCAATAGCTTCTCTTCACCTTCAGGTTCTACACTATCACCCGTGATCTCTGACTCTGCGTCACCCAGAGCATCCTCAAAGGTAGCCCCAGCATTCTCCGGACGATCCGAACTATAACAATGATCCTTAGTTTCCCCTATCACAGCTTCTTTTATTTCTTCAGACTTCTCTGATTGACCCTGAGATCCAATGACGGTGGGCGAATCTTCAAGTCCACTCTCTATTTCCCTCCCATGATTAACATCCCCATTATCTGCTACAACTTCAACGTCTCTAGCAACAGTGTTATTATCCCCCCTTTCCTCAAAATCTCTGCTCACTGATGTTTCCATGACAATAGACTTCTCAACCAGAACCTCCTCTCCATCTAGCCCCTCAACAGTGGTCTCTTCTACAATCAAAACCTCAGCTTTTATTCCCTGACCATGAGACTCTTCTGTTGAACCAAGATCTTGATGAAGAACCCTCTCATCGATTGAAGATACTTCCTCGTGCGGCACACTCTCATAATCATTCACATCAGTGATCGAGCCCTCATCRCTATTAGCAGGAAATGATTCATCCCTCACTTCTACACCATCGTTTCCATCACTTAATCCTTCTACCAAACTCGAACTCCCCTTGGCCACAGAATGATCGGAAACACTTTCCCCGTGATCACTCACATGAACTGATTTCAACCCATCAGTCTCGTCAACTCCATCGTCTAGAGCCAACTCCATCGCTTCCTCGAAAAAATCGTCCCCTTCGGACTCCTTATGCAAatgagcaccaccaaccaccACTACCCTCTCCTCAACTATCAACCTATCATCAACACCTTTCACCTCCACCTCCTGAATTTCCTCAACATCTTTCACCCCATTTTCCATCCCAATTAACCCTCCTcaaaatatcgattttccggtcgaaac
>P18903_1008_gene-60-consensus_burchellii
aatttctagagtctaatgacttgactaggtgaaaacaaagtataaagaagacttgaagaggtNaatattactgaagggtatataggtcctttcatgtgtaagtcacttgacaattgggttgtgtagcaattttacCCTCAGCAATTGTTAAAGGAGTAGTTTTTTAAGTAGGTAGCAAATATCAAAACTGTGTTAATGCGCGGTAGTAGTTATGAAAAAACCCTAAAAACTATAATGAATTATCTTATATCATAAGTGTGTTTATGCTTCGTAGTAGTTATCTAATTGGTAttttGTGGAATTTGTGGAATCCAACATAGAAGCACGACAGCAAAGAATAAAAATCAGTAAGTTGGATCCACCAACAGCGACAAAAAACAAAGCTGTATCCATTaAAAAAaATCAGACAGAGTAATTACTTCACATGAATGGTTAATCAAATGGGCTATACTTCCAGCTCTTGTGGCATCAATAACGCGATCGTCATCAATCCGGAACATATAGGTTCCTGCACCCTGCAGAAGACATGTGACAGATAGCAGCTAATATCACAATGCATGTAAAtaacaatatatatattcaacaATGATTAAACAAGAACAACATTTATCGTcctacaaaattatgatcacttgatTAgCCTACTATAAGGTACTCACATATGAAATACAACTTCAACTAAGTATAAGCTTACAAGTGAATTATCAAACTCACCACCAATGAATTGTAGATAAACTGTTCTCTTCGGTCAGCCACCGGCGGCCTCACAATCTCACCAGTATATTCAATGACCTGAACCAAAATGCAGCATCAGTTTTGAACTACATTCATACTCTCAAGGATTAAATCAAATACCTAGGTCCCTGATAAAGAGAAATTACCATATCTCCAGCTTTATGTGGCTTCTTTGCAAAGATCCCAAATCCATGTATTCTAGATTTTCCTGTAAGTGAAAAGCAACACATTACTAACACAAGAGCATTCAGTTACGCATGCATGAAATCATTCAAGTATTCTAGGCATCTTAAGTTCTACGTAATTGACATTGAGCTTACCAAATGCTAGTCTTTTCCGGAATGTCTTTCTCATGTACTCATACTTATCAGCCATTGAAAGTATGCTTTGCTGACCACCCTGATTTGAAATTCTATTTTGAATTTCGACACAAAACTTAGAGCCAGTAATATCTGTCGGATACCCGTGTCGAGAGAAGCCCCCAACCAAATATGGCTTGTTCTCTAAATATAAACGTTTTACTGATGCTGCAGCGAGAATTTCTGGTTCTTTACGTCCTCTTCTCCCAGAATAATCATACGGTTCTGTACATACAACAATGAAGGTGATGCTCAAAAACAGACACATAAACTAAAgtaCATAGTTGAACACGTtAGaGCAACTTGTCAAATtgtcccaaTGgaGACTttagactcttTATGCGATAAGGCCAAAAAAAAGAAAAAAAAAAAAGAGATTTATTAGGCATCTATTATATTGTGTTTTATATAATTATGCTTCTGGAAATAAAATTACAGATGGTTAATCATTGTTGTATATTTAGGAAAGGAAATCAATTGTGGTACACCAAGCACCATGATGCCCATGTACAAAGCAAAAGCTGTACGATTATGCTCGGGCTTATCGAGAGTAATCTTATGATTATCTACAAAAGGAAGCAAAGATACGTCTTGGTCTACTCTTGACTCCAATGAAGAAATTGAAGATATAGAACTTTTCTGTGCTTGAAAGTTGAAAACTAAATGGAAATGAAATAGAACAACTAATAATTGTTTGAAAACATAAATATTAGTCGCTAAACCTTAGTGTACTGATgagtaagatatacaGTAACATACCACAGCGAGCACAGCCAGATTCATTGGTTGGTGGATTGTAGCTTAAATCCTCATCAGGGATTTTTCCTGTCCCCTCATCCTCAATGGAGCTGACATTAGATGGCTGCTTGTGTTTTGAGCAGAAGGAGAATAGACGAATGCACTGCTCTTCCTCGTCTTCGTCAAAAGAAATAAGATGAAGTCTGTCTTCGTTTTCAAGCTGAACCAAAAAGGTACATGAAATAACACAAAGTTAAGCaaGCCAAATGGGAAAGAAGGTGACATTGCCTGACAATCACATTACCAAGTCTAGAGGAGATTCTAAAGAAATAGTAATACATGAAGGCTCTAAATGTACCTTTTAAGAAAAAGAGAAACATATACCTCAACACAAAGGCCAGCTGCACGTGCGCAAAGTGGATGATAAGCAACATAACATGTAGGATTGGAGCACTGTAATAGCATAGCAATTAACAGAGTTATCATTAATTCGGCCTACAAAATAGTCACAAAGNAACAAGcagtctctacaagAATaCAATCttttattaatttcttagttttcaataacgagtaagtatctgatgttaggccaataaaatctcatcaaaatNNNNNNNNNNNNNNNNNNNNNNNNNNNNNNNNNNNNNNNNNNNNNNNNNNNNNNNNNNNNNNNNNNNNNNNNNNNNNNNNNNNNNNNNNNNNNataattaaatttcgttccttaaaacgtaattgtggattTACAATAAAAGAAAGCTACATTAATGGTATGTCAAAAGGGATGAATCAACGGTAAACAAAGCTAAATGTATATTGTGACGACAGACAAAAGGATAATGTCAATGTAGCCATGTAGGTAAAAGGATATTCAAGTAATAAAATCAATATTTAGGACACTTTGGAAAGAATAATCTAATGATGTGAATTGTGAAGAGCTAAAGAACAGGAAACAGCGAACTGAATCTTGTCAGCCTTACCTCGAGAAATAATGATCAATAAAAGAGGGGGAAACAAGAAACTTACACTTTTGCTTCGTTTAAGCTTTTAATAAACTTTGAAGACTTGCACTTTAGATGGAAACAAGAACTAAGGCCCTTCAGGAAAGATATAATTTGTTTAACCTGTACTCTGAAAAGCACACGGAAGATTTAAAAATTATTGAGCATGAAACAAATATACTATTCTTCAGCGAATTCTCTTCATTTGAATAGAGTATCAGAATCATTTACAACCTTGCAAAATCATGACTACCAAAGAATTGCACCGGAAGTGATCGACCTCCTGAACTTTTATTCAACCCTTTGCGATCGctaacaagagattcaTCCATAATTATTGCTGGCCACATTGCGTGACCTACAAGTAGATTtatcgagttagttagcttgatATCAAGAGATGAGAATAGTGCTCAAAATAAACTTACACGTGCAAGAAACGGCAAAAGTATTCTAGTTTATATGCCCATGCAGGTGAACACAAAGATGCTAGTATTTCTAAACGGAAACTGCAAACATATAACTGCATGAGCCAACAATTCTCATTGAGCCACCGCCATCTAAAAGCATACTTTTTTTAACAAAGAATCCCATATTTCCTTAATTGATAATTACAAAAAATAATGTGCCAAAGGATATTCATTTCACAAAAATATATTCTCAGAAgtttcaatttgcaNNNNNNNNNNNNNNNNNNgttgccgaattcactcaacccctcaacaaatcgcgAATATGTTGAAGCAAATTCATATCAAATCGTTGCTTAGAAACCATATATCATATACCTTTTAAGTGCATCAAATATTTGGTCTGTTAATAACGAGTTAGGCAAGCACGTAGGCAAATTTCAGCGTTATTAGGAAGTTTTACGTATAAAAAGCAATTAAAAATGTAGTCACCGGTAAGTTTGGCCCAAATGATATCCCCAGCCTCAAGTTCTCGACTCTCATCCACGGTAGCAGCAAGCGCAATTAGTAAACTATAATCAGGATCATCATCAGATGTAAGCTTATGTCCTTTGAGGTTTAGGTTACGCATTTCCTCCCTTGAAACATGAAATTTAACCTGTTCATCTGATAAATCCAATTCTTCTTCATCACCGTCGTCATAATTGACCTGGGCATGTAATATAACGTGAAACCAAAAGGAAGACATATCTCAAGAATTAATTAAAATTCAAGGGGGGGAAGGTCATACACTGTGCTTTTTAGTGTTTGAATTGTAGCTCTGAACAGTAGCTTTGTACCAAACGTCATCAAGcggccaataaacctacatttNNNNNNNNNNNNNNNNNNNNNNNNNNNNNNNNNNNNNNNNNNNNNNNNNNNNNNNNNNNNNNNNNNNcaacttgccttgcatttcaatccaataaatggtaaaggatcaacaccatcagaagccagcctgagcagaaaaccaTGGGAATTGGgataagaagATAGCAAGAAAAGTAAAAGAAGAATCTGGAATTGAGGAAGAAGAACATACTGGAACCATTTTTTCAACTTCCAATCAGCTTGATACTTGGTATGAAGAGAGGAATTAATCTTCCTTTTCTTTACAACAGATTTACTGGTAGTAGCGGCACTAGTTACATTGTACTGGAACCTGGATTCCCTCAACCTAGGTCGATTAATCCGCGACAAAACAGTGGAATCCACCCCCAATTTGAGGAGCTCAGAAGCGCGATGCCGCCTTTTGCTGTCTACAAAACCCTCGTCATCGTCATCCAGTGCCTCCGACTTGACTACAATCTCCACCTTCCTCTTCCGGCGAGAGTAGACATGGGTAATCTGGCGTGGTTGCGGGTGTGGATGTGGATGTGGATGTGGTTGTTTAACGGGGTCGAATTGGTGGCAGGCGTAGAAGGGATCGTGGTCAGGCGAAGTAACTTTACGAGCACGAACCTTTTTGGAGGTGACTACGGAGGGAGAGGTGGCGGAATAGACGTGGTGGAGGGGGAGGAACTTAATTGGGGACCCACCGTAGTGGTTGTCAATGTCTTCTGGGAAGGCGGGTTTTGAAATCGGGTCGGGCTGGAGGTCAGGTGAGTGGTGGTCCTCCATAACCACGGTTGCCATTACAATCTGtgtctgttgttgttgttgtaaaaggggtgCGAGGTTTTTAAATGAGAGGCAAAATTTGGGGTTTTAGGGTTCAAGGGGGGAGAGAGAGAGTGTGTATATTGATTGATGTTCTTTTTTGGAATTTTGGAGGGGACGAAATTTGGGTGAAACGCACACTTGCGTTTCCCGCCGTTGTGATTCTTAGAGCGTCGGATTCACACGGACATTATTATTAATTTACTCCCTCCTCCTTTTTTTTCTTTACATGACGTTTTGCATTTATGAGGTAAGCTTTGACTTTCATATTTACAAAAATATATTTGTTCAAAAATTAtaaaaatggtaccattaaattccttacgaaaaactctttcatatgagtat
>P18903_1008_gene-62-consensus_burchellii
acgatctttaaagttatactcattattgcaaatagcttggttgatcaaagtttgtttgctattaataaccactaatgcttgaataataaaggttgaacgggacacacatttaatttttggaaaaagaaaaaggtcgtgtgtgatgagtgatgaggtagatcggacCAGAAATACAACCTTTGGATCGGACCATCATTAACTCTCATCACTAGTTCACCACCTATGTACTGCAGTAACTGCACCCCGCTCCACATGTCGTTTGTGATGGATCCGGGTTTTGGGTTGTGGTAAATCTGGTAATTTACAGTTCAACAATCAACTAGTTTACTANACATTTATGGATTCAGCTTAATGGAAAAAAACATACATTGTCAAGTACACATTTCAGAGGTGATTTGCATTCTTGTATTGCTAACTCACCCCATAAATACGAGGTATCCCTCGTTTGTTTATTGAATAGATTGCCtattaattaaacTccgaaagAGagtaatattccaagtattagccaagtattaagttagtcgagaagcttcaaacccggatgctgaaagactgcagtaccctgataagcctttggtttagaaggcttgTCGGAAATTTAtatccttcattcatggtgcgCCCaTTTGAATAAGCTGCACCGGAGATTTGAGCAACtttttcagcgtttcaacaatgctcctgaaaGatggtctctgtgatgcatcactgcaaaaACCAGATGGACGAATTAGTTCTGCGTATCACAGCATTATtACAGCAattttctgtctgatttttttcacggatatgaaaattcacactagttgtcggaaggaaatcagaaaatgggaatgccattaagatatggaaattgaacttactcgtcccagcaagcttctatgagcgaagccaacacaggagagGTGTTAGCGGGAATAGTGAGCCTCCTATTCTGGAAAGCAACAGCTCCAACAACCTGAAGCAATATTACGCGAGTAAATAGCAGAAGACAatttctaagtctcaatAGCGGAGCgttatttttNNNNNNNNNNNNNNNNNNNNNNNNNNNNNNNNNNNNNNNNNNNNNNNNNNNNNNNNNNNNNNNNNNNNNNNNNNNNNNNNNNNtactggagctcttttttttccgacagaaagctgatatttcactactcgtccattgcgccattgcTTTTcatttgggatgattaatctttttgctaaaaaagaaaataggtctaaagacgatagaagtaaattcatcataCCTGAGCTGGACTAAGTCCGTTCCATGGTTGTTGCATGGTCACGAGCTCCCATAATATGACCCCAAAACTGTAGACATCTGATTTCTCATttgagggttctccacgtaaaaactccggggccatccattcaggctgaaatGGAAAGAAAaaaaaatcacttacatgagatttgcccaggctaactgtttgggtgtttactgatacaattagaaaacttcaaaagaattttagggaagctcaccgttccagcaacaGACTTTGACGACAAGAAAGTGTGTGCTTTAAATCTGGACAAACCAAAATCACATACCTGAGAGCGGTTTAAGACAAAATTAATCATGTGTTCAGTAGATAAATTCCCCCCCAaaaaaccgccgatTAGAATATATACAAACCTTCACTGTCCAATTTTTGTCAACCAACAAGTTGGGAGATTTTAGATCCCAGTGCACCACAGGAGGGCTGAGACAGTGAAGATAATTGATCCCCTTGGCCTATATATAAACACAAAATACAGTGCTTTTAGTACATTGCATCAGAAACAGCCATctcagtaaaaaggtataagcacacagCAGCAAGTATGACATACCACATCCAATGCCATTCGTAATCGCCTTCGTTGATCCAAGACTTCCCCAGATGCAGGCCTGTGCAAAAGACGGTACAGACTCCCTCTGTCGCTCAAAAAATAATACTGATCAGTAGCAATcTAGCTCAGTTAAGCAAGTATTGAAAgATGAGTAAATATGTTTTCTCACCTTGGCAGATATTCTGTTACTATAGATAGGTGTGGACGCTTAGTTACAGCGCCCATGAAGAGAACCACGTTTGGGTGCCGCACACGTTTCATTATGGCAACCTTTAACAGAAAAAGAAAAAAAATTGTTATCAATGGCGAGTTGGTCACAAAAGAAAAATGATTTTTCTGCAACAAGACGTCGACCACACAGCACATAAGTCGCAGCAGATTCAGCTGCATCCCCACTAATTTAATATATCAGACAATGATTTGCTAAAAAAAGGAAGAAAAAATACTTYGTAAGAATCACATTCAAACCTGAAACAACCCAAGGGANAAGGAATAGTTTTTTTTGCGAAAACATGAAGCTNACTTTACCCTTGCTTAGATAGAATCATANCATTAACTCTAGGCATTGGGGTAAGATTGAGCGAAACGCTGACTTGATGANGCATGATTGTTTTTAATGTCTGTTACAGATTTACAGACAAAGTGATTTCAACCAATttgtatttcagaggttatgcttccatatGCTCATACCTCGCNAAGGAACTCCTTCAACTGATCGTCATCAAAATCTTGTACAGTTAAGACCTTCACTGCAACATCCTGCAATACGAAGATTTGATAGTGGATAAGAGATTATTACTATTATTAGTTTAAAGTTGAAAAAAGGGCTTCTATCTATCATTTACTTCAAATGCTAGATACTAAGACACCCGATAGRGCCGATACAAACTGTGTCTTATCCAAAAGTCAGTCAAAAAGAATAGCAAAGACACGAGTAAGGTAAAAGTATCAGGTTGTTTAGCATCTACTattgataaatcaAMATAGGATTGGAGGCACTAACGGATCCATGCCATTCAGCCCTGTGCACGGTTCCAAAAGAACCTGATAGATGTTGATTCATAAGCACGTGTCAGAAATGGACAGTTCAATGATTCTTATAATATCAATGTTGATGCAAATGCGTTACTAtaggcgagcacttaCCAGCACCTACACGCTCTTTGAGATGCAAATCATCCCAACAGATTTCCAGCCAATCCATGGCAAGAGATGGTTCAAGGTCCAAGTATCTGGGAATATTTGAAGTGGGACATATGCATTGCTTATCGTCTGTCTCCCGGACAGGTGGACTTATGTCCAATACGGGGCGCTGACCAGCATTTCCAATCAATGCACAGGAAACATYCATTTCTTTCTTGTAGTTCTGCTGTATATACTCTCCCACACTTTGGCTGACTGCCACTGCCACCGCCTCTGGAACGGCCACTACCTCAGAAACTGTTGCTTGTATGGCAAGCAAATCAGGTCTCGGAACAACCTGTGCACTCTGCGCACCCCCAAGTAAATTGCTCTCGTTATGCCAATCTCCTTTGTAGCTTCCTGCATTACACAAACCAATATCATAATGACACaccggaaaaaaaaaaaaagNtagcAATTGTTTGCTGCAGCATGTTCCTGACTCTGAAgtcaagtcNNNNNNNNNNNNNNNNNNNNNNNNNNNNNNNNNNNNNNNNNNNNNNNNNNaatccccgtgtatacaaactattacaattgttcaccagctatacaatcacaaaaatgctagaagtataagataaaccacttggtgctgatgtacgctgcaacttactattgaggccaggagtaCTTGTTACAAGGACACCCGGGTTCACCCATGTGTTAAAATCTGGTAACCAAAAGAACCAAATAAAATCTTATATCATCNCTgATTTCAATTTTACCAggaaggcAGAAATCCTTATCCTGCCGTCTTAATTTTCAATGCCGACAGTATAACTACTCCATCAAGTCAATATTRCTCAGAACGTTACTGTCACGTAGCttttGCAGCTTTGTTCGACATAGGTATACCCCCAAAAAAGGTCATGACTAATGATGATAACAGTTTCAATTATTATCATACCAGGATTTAGAAGACCAGAGGAAGGACATGTCTGTTTTGGTATTGGTATTTGGCCTCGTGATGCATTGCGAACAAAAGACTGCTGAAACTCTTTGATGCGAGAATCTTGAAACGTCAAAGGTATGGGAGCAAGTAGACTTCCRTTTATTGAGGAATCTGGAGAGTGAACATTTCCCGGCTCACAAACTAGATCMACTACAAATTCCCTATTAAAGAAGATGAGGATTAGGAAGAACAATAAACTACATTTATAGAAAGAAACCACTGTAGTATAGtatatagtctatcggtaataggcatccgagaatgcatatggNNNNNNNNNNNNNNNNNNNNNNNNNNNNNNNNNNNNNNNNNNNNNNNNNNNNNNNNNNNNNNNNNNNNNNNNNNNNNNNNNNNNNNNNNNNNNNNNNNNNNNNNNNNNNNNNNNNNNNNNNNNNNNNNNNNNNNNNNNNNNNNNNNNNNNNNNNNNNNNNNNNNNNNNNNNNNNNNNNNNNNNNNNNNNNNNNNNNNNNNNNNNNNNNNNNNNNNNNNNNNNNNNNNNNNNNNNNNNNNNNNNNNNNNNNNNNNNNNNNNNNNNNNNNNNNNNNNNNNNNNNNNNNNNNNNNNNNNNNNNNNNNNNNNNNNNNNNNNNNNNNNNNNNNNNNNNNNNNNNNNNNNNNNNNNNNNNNNNNNNNNNNNNNNNNNNNNNNNNNNNNNNNcgatcgaatgcagttgataacaaatgttacagtagctaagtcccctccccttatcttctcaaaactataacgaatagaattgaggaagtggcacaaagaaccagtgaaatgatacctttgagtctttgaccctagtccaaacaaatgggaagacagaagcataacacgcaaacaagagcttatttaggtggctttataatggatagtaattcaataagtccatAGGTAACTTGTAATCAGTACAACATTCAAACAAAACTCAATATTTCTTTTGCAAAAGCTAGAAATTATATACCTCGGCAACTGCCTATCATCTTCAATGATAACAAGGCATGAAGACCTGTAATCAGCTGCACAATACCTACAACCTTGAGCTATCCTGCATGGCAACCCAACATAATCTGCCAGTTTCTGCAGAGCAAAGATCAACAATAATCAGATAAGCGTGCAAACATCAAGAGCCACCACATTCGCCAACTGTTACWTTGAAACAGTACAGGAAAAGTTCCAGaattataataaacatggtcaaactcagaattatagctaactGGCAGAAGAATGKAAATAATTCAGTCACCTTAAAAAGTACAGCGCGATGTCTACAAAGCCCTGAAGAGAGACTACCAATAGGAAGAACGATACACTTGTGAAGATCCTTCAACCTCTTRCTAATCACTTTCCAGCGCAAATAGAGATCACCTTGTTCCACCGGGAAGTTACCCCTTAATACCAGAATAATYGTAAAATTATAAACTAGAATACATATGAAGACTGGCACAAGCTACGTGCTTAGATTAGATATTAAGTGATACCTACCCCATATGATTAGAAACGAGTTTACCAAGCTGCTCCACTAGTACAAGTGTACTCTGTGAAGCACTTGACAATTCTTGAGCTTTATCCTGAAGCTTCCTTAATCTTGAATCACCGCGTTTGTCAACAAGTACTACCTCCATTGATGTATCATGTGGCGAAAYGGCTTTCAAAGACTTMAGAGATGGAATATTATTAGCTTCCTCAGAGTCATTGCACATTACCCAAACATGAGGGTTCATTCCAAGTATGTTGTAAAAACCATCTGATATCTTGTCAGTATAAGATAAACATCCATTAACCTGCACAYACAGATAAACAGTAGGTGTCGCACATAAGTCGTGaagtcatatattcagtcTGTATGCCAGATGCTtttctGTgaagGTATAAGTcagaagattaattc
>P18903_1008_gene-66-consensus_burchellii
CATACAATGATAAGAAACCGTTTGAAAATTGTAACAAAACATAACAAGTACAATGCCGAAATGAAGCTAAATGTATTGTCCATACCTCCCCCGGAGTGCTTATCCATCTTNGCTTCTAGGACTTGCTTGGATGATGATACATGAACACCATCACTTGATTCTGGTAGTTGATCACTTGGTAAAGGTATCTGCCAAAGTTCATTATCCAAATTCTGGAAGGAGAGAAGAAGTTGGTCACTATCCAGTAAATTGCCAAATGGAACAATCGTACAAAAAAAATATCTGAAGCATATGATTACCTCAAGAGTGAATGCTTGATCAAAGGGAATTCCAGCAAGTTCAGAAGAAGAATCAAAGTTGAGATAATAAAAATCatcaaaatccccaaaatctctatgattgtcaaaggacggtccaagggcatcagcatccaatgtatttNNttgaggatcaatAAATTCAAGAGCATCAATGTATATGCCATCATCGACAGGTAGGTCACAAACATGATTATCGGGCAAATTGACAGAAGCCTCGTTATACTCAGCATTCAGCTGAGGCATGTACTCATTCTTCACCGCTTCTGGGTTGCTCCCAACTTGCAAAAGAGGATCAGACATCTCTTGATCAtaaatggcctgtgacacacactcatattcttgacctgctcctgccggcctctgatcaataccagctacgtccttGCATTCTGCAACATAATCCGGGCTACTTTCTAGCAGTGGAACACTTTGAGGAGGCTGCAGATCGAGCTCCTGTAAAAATGAGCAGAACAAGGTAGATGACATGGCTGAAGACAGTCTAATTTATCTAATTGTTTGGCAAATATGATCCCATTCCCAGCATTCATgaccactaaacaTACAATCCGGGCTCATGTTATCATTCCCGTAGCTTTTTCAAGCTCTATCatgtcaaaaaaagatatgTCTTGTAATATAGAACTGAATAATCTATTATTATGGCATTAGTACATCAACATACTAAGATTCTCATCTCGTAGATTCGCTTTCGATCACTCCACAGCAAACTTCCCGGGCTAAGTAAAACAAGTTCTATGAGTGTTATCACATTAAAGGTGGCATACTACCNAACAATTGGCAAATATGTTTGCGCGCACCAAAAAAACTGAAAAGATAAAGAGCGGTACAAACCTGGATTAAATCATTATGTTCGATGAATGCATTATCATCAACATATGGGTCTTCAAAAGATATTTCCCCATTGAATAAATTCTCTACTTCATTATCATCCCACTCCTCTTCCACCAATGGGGCTCCATATTGCTCTCCGTTTTTTGGCCCAGTGCCACTTTTCTGGAATATTCTGCAAAGAACAAACCCCTCCTATCGAAAAAAAAagaaccaaaacacaTTATTGACAGCAAGATAATAACTTTCAACTGTCCAAGTGAGCTCCAATTCAAACAACACAACTCACTAAAACAAAAACAGCGACAAAACAAGAAAGGTTAGAATGGCTGACCAAAGGGTAACCAGCTTTGTCTAGCTCCTCATCAACAAGTTTATACTCGTGCATAACCCAATCAGTGCGCTTGCCACGTGGGGCACGACCAAAATGGTAAACAAGGGTTTTCTTCATGCCGACAATACGAGACCTATGATAAACAGGCCTGTCCTTGCCGGTGGTCTTCCAGTATCCATCAGCCGTAGCACGATTTGTGCGCATTCCATTTCCATACTTCCTATCAAGTGCACTAAAGAAATACCACTGCCTGTCTCTAGTCTTTAGCTTCGATAAACCTAAATTCACCAATCACCCAATTATCAAATCAATCTGATTACCCCTTAACAACATCTTAAGGCCTTACCCCCGYAATCTTAACCAAATCATCCAAAACAATAATATTACCTCACAGATTTCGCAAAATAATACTTATTTCG
>P18903_1008_gene-7-consensus_burchellii
NNNNNNNNNNNNNNNNNNNNNNNNNNNNNNNNNNNNNNNNNNNNNNNNNNNNNNNNNNNNNNNNNNNNNNNNNNNNNNNNNNNNNNNNNNNNNNNNNNNNNNNNNNNNNNNNNNNNNNNNNNNNNNNNNNNNNNNNNNNGGGAATCTTCTACCTCCCCTTAACTTGTTTGATTGGTACGAAGTATTTTATTACAGTACCATAGATCATTATGTCATCATCWGTACTCAGTCGTCAYCCATACCTGAAAAATCCCCATAGGGGATAGTTCTCTAGAATAACTTTTGGTAGCTTTTTTTTCTCCTCTTCTCTANTACCACCAATACCCTCCTGTCCTGAATCATTCCGAATGGTTAGCGTTTTGTATGGAGTAATGTCTTTTTACCTTTTCTACTGGATAATATATTTTGGCTGTTTAAGTTGTAAATTTATTTTAGTTTTACCCTGTTAATCAAAAGAACACCTATAAAGGAATTCACTCCTTTTGAAAGAATGACATTATTCTCTTATTTTCTTCTCAGAGGGCTGCTCATGTGTATTCTGAAGCCAAGAGGGTGCATGCTTTCAAGGATACAGTGTCATCAAAATTAAGGTTAGATTTTCTTTGAAATTAGCCAAACAATTTGAAAATTTCTCCACTTGTATACtgtcatcatgcattcatgcttacacCTNCTTGTGCAgctgattttgtttaNNNNNNNNNNNNNNNNNNNNNNNNNNNNNNNNNNNNNNNNNNNNNNNNNNNNNNNNNNNNNNNNNNNcctatttattgtttaatacacgacaagttttctagtgaaaacatgacaatagcaaggattctacatgataaaatccatctctctttacagctagctggaaaaagttttatcttaggagcgaacTTGATCCTTACGATTAGTTATTGTTTCCATTGCAGTGACGAGGATATGCTTAAGAAACTTGGCGATCTTATGAATGACAGTCATTACAGCTGCAGTGTTCTTTTCGAATGCAGGTATCAAGCAATTCCTTCTTCTCAAATGATTTAATGTCTTCCCTAATATATATAGATAATATGTCTGTTTAAGCCGTCCTCTTACAAACAATTGCTGGAGGCCTGGAGCTGACTAATGTGATTTGACAAGTTAGCAGTAACTGGGGATATACAACTATAGCTTTTAGGTTACAAATATAAttattaaATGCCGAGTATAGGTATATAGTTGAACGAACATGCATGAGATattgagataCTAGGGTGGTTCGGGAAGTTGTATGGGAATTATTCCCAGGAGTAGCTACTCTGCTACTCACCTAAGCTCAGTTGAGTTGTTTCcgtctaaataaaacAAACTTAAANTCACTATGGCGATGGAGATGCAGAAACTTTGAATCAGAAGGCTAATTAGTAGCTTCTGGAGGAGTACTTGAAAATTGAAATCCACTCATTTATGTGCATGTTTTTAATCCAGGTTGCTTGATtcgatataaatacNNNNNNNNNNNNNNNNNNNNNNNNNNNNNNNNNNNNNNNNNNNNNNNNNNNNNNatatatagatttctaccaataagcatgataaaataaacttggaaccgtataattgactcacagtttactcgattatgagtCTCATAGTTCAATTTCTGATTGGTTAATGTTAATGTTACTTAGAATCTGTTTCAAgTGTACGCGTAATAGTTTTATGAGTTAATTGACTTCTCTTAGGAGTGACTTGATTCTTGTGTCTTAATTACGGTGGTGATTTTCAATGTAGTTGTCCCGAGTTRGAAGAGCTTGTCAAGATTTCCCGTGAAAAAGGTGCTTTAGGAGCAAGGCTYACCGGTGCTGGATGGGGTGGATGTACTGTTTCGTTGGTTAAAGAAAGCATAGTGCCTCAATTTATCCTTGATTTAAAGGTATRTTcTAACTAAATATATTAAATTTAGANGTTCTAAATAACAATCTTATAGTTTTGGCCAACaatttATATATTTTTTATATTCCTTTCCGCAGGAGCACTTTTATCGATCTAGGATTGACAAAGGCGTAATCAATAACAATGATCTCGGTCTTTATGTCTTTGCTTCCAAGCCTTCGAGTGGTGCAGCTATCTTCAAATTCTAGATCTCAGATATCGTCTATTAG
>P18903_1008_gene-71-consensus_burchellii
NNNNNNNNNNNNNNNNNNNNNNNNNNNNNNNNNNNNNNNNNNNNNNNNNNNNNNNNNNNNNNNNNNNNNNNNNNNNNNNNNNNNNNNNNNNNNNNNNNNNNNNNNNNNNNNNNNNNNNNNNNNNNNNNNNNNNNNNNNNNNNNNNNNNNNNNNNNNNNNNNNNNNNNNNNNNNNNNNNNNNNNNNNNNtagaaagaaagcaacagcattaacaaCCTTGAAGCGGTTTTCACTAACTAGCACTCCCTGACGAGGCTCTTCTTTGATAGTACAGTTTTTGTAGAAGTAAACATTGAATGTGCAGAATGGCGAGTTCTCTAAATAACTAAAAGCAAAGCTAAATTGAAAATCAGGATCCTAACATATCCGGATGAAACCTTGGAGTATTTATGACCTTTACAAATCTTACTTAAGATAAAAGTAAAGTACGGAAATATAAAATCTAagggtcacactaaggcGTGAcTTTTTAAACCAAGGCTATTAACTTTCAGAATGGAATTGTATTAGGCCACTACTTGACATCACAGTACTCATTGAAGGGTCAAATTGAATAAGAACGAAcaatggattcttatttTTTCCAAGCTCTAATCGTTAGAATGTCTAAACTCTAGCATGTAAGACTGAATATTACTTAAACACAAACCACACAGAGTTTACAGAAAGGAGGGGCATTTCATGCTAGTCGCATAATACGAGTTAGCTCAGTAAAACTTACATGTTGTATGATTGGATAAGTGATTGTGGTCGTTCATaactgttcttcttctgctcagGTTGTTTTTTACTGTCACCTCTAGATTCTGGTTTCCAGGATACATTACCCAACGACTCTTCAAGTAATTCCGCAATATTTGATGCCATAGACTCAGCTCGCTCCTTATAAGGAAAGCTCTGCTGTTTAAATTGATTTGACAGCCACAGATACATAGAACAAACCTGGTGCTTACTCTCAAGATCCAAAAGCTCAGAATCATTTTTAGCAGAACTAGTAGGGATGCCCATTGCTATATTCACGGGCAGCTTGTGGCTATATGATGAAGCAAATCTCAAGAGATGATACATTGCCTTTGGATCCCGGATATTGACTGGGGCAAAGCAGAAATTATAGCGATCTTCTAATGATAAACCCTGAACTTTTTCCAGCATATTAGCCACCTTCCTTATACTAGTTTGATGACACAAAAAATAAGACCCATCAAGACGACAATTCTCAGAAAACTTTTCAAGAAGTTGAGCAAAAGTAATATCAGGCATTTGTCCTGCAAAAAGCTCAACTTGCTCGTAAAACGGGAAAAGGCCTACTTTTGTAACCTCTTCGAAAGGCTGTTTAAGACATTCAATTAGGTAATCCAAATCTTCTAAAAGAAAGGTAGTGCTAAGACCATCAGGATAGCGACTTCCTCTCCTACCAGCCCTGCCTGCAATTTGTTTCACTTGTGATCCTGGCACAGGAAGAATCTTATCCCCATTGTATTTTGAAAGGCTGTAAAAAACCACCCTTCGAATGTTAAGATTCAACCCCATGCCTACAGCATCACTGGCAACCAAAACATCGTAATCACTATCTGGGTCATTAAACAGAGTGGCCTGCTGCCTTCGGGTCTCTGGAGGCAAAGCCCCATAGATAACACAGCAGCGATGCTTAGTTTGCTTTTCAATCATCAACTTGACCTCAAAGATTTCCCTCCTGGAAAACGCGACAATACAATCGCCAGACTTCACATTTCGAAAATCTCCTTGCAATGTCTTTGCTTCAACAACCAACGGTTTGAACCTATCATAATGTTGTTCCACTAACTCATCCCCTGTATCTGCACAGATCTTGCGCACAATATTTAGTACACTTGGATCGCCACATAAGTGTATTTCATCAGCAGTTAGACCAAGCAAAGCCCTAGTCCATGCGTGTCCTCTAGACGAGTCAGCCAACATTTGAATCTCATCTATAACTGCGACATCATACAGTTGATCAGTGGATGCCATTTCAATGGTGCATGCAACATGATTCGCAAAGGGTACATGTTTCTTCTCCTGTCCCGTAAGTAGACTACAATAAACACCAAGTGTGTTAACTTTATCAAAAACTTCCATCGCAAGCAACCTAAGCGGACTACAGTATATCCCCTTCTTTGCTTCCATGAACCGTTGTAATGCATTATATGTCTTCCCACTATTAGTAGGCCCACAGTGATAAATAATCTTGCGCTTCATAGCCCTTGCATATGGATACCATGTGTGGGGTAAAGTAAGATCAGCAGATTCAACCAATCTACGATACCTCTTAATCTCACTGGGAAACTCCTCCAAACAAAATTCAACAAATATTGGAAACAGAAACCTCTCTGCCTCATCGCTAGGTCCTAGTGAAAGCAAGTACTTGGCAACATCATCCCGGCAATGCCTAGTGAAGAAACTCCTGAACTTAAATACAGCTGCATGAAAAAAAGTCCTACCAATATATATAGCCAACGCCTGATCTGACGCCCATGGAGACCTAGCAAGCCTTCCAAAAATTTCATGCAACATCTGCCAATCTTGCATAGAAAGCTGTGCATCCCTGGGCAATTCTCGAAACTGCTTATATATTTCTACAGGGTCACGCGATGCTACGTGTGCAAACCCTTCATAATTCCTAGAGCTACCCGCCTCACCGTCAACCACAGGCAAACTTTCAACTTCTAAATCATCAACACTCTCAACAGTCGTCCATACATCATTTTCATTCCCAAGTAAATAAGGTCCTTCCGAGCGTAAATCCACATCAAAATCAGGAACATTATCAACTTCAGGATCAACACAAGTTTCTAAAATTTTAGTAACATCATcattatcatcaacACAATCAGCATTACTTTCCCCGCTttcgacggaagtacacaaacatttagcataacaattactcctagaattcaacaatgaccacgacgaatAGcTGAATaacgaattcttaatagaAGACGCGTAACGATAGcTAGAAAAAtTATAATTAtgattatacctatAAGTTCCGGAAATCGAATATTGAGGGTTGCAAATGAAAACCGTAACCTGAGAAACGCTACgcttagatgagtatcggcgaaggagatgcgtcagagggcctttcgccattgaagaaagcttactaaaacatggaatttgaatgattgaaggaataaattGTacggagtatctcggaggacgtaaatggaggtaaattagggtttgaaatgggatatttttaggcgacttagtggtgtatggtggcggcacaaaaatatcgtttttatcttggaagttttttttctccaaatgaatttacgaaaatatgcgctttccagcctttcttgagtagggagtttggtaatttgattttcgtgtagcaaaatatcgagtatatatttacggtaaagtatataggg
>P18903_1008_gene-73-consensus_burchellii
NNNNNNNNNNNNNNNNNNNNNNNNNNNNNNNNNNNNNNNNNNNNNNNNNNNNNNNNNNNNNNNNNNNNNNNNNNNNNNNNNNNNNNNNNNNNNNNNNNNNNNNNNNNNNNNNNNNNNNNNNNNNNNNNNNNNNNNNNNNNNNNNNNNNNNNNNNNNNNNNNNNNNNNNNNNNNNNNNNNNNNNNNNNNNNNttttttttgtaaagcttgagacattccgggatagatcacaacaaaaagaaacaatgtttgtattcgaaAAAAATTGGAAATGAATTTTATTCAATTATTAATCTTCAATTTCTGGTTGCAAATCAAGCAATGTTCaaaTGCACACAATTCATAAAGTAAATTACAggTTaaCAgTATATATATGAACttAAAATAGCCTCTCAAATCTTTAGCAGCAAATTTCCAATGCCATTAGAAGCTCCCTACGCCCTTCTTTTCAAGCTAGAATGGTTATTACCTCGGCTTTTCGAGTTTTTCCTGCTTCTAGACCCCACGCTCGCACTGCTCTTTGCAGGAGCTCCACTTTGAGCTCGGCTTTTGATTACCTTCCTACGGGCGCCATAGCTGTTGCTTCTAGAAGAAGCTTTATTGACAATATCAATGGATAGGTCTCGCGCTTTCTGCTGATTGACGGGCTGCTTGTTTAGGTAAGCTAGCTTCGGCAGAAGCCCACAAACTGCTCTACGAAGCTGGTCCTCGCCTAGGTTGCCCTGAATGGGGTTTCCCAACAGGTTCAGGCCCAGTAACGAATGGTAGTTTGCCACAAGCTGCCCCAACGCTTTTGTTGTGGTGATCTTGTTGAAGCTAAGATCCAAAACAGTAAGTTTCAACAGCCTGTGGAGTCCCTCAACTTCACTGATTTTATTGCCAGCTAAGTATAGTTCCTTAAGAAGTGAGCAATTTGAAAGTCCTGATAGTTTTCAAGAAACAtgcagaaattagagGGAGATCTTGCCCTAAAGTTTATCGAAGATGTGTTACTTGTCGATGGAAGAGATGATATTCAAACGGTCAAACCCAACCGGCTTGTTGGTTAAAAGTAGTTCAAAGATCtcGGTGGAAGAATAGAAAGgCATagtcaagatgtaATTGAAACATTTCGGCTACAATTTTAGGTTTCAAGAGTTTTGAAGCAAAAGAATAGAAAGAAGTACCGTGTCCAAGTCGTGAAATTCTGTTATAGCTCAAATCAACAATCCGTAATCTGGTTAATTCCCTCAGCCCATCGATGGAGCTGATAACGTTTTTAGACAAGTCGAGAACGTGAAGGCCCCTTGGAAGTGATCCAGGTGTTATTTGGACTGCACAGTAAAACAGAAAACACGACGCAAATTTGTCAGATAGTGAAGTGTTCAGTGTCAAACAAGTACAGCTCTCATGCCTAATCCAATGCGTAACCAAAAACcaaagtagaccagaacacaaactgaNNNNNNNNNNNNNNNNNNNNNNNNNNNNNNctcaaaggccctgaaactatcagaAACTGACAATTGATACAAAGCTACTTAGAatgacagaaaacaaaaaATAACAGGTGTATACCTATGGAGTTGTTTGATAGATTCACAGTTCGGAGAATTGAGAATTGCGCGATCATCGGAATAGCTTTCAAGCCCAATCCTGATATGTGAGCCACAGTTGAGGAGGaattctaagagacTGGACAACACTATTAGCATACAAGAGCTCCTCTGACAAGTTGATTTTGTTGtatctcttaagacacATGGGTAGCGTCTTTTGCATTCGCATGTGAACAGCTTGCTTCGSGAGAAAATGGGAACTCAATATGATTTTCATCCTTCACTTCTTCAAATGGCGATGTGTCAGGTTGGATTTCAATATCCTTAACCCAGTCTTCTACCCTAGAGAAAGCCACCCACTGATTCTGAGGCCATAACCCTGAACCTCTTCCCTCAAATCCATCAATATTGTCCTTTCCCCGACTTTTATAGCTgcatatgcccttttctgaAGATGAGGCAGGTGATTCCTGTTTCCTGAGCTGGTGGACCCTACAGGGTTCAAGAGGGTCCGATGAGTAGCCGCCTTGCTGATTAAGAGAAACCAGATGAGATACCCTctcttccAGTTTTATCAGCATTATtaaGTGGTTTCTGTAAGTTTCGGTGACTCCAAAGAAATAATTTCCACCAAAGTTTCCTGCTTCTAGAAGGCAGAATTTGGCTGGAAGAATGCTTCTTTAACATTACTTTATCAGAGCTCCTGTGAGTTAATACCGATGACTGGCTTCTACAAGGAGATCCCAAAAAAACATCAGCGCCCTTTACTTTCTCAGCTAGTTCTCTCGTGTCCAGGGCAGAACAAGAGCGTGTGAGCTGTGGTGGGGCCCACCGCTCTTCCCGAGCCATCCCAGGGTCACTGACATGCCCACATTGGACCATGGCAGAATCAGTCACCCTTTCATCAGTCACTTCTCCATATTTGGTTTTACAGTCGACATTTACCGCACTTCCAACAGAGTTGTCAATATCATGGGCTTGAAGGTTGCAATCAGAGTTCTCTCGGCTGATTGGCGATTTGTCATCACGCTCATCTTCACCTTCATATGCCACCTCGAAAGATTCTTTCTCANAAGAAATCTTAGGGCTCAATAATTTGACCTTGCACTTAGAGTTCTCGGGAAAATTGAATAGCACTGGTACACTTAAGGAGTTTCTCTGCTCTGAARATTTCACAGGATTCTCTAATTTCACTTCAAAAGTTCTCATCACAGTTTTCTtctcaacctcagtcctcaggtaaagGTTTCACATCAACCTACATAAAAGCACATCATTTCCTCAGATATACTCCTGAACARTGCAYCTTGTCAAACARCGCGCAGACTAATATATTTGATAGTYGCTAATCAAAATGTAACGTCAGTCGCaggcccgtgtcgtaaGAAAATCAAATTATCCACTAAAGTGAAAATttGAAATTCCTTCCTCCTCAGgaaaaAAAGTTGTAAATTACAGATGACTGActaattgactatcaatccacctcaagaaataagaatactAATGTAACAACTCAATACAATACTACTCATTAGAATGTAAGGTCTATGTTACTtccacagaaTTCACACTTCATATGAGCTCCCGTATCCATGTCCGACACTCGAcccttggacattgaTATGACACTCAAACACNTCATTTTAGACCAAAAACTTGTCAATTTTTCANAAAATAGACGTGNCCGACACTTGGATTCGCACCCATGTCCGACCCTTTTAACCGAGTTAGAGTAACATAGTGTAAGNTCASGCGTGATAGATGAACCATCTCAACCAAAACCTTAAGGTAATGGTTGAGRCYNAACTATTATAMATATTCCTATTAAGRCGYAGRCCTCAAGRAAATACGAAAAATATCACAGAACAACAAATCCTTACCTTGGTTTTCTTCTTATTCTTCCCAAAGCAATAGAAAAATGCCATATYGACAAGCTGCGTTTAATCCAATACCTCAAATCACGAATATAAGACGWCTTCCAAATGTAGAWGATNGAGCCTTTTTTTTTTCTTTTTTTTTTGGGTTGTAAGTTGTAACCTCACCTCATTCACTAGCACAACAGAATTTCACATCtctaatggagtactttaAGAAGACAGAGAGATTGTAGGAACATTAGCCATAATCGATGGGNAAGCGCGAAACCAGTGTTTTGCAGATAAATGTAAAGCAAcagcagCctttggtaaaccctgcagaatAgaccctccactgaggagaggtcgataaaatctctgccagagtgatgtccacacaagaaatctccagaaagctccacactcccaccatctttaaataaattataaaaagaacacgcaacaaattagaagacagacaaaattcccacttaaaagttttcagatcacccactcaaatgaaatcagccaatactatgtttttgttccgattcgtgtaaataaattgaagatttatttactcacataaagcagatcaataattaggaatatggtacccagcaattaatggaattcttgattgcagcatgaaaaggactaattattatataatgataaaattgaaataacaggtcatcaacatcggtagccaagggttggatatagccatgtaggtaaccttaatcaactgttgaacgg
>P18903_1008_gene-74-consensus_burchellii
tatgcgtaagtaaggtcaacacttgaaaaCTTAATTTTCTTAACCTGCTAGACTATAGTCATCGGATCTTTTTGTTCCTTTTTGCAGAAAATACTGATTAATAATGCCATCATCAATTTATTCATGACATTTTTATGAGACACCAAGTGCACATGGATTTCTTAGGGTTTCCTGCATTTCCATTTCTCAAATATTAGGCACAAGTTCAGGATGTACGAAATTACAaaacCCATATACGGATaCAGTTTATTTTTTTCAGTCATCTACTAAATCTTTCGATTCTTCTACGTCGCACCTCATCCGGCGACAAATCATTCTGCAAATTTGCCGCCAAGTCCCTCCCATCCCTGCCAGTCCCGCACATCTCACATATGGACAACGAACCCACATTGTCAAAAGTACAAGCCGGACATCTCCATACTTGACTCGTGAYGCGTCCTCTCTGCCCCCCACCAATTATTCCTCGGCCTGAATATCTYGGAYGTCGAAATAACCCCTGTACAACCCTCAAAGGCCAGCTGAACACACCAGAAACACTTCTAATAATGGAAACCAGTGGGTTTGTCCCRGTACTTGACCTCTTCAAATGCAGATAGAGAATCCCAGCCAAAATACCACCTAGATGACCGAGGAAGGARACACCTGGAACGAACATCTGGATGAGAATCAACTCAGCCCATGCTGCATATCGTGAAGGTACAAGGACACCGTGCACAAATGTATAGTCCTCGGACCGGGAGTTGAGCACGACTTTCATAGCAAAAAGAACCCCAGAAAATCCCACTGCATACTCCGAGTAAAATGCCCTCTCGTAATTGAAAAAAATGACAAGGGATTTGGCCAATACCATAGTTATTCCCTGAGACAGAGYAAGTAATGTGGCAATCATGGATGCGTATTCAACGCTTCCCATCGAAGTCTCCAACTGTATCCCCTTCCATAGCAAGGATAGCATATTGTAAACCAAGTGAGCTTCGTCCATGTGGTAGAATGGTGACAAGAAGAAACGCTTCAAATCTCTATgctgttaagcccatgaaaagTACGTTACGAAAGGAAGCGTTAGTCTCACTTAAGAGTGTCTCACATAacaagaCACAAATTGTGAGGGATACAGTAtTATAAAGGTTGAATTtaataTACCAATGGGTAGCAAGAGGTTAaatataattgtctaccgagaaaaaactaaagcgaaaacatctcgtttgaggatttgtattagatgggttgccaagaggcccaagacCtatgctATTTCACAGGTTTCAATTACATTCCTTGGCATATGTATACATGTAGCAGATGTAGGTGTTGCACATAGTTTACACTTTYGAGAAATCTCAACATACAAGAAGAAACTGAGGAATTAATTATCAACACTTGTGTTATAGGAAGCGACTGAGACATTTAACAGATAGTTTTTGGTATACCACGTCAAGCATGAATAACAGTGCTCCTTATAAAATAGGGAATACCACTATACGGAAGCGTATAACCAGCTTCACCACGTAACAGTTGGAGGACgggaagctagaccataacacactaacccatccagtcaccaacacaatagcgatctttaaaaataatgcatctggtgtgagtgaacactaccgaagtccaacaatgattgattaaaaaaatatttaacgacaatg
>P18903_1008_gene-76-consensus_burchellii
NNNNNNNNNNNNNNNNNNNNNNNNNNNNNNNNNNNNNNNNNNNNNNNNNNNNNNNNNNNNNNNNNNNNNNNNNNNNNNNNNNNNNNNNNNNNNNNNNNNNNNNNNNNNNNNNNNNNNNNNNNNNNNNNNNNNNNNNNNNNNNNNNNNNNNNNNNNNNNNNNNNNNNNNNNNNNNNNNNNNNNNNNNNNNNNNNNNNNNNNNNNNNNNNNNNNNNNNNNNCAGGTCGAGAAGAAGACTGTCAGTTCTTGAGTAACTGAGGCCCAGtttCACTTAACCTTTGTTTTGACGTCAACATTAACACTCGTACATTTCTACAGGCATTGCGAAAGGTGCAGCAAAACTTACATTATCATCCCAACTTCAAGCAAAACGCCACTAATTTACAGCAAGAAAAATAAAACAAYGCAGCCAAAGGCAAAAAAGCTACTGTTTTTCTCGGTACATAACGGAATTCTACTTTCCGGACAGTGAATAAATGCAAAAGATAAGCCACAAGGAACACATCTTTTCATTTCTTCTTCCCTGCTTTACCTTCTTTTCGACGGATAATTTCATCAGCATATTTGATACCCTTACCCTTGTAAGGCTCTGGGGGTCTCCAGCTCCTGATTGATGCCGCAAACTGACCAACAGAAGACTTGTCATATCCACTTACTGTTACTCTGGTGCTTTCTTCAACTTTCACATTTAGATCAGCTGGGATTGGCATCCTCACTGGATGGGAAAACCCGAGATTCAGTACCAGGTCTCTCCCTTCCACCGTTGCACGGTACCCAACTCCCACCAGTTGAAGTCTTTTATCAAAGCCTTTAGATACACCGACCACCATGTTGTCAGTTAGGGTCCtgaaaaatgtagttaagTTCAGACAAGCAATTATATACAACCCATGTGATTCTTGTCTAAAACCGGCTAACATAGTCCTAAAAGCATTAGCTACCAGGTCCATCGTGAAATGTATTGCTATGTCATTTCGTGTGGTTAACATGTACTCTAGAAACACGACACTTCTCCGCACCATTAACAAAGATTGAAAGCTAGGTTTGTACTCCGTATATGGTATGTAGTACTATGTTTTTTGAGAATTTTATGTCTCACAACTCTCRCCATTTCACTTTAAAAATTCCCAAGTATTTTATATATTTATTTAAGGATAATTTCCAATATGGGTGCCTGAGGTATGACCTAATTCCAATATGGGTGCCTGAGGTTTACCCAATTCCAATTTAGGTGCCTCAGCTTTGATTGTAGTTTCGTCTTGGATACCTAAGGTTTGTTTTGTTCCGCTTTAGGTGCCTAGGTTTGATAATATTCCAATTGGAGTACCCAATATTTGAACTAATTTTATTTTTGACACTTCAGTTAAAATATTAAAATCATTTTAATAACCTAATTAGTAATGTATATAATATATAGGATAATTTCCAATATGGGTGCCTGAGGTATGACCTAATTCCAATATGGGTGCCTGAGGTTTACACAATTCCAACTTAGGATCCGTACCCAAATCTTTAACCCACGTCTCAATATTTGAGTCATCCCAAGTTCAAGACTTGTATCTATGCAAACCCGAGTCTGAATAAAATATAGATCTAttctacatcctaCAAGTATTCATCACTAAGAAAGATGCATATCAAACAATAAGCCAACCTGAAAAGTCCATGCATTTGATTAGCTCTTCTAGATTCCACGGCCTTTCTGACCCGCAGAGATCCAGATTCTTCCCTTTGAACTATTACTTCCCGTGGATACGTTATCGATAGTTGGCCAAGAGGACCTTTCACATTCAGATCCTGCCCATCCATAGTAATTGCAACATTGGATGGCACCACGATAGGCTGCTTTCCTATACGTGATTCTTTGCATTCCACTTTAATCCTCCGGAAACCTATATGAGTGACAGGACTACTCGGCAAAAACCCCTTTTTCTCACCGAAAAACGAAGATCTCAAGGAGCTAATAAGTAGCaaCAAAAAAAAAAGTACAGTTAATGAACAGAAGATTTCGTATTCAAAAACTCGGATAAAATAGGAAGATGCGCAGAGTaaatgacatcatATATCCAGTTAATTCACAATGGCAACATGACCAACAAAGTTAACCAACAGAGATTGCAGTTCACTAATTAGGTGGAACAATAAGAACCATTAGttatggaactacgata
>P18903_1008_gene-78-consensus_burchellii
NNNNNNNNNNNNNNNNNNNNNNNNNNNNNNNNNNNNNNNNNNNNNNNNNNNNNNNNNNNNNNNNNNNNNNNNNNNNNNNNNNNNNNNNNNNNNNNNNNNNNNNNNNNNNNNNNNNNNNNNNNNNNNNNNNNNNNNNNNNNNNNNNNNNNNNNNNNNNNNNNNNNNNNNNNNNNNNNNNNNNNNNNNNNNNNNNNNNNNNNNNNNNNNNNNNNNNNNNNNNNNNNNNNNNNNNNNNNNNNNNNNNNNNNNNNNNNNNNNNNNNNNNNNNNNNNNNNNNNNNNNNatactaacaatcagcaagagaaaggtacgtgaatcaacctacaaaatatgttggatttctatacagttggtcccatactttcatcagtgaaccttgtataagacggagtcatacacatcgcccacgtgagaccaacctctgtataaattttcgtgtagtcacataactataaatcagactatcaGAGGTCAACAGGAGAAGCATGATGGACACTGATAAACCAACGACCATCGACTTTTTCAAATACATTAGTCGCAAATTGTCTTCCCCAGCTGCTTCCTTTTGTTCTTACCAATTCAACACAAGTTACATAACCAATATCTCCTCGAACATGCACTTGAACATCTCTAAGCTCAATTTCCAACGGGAACTCATAGTCCACCCAAACATACTCCCAGCTCCTCATTACAAGGTCATAGCCGGATATCCCACTCGCGCCAGGATGGATACAGCATGCATGGTCTCCTTGGGCCCACAGAGCCTGCATAGATGCCAGATCACCAGTCCTAAAGGCATTGTAAAACCTCGCGTTAACTGCAAGTACAGAAGATTCACTGTCTTCATGGAGAATTCGGATTCGATCCCTGATCTTTGCAGCTTCAGTATAGTTTTCTTGTTCGATAGCAATTTGTAGTTCCCGGTCCAGAGTCTGCGCGTTTAGTAACACGCTTTCTCCACTCACTGCTCTTCCCGAGTCATCGCTGGTCCCCTTACAGAGACCGAATGTGGAACGGGAAGCTCTCCCTATAAGTGCTGCACTGGAAGTAGAAGAATATTACCCCTCTATCTATTTATATATACTCCGTCTATAGTACAGTGGAGTACTATATATGTTggCATACTGCccaagccccaATgCAGACtgttttaatacggaaatNNNNNNNNNNNNNNNNNNNNNattattcaccctgctactgcagcgaaatcagggtaCTCGACAATAAGACAATACATTTTCATTTCAAGGCCCGTATTGGAGCAGGGTTTGTTTACAAAGTAGGCCACAAAAGTGGTTTATAGTTGAATCCACTtttcaacggcattctatgAGCtaaaacctgccccccacatcacatcgaacctaccatatagcataaagtgaagtaactatggcataactGAAGTGACCAATATGATCACAAATACTCCGTATTGTTTTTGATTAAAGCTCTATTATGTCTAATTGTCTATAATCAATTAATCAACATTGACATAAAGTCAAAAGCTTTATGTCATTGATGTAGGTCCAAAGGGGAAAAAACATACTTGTGCAAAGAGAATTATTTAACACATTTCATTACACTGATAAACTCTGTTAGCAAAATATAAAGCACAGTTACATTCAACTATGTTAGCAGCAGTTTTAGTAATACAGAAAACATGAAAACCAAATACCAAATACTCGACTTGACTGATTGACTCTGCTTGCTTAAGAGCTCTAACACATCATCACACACACACTGTTTCGCTCAGTTAGCATGACGACAATTGAAGGTTAACTTCAGTCACAGTTATCATCTACAATTCTAC
>P18903_1008_gene-82-consensus_burchellii
NNNNNNNNNNNNNNNNNNNNNNNNNNNNNNNNNNNNNNNNNNNNNNNNNNNNNNNNNNNNNNNNNNNNNNNNNNNNNNNNNNNNNNNNNNNNNNNNNNNNNNNNNNNNNNNNNNNNNNNNNNNNNNNNNNNNNNNNNNNNNNNNNNNNNNNNNNNNNNNNNNNNNNNNNNNNNNNNNNNNNNNNNNNNNNNNNNNNNNNNNNNNNNNNNNNNNNNNNNNNNNNNNNNNNNNNNNNNNNNNNNNNNNNNNNNNNNNNNNNNNNNNNNNNNNNNNNNNNNNNNNNNNNNNNNNNNNNNNNNNNNNNNNNNNNNNNNNNNNNNNNNNNNNNNNNNNNNNNNNNNNNNNNNNNNNNNNNNNNNNNNNNNNNNNNNNNNNNNNNNNNNNNNNNcggatcaGTCCCTACTGGATTGTTGTTGGTGTAATCGGTTTCCGGAGGGAGAACTTGAGTTCTCCTCTTCAACAAAGCAAACCCTTTACAATcctacaAATCGCCCGCAAGAATGACTTCAATCTAAATAACATAATCAGACCATTCTTGAATATGAGAAGTATGATCCATAGTCAAACTAGGAATTTTATCGAGCATAACCGGGTTTTGTTTACCACCAATAAGTCTAGCAGGATTCCCAACAGCAGTAGTTTTAGGAGGAACATCCTTCAAAACAACAGAACCAGCACCGATTTTGGCTCCGTCACCAATCTTAACATTACCCAAAACACAAGTACCTGCACCAATCAATACACCATTTCCAATCTTAGGGTGTCTATCACCACATGTTTTACCAGTTCCACCTAATGTAACATTATGTAAAATCGACACATTATTACCAATTACGGCCGTCTCTCCGATAACAAGTCCAGTTGCATGATCAAGCAATATCCCTCTACCAATTTTAGCACCCGGATGAATATCCACTGCAAAAACCTCGGAAACCCGATTTTGTACCATTAAAGCTAGAATCTTTCTACCTTGTGACCATAATTTGTGGGCAATTCTATGAGCTTGACAGGCTAAAAACCCTTTAAAGTTCAAGAAACAATGAACATAACTAATACAAGCAGGGTCTCTTTCTCTAACTGCTCTTAAATCGGCTTTAACTTCTTCAATTAATTCTTTGTTTTCAACAAGAACACTTTTGAATAAATCAAAAAGGGTATTTGCATTTAAGCTAGAAAAGCTTAATTTCAATGCTAAATTATTTGATAAAGCACTTTCTAAACATTTGTGTGATAGAATTGAATTATAATAGTAATTAGACAAGATGGGTTCTTCATCAACATCAGATTTAGCTTCTTCCACCATTTTTAACCATAAttcatcattatcaagaaattcttgaataattacgcttgaATTATTGGGTTTTTGATGATTCTGTGAAATGGGTACACAGGAAACAAGCTCAGAATAAGCGGGTCTACAGTAATTTATGTATTTGTAACGATGATGATCAGATTGAGATAAATCTAGGTCACAAGATTTTGTGCATTCTGCTCTAGAAGTGTCAACACAAGTTGCCATTTTTGGGGGGAAAATGAAGGGTTTGTGATTGATTTTGTTAGGGTTATGAGATTTGATTAGAGAAATACTGGagattttgatattgatattgttatggAGATTTAGGAAATTGAGAACTTGAGAAGAAAATACGAGTTTTTGAGATGAATTTATACAAGAATTAGTAGAGGTGTAGACTATTGGGCTCATGTCACTGATAATGTCACCCACACACAAACTTTCTCTCTCAAATTATGTGTTATTTTGTGAGTATTATATTATTAACGAATAGAAGAGACCCtgggagcttgggATTTTGGGAGTTTGGACTTTATGAGTCATACTTGACGCTTCTCTTGGGCTAGACGATTANTAAGGTGGCAGGTCGGGTTGGGTTTAGATTAGGTCTAGTTGGGacggttaatattaagagtttagggaagattgggttgttttgtttttct
>P18903_1008_gene-83-consensus_burchellii
NNNNNNNNNNNNNNNNNNNNNNNNNNNNNNNNNNNNNNNNNNNNNNNNNNCAGGTTAGACTCACTGTTCTAAAGCTTTAGAATGTCGAGAATTGGCTCATTAAATTGTTTGCAATTCTTGTACTGTGATATGTAAGTTTGTCGATGCAATTCTGGTTAATCTGGTACCAATTTTCATCACTGTCACAGTTCTTTTAATTAAGGAATGGGGTTGCTTGCATTCAAATTTCAATACACGAAGACTTTTGACTTTGTCATAGGCTAGAACCTTCATAAACTTAGAAAGGCTAAACTTGCTTCCGCTAGATTAGATTCACGGTTACCCCTCTCGAAAAAGGGAAAGAACCACAATTCCTAAAAACTTAACGTTTAGTGTTGATAAGTAGAGCTCATGATAGACATAGATGATAGATCCTGATACAGACTCTACACAATACTAGTAGAGTCTCAAACGATCCTTGCATACGTACACCTTATAAGGCGTGTCTAAAATACACTTTCTCAGTTTCTTCCAGGCWGTTCACTAGATGGACATATTGAAAGTGCTTAGTGAAACTTAATAACTGAATAGAAATGAAACGGTATTTACCTTTTCAAAGACGAGTTTTGGATTACGAATCATGTCTCCAGGAGTGGGCTCCAATTTCTTCGTCGACAGACTAACCCTGCCTCTTTCTCGGTCATGGCTCAAAATCATGACCTATCAAGTTTTAGAGGGTCAAGACCTTGAGTGTCTATCGGGTGAGTTCATTTTTCACGATAGTGTACGAAAGGATTACCTTTAAGGTGTCACCAGGTTGCAGGACAGTTGCAATATCGGAAACACGGTCATGACTGATTTGACTAACATGGAGAAGCCCATTGATCCCACCAATATCAATAAAGGCYCCATAAGGTTTGAGAGATTGAACACTTCCTGTAACAACAGATCCAATCCCGAGTTGTGCCTGGCTGTCAGCCATTGCTTTGCGGTTGCTAAGTACCAACCTGGATTGTTCCTCATCAACCTCAACAAACTTTAACGGGAGTTCCTTCCCAAGAAGGTCCTCAGCTTCGGATTTCTGATGTCGAAGGGTAAAACATAAATTACTTTTTCAGATGAGATGTGCATTTAGATACTTCTTCTCGGTTATAGtggccacctaccatgttttcggtcttttttccatttttaacatcctacaagttcagttcagttcagaaaattgaagtcgagaagaacagggctaaggttctctCGTTTTTTGTTGAAAGGATGTGAAAGAGCACAGGTAATACTATAACCTAACTAAAGAACACGCAGAAATCCGTGCCATAAGGAGAAAAAAAAAGGAAGGAACAGAAGGGAACAACAGAATCAAAGAAAAGAAAGAATGGAAAATTTGAAAAAGAAAATTACAGTTGATATCTGAGAAAAGGGAACAAAGCCACGAAGACCTTCCACGAGGGCCACCACTCCACCTTTGTTGGCCCCAACAACCTGATACAAGAAAAACAAAATATGATAAAATGAGCAACGTAATAACTATCCTGCAGCTTTCTGCAGTTGAAGATTCCCATTGTAAAATATAGTGTAGCTAGCAGGAATAGAAATTGGAAACCTTTCCCTTGATGACAACATCCTCGGCTTGCAGCTGTCGACAGCGTTCCCATGCAAGGGCAAACTGAATTGATTTGAGACTCAAGATCAAGCTATCATCAGCATCATTTTCACCAATAATAATGAATTCTTCCCGCACCCCAGGAACGATACCGGCTTCATGTACATGTTTTATTCTGTGAATAGAAGCCTCTTGtaatggtaagtatgccgaggatttcactattatgtcgactagtgctcgttttccatcagtacagaacacggtacccttcacctgagaagaaacaactgaaacaaaaaaaatNNNNNNNNNNNNNNNNNNNNNNNNNNNNNNNNNNNNNNNNNNNNNNNNNNNNNNNNNNNNNNNNNNNNNNNNNNNNNNNNNNNNNNNNNNNNNNNNNNNNNNNNNNNNNNNNNNNNNNNNNNNNNNNNNNNNNNNNNNNNNNNNNNNNNNNNNNNNNNNNNNNNNNNNNNNNNNNNNNNNNNNNNNNNNNNNNNNNNNNNNNNNNNNNNNNNNNNNNNNNNNNNNNNNNNNNNNNgcaacattggagtaacaaattgagtgaagccagaaattaaaatgactattagagacagactttgcaatttaaaacggaaatagataacaattgaccgggatggagggagtatggtaagtaccttggtaccaagCTCAGCATTGAAGGAATACTTATCAAGAGCAGAATGAAAATTATCAACAGTAAAAGAGAGACCTTCCATAGGAGCAGTACGACATCGTTCAAAGGCTACTTCAAACAAATCCATAAGCTTCTGTCTTTCTCTTGTTTGTGCATTGTTTACAACTACTGCTGACACTATTGTACTTGTCCTGTTACGCCTAAACCCCCCATGTTTGTTTGAAAATAAGGGTTTTGATAGATTTGTGTTTGTTAATGGAGGGCATCTTAGATTTCCTGCTAATTGATTTGCTATTGATgccattttttttgtactttatTTACTCTTCTCAAAAATGGTGGTTTTTAATGGATGATGTTTTTGGGTTGGATAAGGAGTGTgatgatggtggaggatgGTTGAATTAGAGagggagggagatagatttggatttggtgcgagatgagtgatgctcttgatgtgagtttcgtattgctctg
>P18903_1008_gene-84-consensus_burchellii
NNNNNNNNNNNNNNNNNNNNNNNNNNNNNNNNATAGACTTCTCATACAGGGGGTTGATAATTCTGATCTATGCTTGGAAATAAAATGATGCAATATACTTAGAACAGTGAAAGACAATTATATGACAATCCAGTTTCTGTGCTTCCTTCGCGAATTTTCCCCGGTCTCTAATAAAGGGTTTACTGGCTCAATGGAGCTTGCAAGTTACAACAGCGCAATAACTTGAAGCACTATTYGACCTTCTCAATTCCGCCTGTGCTACCGCTCTCTACGACAGTTTCTCTCACAAACCTACACCGAAAGGAAAACCAGTCAAGGTAATAATATTGTCATAATTACTTTCGGCATAAGCTTTGGGAGCTGATGGTCAAAAGATGAAACGTTGATCGAGAACAGCAGAGAGCGTAAATGAAATTGCTGGAATACCTGGCTAGCTTCTCTTTAGATGATTGTAAAACATAGATTGACAAAATAAATGATAGCATTAGACCTGTTCCAAGAAAAacataaagagcAcaagNNNNNNNNNNNNNNNNNNNNNNNNNNNNNNNNNNNNNNNNNNNNNNNNNNNNNNNNNNNNNNNNNNNNNNNNNNNNNNNNNNNNNNNNNNNNNNNNNNNNNNNNNNNNNNNNNNNNNNNNNNNNNNNNNNNNNNNNNNNNNNNNNNNNNNNNNNNNNNNNNNNNNNNNNNNNNNNNNNNNNNNNNNNNNNNNNNNNNNNNNNNNNNNNNNNNaagctcagcactactatgatcattaggtatagctaaggaaattaaaatttcctccaccaaaattggaagattaattaaaaccccaagCTAATTAATATTGAAAAGAAAAGAGATTGAAAAGTAAAGTTCCAAACCTCGCGATTGACAGCAAAAATGGGGCAGTGACGACCAACCATATCATGCCAAATAGTCCTAGACTGCAATTAAAACCTAATAATCAGGGAAAACTGAAATCAAAAATTGAATTAWTTGGGAAAAGGGGGGAAGATGATGATGATAAAGCATACGTTGTGGTATTGACCCATGCGACTTAGAGGGACGATGTCGCCTGGTCTATATGCATCGCTAACGGAGGAGATCCATATTAAGGAGACCACCACTATGAATATCAATTTACTTTTATTTTGGACCGCCATTGTTATCATACATACATTCGGTGAATATGCAACCTTTTTTTGAACATAACAGAATCACTTCTTCAAAGATGAAGGAGAAGAGCAAGTCCAGAGTTGTTTTNGMTAGACCTGGCAACCGGCTAAACCGGGTCGGGCAAATTAGGTTCATGCCAGTTCGGGTTTGACCGTTTGTTCGAGGCGGCTAGGCTTGTTTCGGGTTTCGAGTGTTCTTCGGGTTTGTTGGACATGTCATTTCCNGGTTAACCGG
>P18903_1008_gene-85-consensus_burchellii
NNNNNNNNNNNNNNNNNNNNNNNNNNNNNNNNNNNNNNNNNNNNNNNNNNNNNNNNNNNNNNNNNNNNNNNNNNNNNNNNNNNNNNNNNNNNNNNNNNNNNNNNNNNNNNNNNNNNNNNNNNNNNNNNNNNNNNNNNNNNNNNNNNNNNNNNNNNNNNNNNNNNNNNNNNNNNNNNNNNNNNNNNNNNNNNNNNNNNNNNNNNNNNNNNNNNNNNNNNNNNNNctcatactgagaatctaaattcagacaagatcagtattcaatctacaagtctacaacagagcaacgcgattgtatcatcagtagagTGTAATGAAATAAAAgcGCGTAGACCTCGCTTACAATGCATGAAAACCcatttccacaaaatggAGGTGTCAAAGTATAAATATACTCTGTATAATTCCAAGAAACCAAAAATTAAATAATAAGTAGTTGTTCTTATAAATAGAACACCCATTATACTAATCAACAGGAATACAATAgagtgacacacacacctttgcTTCTAAACAAAAACATCTTTTAAGGTGCTCTTGGATCTGTCCCATGTTGCCAAACATACACCAACTCATCCCAACCTGTACTAGCCAACAACCCTTCAACGAGTACACTCATATCGATCCCAACGGCAAACTCGGTATGATGATCATACCTCCCCACCAATGCATCTTCTACNATAGAGTGACACACACCTTTGCTTCTAtAACANATACANCTCATCATCATGTTCCTCCTGTGTGGAGAACACTTTACTTTCCTAACTGCATAACCATGCCCATTCAACACTGATATCGNAACTCGGTAATTCCTCACATCCCAAAMCTNTACTGTTTTATCAACCGACCCAGTAGCAATTACTGTTTTCAGCATGTAATATCACAAACAATACAGGAATTcaTGCCGAGACCCGAAAACAAAGCTGGCAATTTGGTCATACTGCTatagatcacagtagaacctgactcacgaaagtccagaattccctggcgttgcttgacaccgggaatgaatagactaaatttagtaatatattttacgctttgtcaaaaaagagcagtgctgatgc
>P18903_1008_gene-89-consensus_burchellii
NNNNNNNNNNNNgtcagcatgggtccttgtaccttcgcctggcgtacacaaaaaaataaacatcaatgaggtaggaagcgAGGCTGACGAGCTTGCCTTCGTTCAATAATTAGGCTAGTAAAAGTAGGTAGACAGAACAATTATGGACACCAACACATAAAAGGGAAAAATGTGCTTTGATATAGGACTTTCTTGGTATTTGTGGAATCATCTTTTGTTACTTGTATTTGATTATAGATGATGTAGGCAGTCCATTGTTGCTTGCTAGAAAGTAAAGCCTCATATTCGTTCCTTTGACAGCTTGTAAATAACTTAGGTCTTGTTTTTTTKGACTTATTTTTGCTGAACTTCACTTAATTTTGTTGAACTTAACTTATTTTTGCTGAACTTATTTTTGCTAAACTTACTTTTGCTGAACNTAATTTTGCTGaacttatttttgtgtttactgaacataatTTTGGTGAACTTTGCTGAACTTAATTTTGCTGAATTTAACTTAATTTTGTTGAACTTAACTTATTTTtGCTGAACTTaTTTTTTCTAAACTTACTTTTGCTGAACTCAATTTTGCTgaACTTATTTTTGTGTTTGCTGaACTTAaTtTTGGTgaactttgctGaACTTAATTTTGCTGAACTTTGCTAAACttaattctgcTGAACTTATTTTTGCTGAAATTTCATAAACTTAACTTAATTTTGCTGAACTTAAGCCCAAAAGAACAGGGCCTGACTCATGTTTGCTCATGATTGTCATGAAGAACCATTTCAGTGTATCAGCGATACTTTTGCTGGATTTGTTAAGCGTAATATGATTTTGTTGAAGTGCTTTTGAGTATAGTGTTAATAATAGCTTTATAGTGTCAACCTGAAGTTTGCTAAATGCTGAtcgcattttttttttatgaagGATGATGTAGTTGCTGCAATCGAGGCAAGAATTGCTGCTTGGACATTCCTTCCGATAGGTGATTATGACTGAATTTCACGCCTTATTTTTTTATTATTTTGTATAGTARGTATGATTAACACAACTATTTTGTCAGAGAATGGGGAGGCAATGCAAGTTCTTCATTATGAGCTCGGCCAGAAATATGAACCTCATTTTGACTATTTTCATGATAAGGTTAATCAGCAATTAGGAGGRCACCGCATTGCTACAGTTCTTATGTACTTGTCTAATGTTGAAAAGGGTGGAGAAACCGTGTTTCCCAATTCAGAGGTAAATGCTTTTTCAGTAAGGTTTTCCTCATCTTTAACCTTCACATTGAAGTTCATCTAAAATTTGTTCTATCCAGGCAAAATTGCAACAGCCGAAAAATGACAGCATATCTGATTGTGCCAAAGGTGGTTACTCAGGTAAatATTGGAATCTGATGTCCATGTGTATATTACTATAGTCTATAGTAGTATGATGATGCCACCGTTGAACATGAAAATCTAAACTGTAGCGTTAGTATAATATCTAGGATCTTCTCAAGAATAAAACCGGATTGATTAGCTTTGTTGATACTGGTCTTAACCTTAAAATGTTGYMAGGCTTTACATTACAGCTTTTGGTGTGTCTTGCAGTGAAACCAAGGAAGGGTGATGCTTTACTTTTTTTCAGCCTTCATCCCGATGCTACCACTGATACATTGAGCTTGCACGGCAGCTGCCCTGTTATTGAGGGTGAGAAATGGTCTGCAACCAAATGGATTCATGTTCGGTCCTTCGAAAGAATGCGTAAGGAAGACCCACATTCTGGAGAGTGTGTGGATGACAATGCACTCTGTGCTCAGTGGGCCCGTGCAGGCGAATGTAAGAAGAACCCTCTTTACATGGTCGGCAGCAAAGATATGAAGGGATATTGCAGGAAGAGTTGCAACATATGCTGAGAGTAATCCTCGTTTTCTTATTCTAGGAATTTTTTTGTCTAAACCTGTGATCTTCTAACTCCGGCCTTCTGCGACTGTACATTATGTAGATTTGTACTTTAGCTTGTGCCTTATGAATTCCTGATTTTGTGcCttaaaaGttGATGATATTCTAAGAGAGGCTCACAGCTGTGGGCACGCATGTGCTGATGTTCATCTGTAGAATGAAAGTTCAATTCCTGCATACCTTATTAATCTGTATTGTGAAAGTAATCATAAGAGCCATGGACATCTGTTATTGCTGAACATAtATGAATAAGTCCGTCGGTGAAATAGGCCCTCCtcCGCTGATTTCTGTAATGTATTCCTCATATACTCGAATTGGAGTTGTTTGGCCAATAATCTGGATATGATAAATTATTGATAAAGTATCAACTTTCTTCTTTTTGAAGATAATCATTAGGATGCTTCGAGATGACCGATTGTAAACAAGTAGTAGTAGTGGAGCTGCTTATGC
>P18903_1008_gene-9-consensus_burchellii
NNNNNNNNNNNNNNNNNNNNNNNNNNNNNNNNNNNNNNNNNNNNNNNNNNNNNNNNNNNNNNNNNNNNNNNNNNNNNNNNNNNNNNNNNNNNNNNNNNNNNNNNNNNNNNNNNNNNNNNNNNNNNNNNNNNNNNNNNNNNNNNNNNNNNNNNNNNNNNNNNNNNNNNNNNNNNNttaccggtgtcatatcaaagaccatctcaactaaggtatattttttctactgaagtcttaaattgtatccttacatcctgtttatagtgttcccatgtgacttcgctgtacaaataatatcaactttgactatgaacaattatgttctatttttcaaaacctataacatgagaagctttgataaatctaacatgacaaattttacgccgtatctctaaactcacttggagaaagtagatagaggttggtcaatgacgtccaatatgGacaaaaaaatgaggtgttggtATTatgTAACATGTGGTATTTATCtgaaatgtttgtctTCCATTGTTGATGTATAGCATGTGTTGATTTTGTCAGGGAATGCTTGCTTTGTACAATTCTCTGTCAGAAGATGGGAAAAAGGAATTTGAGGCTGCATACASTGCCTCCTATTATCCTTGCATGGAGATATTGTATGAGTGCTATGAAGATGTTGCTAGCGGAAGTGAGATCAGAAGTGTTGTTTTGGCAGGCCGCCGCTTTCAAGTAtgacatcttcaNcagtTGCTCTGTAGCACTTTTAtcgtatatattaaaagtaaaattatttgatgcaatttaagcccaactctttcgatcttcagttgcaacctgtgagactccctcacagagaagtccaagaatattgataagagtggggttaacgtatgtacccgttaggaggtgctctactggtctcacacaaaaggccgcNNNNNNNNNNNNNNNNNNNNNNNNNNNNNNNNNNNNNNNNNNNNNNNNNNNNNNNNNNNNNNNNNNNNggaatagttctgtttcaagccatgatattttttttaggttagaagtagattttttgattgatttggatgcgtattCTGGTGGCTTCTGCTTCACCAAGAAATTTTACTTGTCTTTGTTCTTAAAARGTGTCAAATGGCTTTTTTTATTTCAGGAGAAAGAAGGTCTTCCTGCTTTCCCAATGGGGAATATTGATCAAACCCGAATGTGGAAGGTGGGTGAGAAAGTGAGAGCGGTGAGACCAGCTGGTGATTTGGGCCCATTGAATCCTTTCACTGCTGGGGTCTACGTTGCCCTCATGATGTCCCAGGTAAAGTTGGTTGGTTATTTGGTTGCTCTTTCTTTCAAGCACACTCTTTTGTTACTTTTTTTAGAAAGCGTCTCGTGGGAATTTGAAagattccatgatctttcgtccaagtaatcacatcaaattaataTGcaaatatgattatGTTACCAGATAGAGATCCTAAGGAAGAAGGGGCACTCGTACTCAGAGATCATCAATGAGAGCTTGATTGAGGCTGTTGATTCGTTAAACCCATTCATGCACGCCCGTGGCGTCTCCTTCATGGTTGACAACTGTTCGACTACTGCCAGACTTGGTTCAAGGAAATGGGCCCCACGATTTGATTACATCCTAAACCAACAGGCCCTAGTAGCAGTTGATAACAATGCTNCAGTCAACCAAGATTTGATCAGCAACTTCTTTTCGGATCCTGTCCATGAGGCAATTGAAGTTTGCACCCAGCTCAGGCCTTCCGTTGATATCTCTGTGACTGCTGATGCTGATTTTGTCCGCCCTGAGTTACGTCAGGCTTGAAATTAGAGCTCACAAAGTCGGATTGGTCAATTGAGAGGGGAATCTCCTCTTCATATCGTTGTATGCTTCGCTTGCTG
>P18903_1008_gene-93-consensus_burchellii
NNNNNNNNNNNNNTCACAAATCACAAGATAGGAAACTACAGTTGttgagaaaaaaaaaaaaagacaggAAACTCAAGAACTGTAACATAGAACATCTCTTGCTCAACATAGGAATAACATGAAATTTACTCATGTCCACAGACAATACTTTTACATAACACGATTAACTCATTGATTTAACATAATCACTTGTCGGATTCATATACATATACGATGAGCAACTCACTGACTTAGCATAGCGTAACTCTCCCGTCATTATTCAATGTTATACACTTMTATGTSTAGTATGTATTTACCAGTTTATTCATACATATGAATGATCGGTAAATCAATCAGCAGACTGAAGATACAATGTCATATTAACACGAATCTAAGAGATGACAAAAACTCTAAGCTCCCCTCTGTCTCCTCTGGTGACACGGGTATCAGAATCCATATATGTGACTTCAAAATCACCGCTTCCAGTGTTTGATGACGACCTCAAAGCATCTGGGATTCGAGGAATTTCTAGTGGCRGTAGTTGAGATAAGTTTCCACTAGTTTTCACAGTTGTTTTCTCGAATATGATTTTAATTTTCGATGTCCCTGTAAGAAATTCGACTcatcagtataCGAGTAAatcgagtaatgacaaagttttggagatacgccagctgaaaattcaaccATGGATTAAGTAAAGCGTCTAGAAAAGAAATACCTTGAAGCTCAAACTTGTGTGCTAATGTAGCAGTCAGCTCAAGAGGGGGAAACGGCCATGGAGCACCTAACTCGAGGTCCACAATGTTGTCAAAGTCCTTACTTACAACATCGATCCGTTGAAAAACCTGAGTAGAAAACACATTTGTATATCGATTAAATGTTTTAATTCCATTGCTAAATGCAAGTAGGTGACCATTTATAAAATTACATCGGGAAGTACATTGAATGACTACTGCTAGACAGTAAAAGatcattgcgaccacttaattgtacctatttaaAGAACAGCGACCTTTTGGCTCCATAGATTAAATAGAATTAACAGCGATATTTCTGGTCCTATTTAAAAAACTTTTTTTTTTTTTWAAAAACATCAGAAGGATAAGAATGCACACAAACGAAGAAAAAAACACGCTGACAAATTCTAGAATAGGGAGAACTAGTGTTGATATCAGACCTGACCAAGGGTGATAGGAAGAAGTCTTCCAGTGGGAGGTCCAGGGCGACTTCCACCTAAAGTGCGCGACGAGAAAGCACTGCTATATATCAGTTTCCATCTTCCTTGCAGTTTATCAAGTTCATCATCAACAGATAGGTCTACAGGCCCAGCAGAAGCTTCAAGCTCTTTTGCAGCTTCATCTGYCTTCCTTAGATCATCTTCGCTCGCTGCAAGACCTCTATTTAGCCCAGAAACAGCACTCTGCGACAAAGTATCCATTTTGTTATGAAACCAAACATGTTcATTTAAAGGACGCGCAAAATAgtGGCTTCCTGTCATCTAATGATGTATACTAGCAATGGCCACAGACCACTCATGCTGGCCAAACACTGTCTATTTTGTACCGTGTCCAACACTTAACATTCGGAAATGGTTACAGCAGTTCGACACCATTTTACCCCAAAAATACGTGGCTTTTCATCAAAATAGGCGAGTTGGACACTTGACAGCAACTTTATCGGATACTTCTATATGAGACCAATTAACATAGCTGGGACAAAAGTAttttAGGCGATaGAGATGCATCCACTGTCCAGGAATACCAGCCCTCTAAAATGGGATTCTCCATAGGTTCTCCACTTGTCCCCGACAGATGGGAATAGACATCTCCACCTTGAGGTCTATGACTTCCCATTATCAGTACTCTAAAATACATACCCAAGCACATGTACACGAGGGGTAATACTCATGACGCGGGTTTAAATATCATCAGCATCTAATATACCAATTAGGTAAAATAGTTTACATTCAAGGTAAAATAGGATTTAGGATTGGAGTTTTGACTTTTGAACCTAAGTTTCCCACAACACAGTAACTATTACAGTAGAA
>P18903_1008_gene-94-consensus_burchellii
[truncated: 1,795,310 more chars]
