# Supplementary material for: Retrieval of long DNA reads from herbarium specimens
Source: AoB Plants. 2023 Nov 8;15(6):plad074. doi: 10.1093/aobpla/plad074 (PMC10735254; doi:10.1093/aobpla/plad074)
Supplement: plad074_suppl_Supplementary_Appendix_S4_11 [file plad074_suppl_supplementary_appendix_s4_11.xlsx]

## Sheet: Sheet1
ReadID	ReadLength
m54032_191201_124017/64684836/ccs	460
m54032_191201_124017/21627016/ccs	602
m54032_191201_124017/69403129/ccs	712
m54032_191201_124017/32768153/ccs	724
m54032_191201_124017/54198451/ccs	839
m54032_191201_124017/68092709/ccs	898
m54032_191201_124017/70779866/ccs	902
m54032_191201_124017/31064442/ccs	929
m54032_191201_124017/33227006/ccs	938
m54032_191201_124017/6751133/ccs	1014
m54032_191201_124017/55116623/ccs	1048
m54032_191201_124017/65668041/ccs	1048
m54032_191201_124017/59113592/ccs	1050
m54032_191201_124017/39453500/ccs	1052
m54032_191201_124017/68485354/ccs	1052
m54032_191201_124017/62849841/ccs	1053
m54032_191201_124017/50070023/ccs	1061
m54032_191201_124017/11927799/ccs	1072
m54032_191201_124017/67437293/ccs	1073
m54032_191201_124017/55051181/ccs	1076
m54032_191201_124017/61145260/ccs	1076
m54032_191201_124017/8127362/ccs	1085
m54032_191201_124017/55313279/ccs	1088
m54032_191201_124017/63243182/ccs	1088
m54032_191201_124017/4654036/ccs	1089
m54032_191201_124017/4719266/ccs	1089
m54032_191201_124017/47055225/ccs	1127
m54032_191201_124017/23266061/ccs	1131
m54032_191201_124017/5046621/ccs	1133
m54032_191201_124017/73531836/ccs	1136
m54032_191201_124017/45351576/ccs	1140
m54032_191201_124017/39388010/ccs	1159
m54032_191201_124017/49349064/ccs	1159
m54032_191201_124017/10748876/ccs	1185
m54032_191201_124017/70124008/ccs	1189
m54032_191201_124017/57738122/ccs	1213
m54032_191201_124017/62718646/ccs	1270
m54032_191201_124017/11469748/ccs	1271
m54032_191201_124017/31981981/ccs	1274
m54032_191201_124017/50135278/ccs	1316
m54032_191201_124017/6030097/ccs	1372
m54032_191201_124017/22414255/ccs	1415
m54032_191201_124017/55509149/ccs	1415
m54032_191201_124017/58130671/ccs	1415
m54032_191201_124017/31195318/ccs	1427
m54032_191201_124017/42599379/ccs	1427
m54032_191201_124017/8847527/ccs	1431
m54032_191201_124017/37027951/ccs	1442
m54032_191201_124017/71173104/ccs	1444
m54032_191201_124017/27132034/ccs	1446
m54032_191201_124017/8650960/ccs	1447
m54032_191201_124017/31064290/ccs	1451
m54032_191201_124017/18613040/ccs	1470
m54032_191201_124017/36241607/ccs	1470
m54032_191201_124017/70517057/ccs	1470
m54032_191201_124017/52625837/ccs	1472
m54032_191201_124017/17564057/ccs	1501
m54032_191201_124017/23462510/ccs	1847
m54032_191201_124017/51445933/ccs	1849
m54032_191201_124017/15204983/ccs	1850
m54032_191201_124017/18809152/ccs	1850
m54032_191201_124017/23920964/ccs	1850
m54032_191201_124017/25166048/ccs	1850
m54032_191201_124017/44827474/ccs	1850
m54032_191201_124017/47186683/ccs	1850
m54032_191201_124017/5833152/ccs	1850
m54032_191201_124017/60293256/ccs	1850
m54032_191201_124017/12452480/ccs	1851
m54032_191201_124017/5111944/ccs	1851
m54032_191201_124017/53150435/ccs	1851
m54032_191201_124017/58261766/ccs	1851
m54032_191201_124017/66388105/ccs	1851
m54032_191201_124017/71106996/ccs	1851
m54032_191201_124017/18809191/ccs	1852
m54032_191201_124017/29360756/ccs	1852
m54032_191201_124017/43057924/ccs	1852
m54032_191201_124017/48497008/ccs	1852
m54032_191201_124017/15729216/ccs	1853
m54032_191201_124017/64291586/ccs	1853
m54032_191201_124017/72221311/ccs	1853
m54032_191201_124017/29164518/ccs	1854
m54032_191201_124017/8192173/ccs	1854
m54032_191201_124017/37290262/ccs	1858
m54032_191201_124017/41484840/ccs	1858
m54032_191201_124017/42008785/ccs	1859
m54032_191201_124017/62325700/ccs	1860
m54032_191201_124017/30147555/ccs	1861
m54032_191201_124017/15401481/ccs	1865
m54032_191201_124017/23593272/ccs	1878
m54032_191201_124017/45875926/ccs	1891
m54032_191201_124017/56230180/ccs	1943
m54032_191201_124017/11010160/ccs	1945
m54032_191201_124017/17301927/ccs	1945
m54032_191201_124017/39977320/ccs	1945
m54032_191201_124017/43712591/ccs	1945
m54032_191201_124017/51118293/ccs	1945
m54032_191201_124017/54133578/ccs	1945
m54032_191201_124017/64160401/ccs	1945
m54032_191201_124017/13697299/ccs	1946
m54032_191201_124017/14549773/ccs	1946
m54032_191201_124017/24642031/ccs	1946
m54032_191201_124017/26935640/ccs	1946
m54032_191201_124017/29229620/ccs	1946
m54032_191201_124017/31982129/ccs	1946
m54032_191201_124017/35848959/ccs	1946
m54032_191201_124017/38076764/ccs	1946
m54032_191201_124017/41091363/ccs	1946
m54032_191201_124017/50725152/ccs	1946
m54032_191201_124017/62587853/ccs	1946
m54032_191201_124017/72483560/ccs	1946
m54032_191201_124017/16253731/ccs	1947
m54032_191201_124017/59441792/ccs	1948
m54032_191201_124017/71893271/ccs	1948
m54032_191201_124017/12321035/ccs	1949
m54032_191201_124017/42532982/ccs	1951
m54032_191201_124017/61145697/ccs	1955
m54032_191201_124017/73466432/ccs	1967
m54032_191201_124017/25034867/ccs	1988
m54032_191201_124017/58393276/ccs	1988
m54032_191201_124017/48759426/ccs	1989
m54032_191201_124017/38339122/ccs	1990
m54032_191201_124017/25953246/ccs	1991
m54032_191201_124017/4194673/ccs	2005
Average read length	1561.54
Tot nb reads	123
Nb reads > 1kb	114
Nb duplicates-chimeras-contaminants-FREE reads >1kb	1156
Ratio reads >1kb/barcoded duplicates chimeras reads > 1kb	9.86159
