# Supplementary material for: Retrieval of long DNA reads from herbarium specimens
Source: AoB Plants. 2023 Nov 8;15(6):plad074. doi: 10.1093/aobpla/plad074 (PMC10735254; doi:10.1093/aobpla/plad074)
Supplement: plad074_suppl_Supplementary_Appendix_S4_12 [file plad074_suppl_supplementary_appendix_s4_12.xlsx]

## Sheet: Feuille 1
ReadID	ReadLength
m54032_191201_124017/66060615/ccs	31
m54032_191201_124017/30343805/ccs	62
m54032_191201_124017/53477459/ccs	83
m54032_191201_124017/25821917/ccs	135
m54032_191201_124017/59900649/ccs	157
m54032_191201_124017/64947090/ccs	186
m54032_191201_124017/37487476/ccs	203
m54032_191201_124017/73531568/ccs	215
m54032_191201_124017/6947778/ccs	270
m54032_191201_124017/8782608/ccs	298
m54032_191201_124017/27722245/ccs	299
m54032_191201_124017/7668486/ccs	309
m54032_191201_124017/32899364/ccs	315
m54032_191201_124017/21103236/ccs	335
m54032_191201_124017/69468999/ccs	338
m54032_191201_124017/17105030/ccs	346
m54032_191201_124017/43254673/ccs	350
m54032_191201_124017/56688893/ccs	351
m54032_191201_124017/57540819/ccs	357
m54032_191201_124017/55771241/ccs	358
m54032_191201_124017/72090572/ccs	360
m54032_191201_124017/25297087/ccs	363
m54032_191201_124017/28246404/ccs	370
m54032_191201_124017/12452363/ccs	371
m54032_191201_124017/12583256/ccs	372
m54032_191201_124017/60752385/ccs	372
m54032_191201_124017/38798150/ccs	374
m54032_191201_124017/27198178/ccs	379
m54032_191201_124017/29360483/ccs	379
m54032_191201_124017/63832968/ccs	384
m54032_191201_124017/70189706/ccs	389
m54032_191201_124017/21693352/ccs	393
m54032_191201_124017/8389364/ccs	393
m54032_191201_124017/11272740/ccs	395
m54032_191201_124017/36307413/ccs	410
m54032_191201_124017/68223451/ccs	410
m54032_191201_124017/17826517/ccs	411
m54032_191201_124017/30212752/ccs	411
m54032_191201_124017/50724948/ccs	415
m54032_191201_124017/25101252/ccs	416
m54032_191201_124017/64684531/ccs	416
m54032_191201_124017/5505204/ccs	419
m54032_191201_124017/47514541/ccs	420
m54032_191201_124017/5964127/ccs	421
m54032_191201_124017/35062586/ccs	423
m54032_191201_124017/46399558/ccs	425
m54032_191201_124017/74514937/ccs	425
m54032_191201_124017/19595368/ccs	428
m54032_191201_124017/63636271/ccs	428
m54032_191201_124017/24182970/ccs	433
m54032_191201_124017/32113057/ccs	437
m54032_191201_124017/52298089/ccs	440
m54032_191201_124017/49479807/ccs	443
m54032_191201_124017/40174387/ccs	445
m54032_191201_124017/44565294/ccs	449
m54032_191201_124017/45547977/ccs	449
m54032_191201_124017/21693267/ccs	453
m54032_191201_124017/57999449/ccs	455
m54032_191201_124017/43450642/ccs	458
m54032_191201_124017/27066459/ccs	460
m54032_191201_124017/57737930/ccs	465
m54032_191201_124017/63832935/ccs	465
m54032_191201_124017/21037501/ccs	466
m54032_191201_124017/10027184/ccs	470
m54032_191201_124017/62324807/ccs	470
m54032_191201_124017/7996196/ccs	470
m54032_191201_124017/46334212/ccs	471
m54032_191201_124017/61539032/ccs	471
m54032_191201_124017/17761026/ccs	475
m54032_191201_124017/36831943/ccs	478
m54032_191201_124017/38273512/ccs	478
m54032_191201_124017/13042219/ccs	479
m54032_191201_124017/66322612/ccs	479
m54032_191201_124017/24970125/ccs	480
m54032_191201_124017/20971700/ccs	481
m54032_191201_124017/25362791/ccs	482
m54032_191201_124017/23200662/ccs	484
m54032_191201_124017/24380186/ccs	486
m54032_191201_124017/44302730/ccs	487
m54032_191201_124017/25624918/ccs	488
m54032_191201_124017/38667159/ccs	489
m54032_191201_124017/11862838/ccs	490
m54032_191201_124017/30867977/ccs	491
m54032_191201_124017/62653332/ccs	491
m54032_191201_124017/74514666/ccs	494
m54032_191201_124017/43319370/ccs	500
m54032_191201_124017/6488937/ccs	501
m54032_191201_124017/49611143/ccs	503
m54032_191201_124017/63374203/ccs	504
m54032_191201_124017/11535260/ccs	505
m54032_191201_124017/37355749/ccs	505
m54032_191201_124017/33423630/ccs	506
m54032_191201_124017/4391565/ccs	509
m54032_191201_124017/74253158/ccs	509
m54032_191201_124017/19857741/ccs	512
m54032_191201_124017/43713060/ccs	517
m54032_191201_124017/50725001/ccs	517
m54032_191201_124017/61473077/ccs	520
m54032_191201_124017/19465044/ccs	525
m54032_191201_124017/40305303/ccs	529
m54032_191201_124017/64422302/ccs	529
m54032_191201_124017/65012375/ccs	530
m54032_191201_124017/46137858/ccs	531
m54032_191201_124017/18809468/ccs	534
m54032_191201_124017/73138585/ccs	534
m54032_191201_124017/46989551/ccs	535
m54032_191201_124017/61866826/ccs	535
m54032_191201_124017/48234615/ccs	536
m54032_191201_124017/8126770/ccs	539
m54032_191201_124017/58524138/ccs	541
m54032_191201_124017/36438431/ccs	543
m54032_191201_124017/63111616/ccs	544
m54032_191201_124017/23199823/ccs	545
m54032_191201_124017/11731279/ccs	549
m54032_191201_124017/15663690/ccs	550
m54032_191201_124017/8388716/ccs	550
m54032_191201_124017/38994290/ccs	558
m54032_191201_124017/16777631/ccs	559
m54032_191201_124017/58721116/ccs	560
m54032_191201_124017/33620614/ccs	565
m54032_191201_124017/54985382/ccs	565
m54032_191201_124017/43254584/ccs	569
m54032_191201_124017/7012886/ccs	574
m54032_191201_124017/66192336/ccs	577
m54032_191201_124017/6750545/ccs	577
m54032_191201_124017/43647990/ccs	583
m54032_191201_124017/51118807/ccs	583
m54032_191201_124017/66323312/ccs	584
m54032_191201_124017/66257755/ccs	587
m54032_191201_124017/57147828/ccs	589
m54032_191201_124017/50201183/ccs	590
m54032_191201_124017/19923452/ccs	592
m54032_191201_124017/64356428/ccs	593
m54032_191201_124017/33948468/ccs	594
m54032_191201_124017/67633448/ccs	594
m54032_191201_124017/73466704/ccs	597
m54032_191201_124017/66453925/ccs	598
m54032_191201_124017/54330247/ccs	600
m54032_191201_124017/54526255/ccs	602
m54032_191201_124017/13107836/ccs	603
m54032_191201_124017/33227728/ccs	605
m54032_191201_124017/36766503/ccs	606
m54032_191201_124017/34407033/ccs	607
m54032_191201_124017/53609335/ccs	607
m54032_191201_124017/20971952/ccs	610
m54032_191201_124017/54395877/ccs	610
m54032_191201_124017/23396683/ccs	615
m54032_191201_124017/58590154/ccs	618
m54032_191201_124017/34668722/ccs	619
m54032_191201_124017/13763115/ccs	621
m54032_191201_124017/25362780/ccs	622
m54032_191201_124017/56295554/ccs	624
m54032_191201_124017/74318365/ccs	624
m54032_191201_124017/17826506/ccs	626
m54032_191201_124017/6816625/ccs	628
m54032_191201_124017/9502869/ccs	629
m54032_191201_124017/58458186/ccs	630
m54032_191201_124017/69730898/ccs	632
m54032_191201_124017/67961136/ccs	635
m54032_191201_124017/62522198/ccs	636
m54032_191201_124017/6882181/ccs	637
m54032_191201_124017/28836686/ccs	640
m54032_191201_124017/40239981/ccs	641
m54032_191201_124017/60425154/ccs	642
m54032_191201_124017/37618117/ccs	643
m54032_191201_124017/14745677/ccs	644
m54032_191201_124017/40764096/ccs	645
m54032_191201_124017/52560631/ccs	647
m54032_191201_124017/70845370/ccs	650
m54032_191201_124017/49546194/ccs	652
m54032_191201_124017/50791274/ccs	656
m54032_191201_124017/19137091/ccs	659
m54032_191201_124017/70910340/ccs	659
m54032_191201_124017/5439941/ccs	661
m54032_191201_124017/67961301/ccs	661
m54032_191201_124017/68354241/ccs	666
m54032_191201_124017/35586481/ccs	667
m54032_191201_124017/60424665/ccs	668
m54032_191201_124017/71630926/ccs	669
m54032_191201_124017/18547394/ccs	672
m54032_191201_124017/45810583/ccs	672
m54032_191201_124017/52364057/ccs	675
m54032_191201_124017/13893812/ccs	678
m54032_191201_124017/21758036/ccs	678
m54032_191201_124017/24838219/ccs	678
m54032_191201_124017/32375192/ccs	678
m54032_191201_124017/44631035/ccs	678
m54032_191201_124017/54526389/ccs	678
m54032_191201_124017/30867543/ccs	679
m54032_191201_124017/56426853/ccs	679
m54032_191201_124017/65208604/ccs	679
m54032_191201_124017/53084807/ccs	680
m54032_191201_124017/57803045/ccs	680
m54032_191201_124017/66781364/ccs	680
m54032_191201_124017/69206554/ccs	680
m54032_191201_124017/72155722/ccs	680
m54032_191201_124017/66256976/ccs	681
m54032_191201_124017/6882206/ccs	682
m54032_191201_124017/69862229/ccs	682
m54032_191201_124017/51905221/ccs	683
m54032_191201_124017/51970441/ccs	683
m54032_191201_124017/9962095/ccs	684
m54032_191201_124017/48300776/ccs	685
m54032_191201_124017/28050088/ccs	686
m54032_191201_124017/59507463/ccs	687
m54032_191201_124017/66519756/ccs	687
m54032_191201_124017/57278736/ccs	688
m54032_191201_124017/40698160/ccs	689
m54032_191201_124017/55443825/ccs	689
m54032_191201_124017/73334973/ccs	691
m54032_191201_124017/17695721/ccs	692
m54032_191201_124017/7471356/ccs	696
m54032_191201_124017/72876807/ccs	705
m54032_191201_124017/34276176/ccs	706
m54032_191201_124017/4849865/ccs	707
m54032_191201_124017/69337154/ccs	713
m54032_191201_124017/21692955/ccs	714
m54032_191201_124017/30475049/ccs	714
m54032_191201_124017/7471700/ccs	718
m54032_191201_124017/53936692/ccs	719
m54032_191201_124017/69861689/ccs	724
m54032_191201_124017/32309955/ccs	727
m54032_191201_124017/48497422/ccs	727
m54032_191201_124017/59114419/ccs	728
m54032_191201_124017/28836235/ccs	729
m54032_191201_124017/65405060/ccs	729
m54032_191201_124017/38404316/ccs	730
m54032_191201_124017/28312350/ccs	732
m54032_191201_124017/19595384/ccs	733
m54032_191201_124017/28901574/ccs	735
m54032_191201_124017/22545398/ccs	740
m54032_191201_124017/13173407/ccs	742
m54032_191201_124017/61603927/ccs	742
m54032_191201_124017/64028997/ccs	743
m54032_191201_124017/63504887/ccs	744
m54032_191201_124017/46924373/ccs	745
m54032_191201_124017/67371937/ccs	745
m54032_191201_124017/14811809/ccs	747
m54032_191201_124017/70385789/ccs	748
m54032_191201_124017/59834865/ccs	753
m54032_191201_124017/38863347/ccs	754
m54032_191201_124017/48890769/ccs	755
m54032_191201_124017/61735380/ccs	755
m54032_191201_124017/56820239/ccs	756
m54032_191201_124017/48759762/ccs	757
m54032_191201_124017/46334557/ccs	758
m54032_191201_124017/24772977/ccs	760
m54032_191201_124017/28705240/ccs	762
m54032_191201_124017/69206346/ccs	762
m54032_191201_124017/23986283/ccs	764
m54032_191201_124017/41812422/ccs	765
m54032_191201_124017/23266270/ccs	767
m54032_191201_124017/30015615/ccs	768
m54032_191201_124017/57213443/ccs	769
m54032_191201_124017/60097494/ccs	770
m54032_191201_124017/7733848/ccs	774
m54032_191201_124017/21824390/ccs	777
m54032_191201_124017/26477382/ccs	777
m54032_191201_124017/58654939/ccs	778
m54032_191201_124017/72089926/ccs	778
m54032_191201_124017/18416284/ccs	779
m54032_191201_124017/69206913/ccs	779
m54032_191201_124017/44237145/ccs	780
m54032_191201_124017/67633879/ccs	781
m54032_191201_124017/59113536/ccs	783
m54032_191201_124017/66060750/ccs	783
m54032_191201_124017/55116579/ccs	791
m54032_191201_124017/63963822/ccs	795
m54032_191201_124017/67109857/ccs	799
m54032_191201_124017/21365104/ccs	802
m54032_191201_124017/25624688/ccs	803
m54032_191201_124017/41681507/ccs	808
m54032_191201_124017/14090530/ccs	810
m54032_191201_124017/52560253/ccs	814
m54032_191201_124017/15073826/ccs	815
m54032_191201_124017/20054237/ccs	819
m54032_191201_124017/11272534/ccs	823
m54032_191201_124017/14877423/ccs	824
m54032_191201_124017/72811331/ccs	825
m54032_191201_124017/26214795/ccs	826
m54032_191201_124017/47055761/ccs	827
m54032_191201_124017/34341064/ccs	831
m54032_191201_124017/66126133/ccs	833
m54032_191201_124017/29622787/ccs	834
m54032_191201_124017/10158338/ccs	837
m54032_191201_124017/68682680/ccs	839
m54032_191201_124017/8389580/ccs	839
m54032_191201_124017/50594638/ccs	841
m54032_191201_124017/54068163/ccs	842
m54032_191201_124017/14222044/ccs	849
m54032_191201_124017/8192730/ccs	853
m54032_191201_124017/74777130/ccs	854
m54032_191201_124017/72352641/ccs	856
m54032_191201_124017/31981770/ccs	858
m54032_191201_124017/66650993/ccs	860
m54032_191201_124017/22806950/ccs	861
m54032_191201_124017/13172891/ccs	863
m54032_191201_124017/25231975/ccs	864
m54032_191201_124017/7209389/ccs	866
m54032_191201_124017/21954744/ccs	867
m54032_191201_124017/27198029/ccs	869
m54032_191201_124017/51512048/ccs	870
m54032_191201_124017/40502226/ccs	872
m54032_191201_124017/26215382/ccs	873
m54032_191201_124017/11075731/ccs	880
m54032_191201_124017/43844116/ccs	889
m54032_191201_124017/6554215/ccs	889
m54032_191201_124017/22545201/ccs	892
m54032_191201_124017/24052235/ccs	893
m54032_191201_124017/5111961/ccs	894
m54032_191201_124017/48562251/ccs	896
m54032_191201_124017/38273258/ccs	897
m54032_191201_124017/37421874/ccs	898
m54032_191201_124017/66847258/ccs	898
m54032_191201_124017/62915561/ccs	901
m54032_191201_124017/11010973/ccs	905
m54032_191201_124017/40239530/ccs	907
m54032_191201_124017/38863317/ccs	910
m54032_191201_124017/54461406/ccs	912
m54032_191201_124017/21627794/ccs	913
m54032_191201_124017/60555985/ccs	913
m54032_191201_124017/26412001/ccs	914
m54032_191201_124017/71828186/ccs	914
m54032_191201_124017/71238146/ccs	917
m54032_191201_124017/32703421/ccs	921
m54032_191201_124017/36570047/ccs	921
m54032_191201_124017/43058049/ccs	921
m54032_191201_124017/19464881/ccs	928
m54032_191201_124017/69862176/ccs	928
m54032_191201_124017/32113490/ccs	930
m54032_191201_124017/49283763/ccs	930
m54032_191201_124017/66388045/ccs	930
m54032_191201_124017/41812554/ccs	934
m54032_191201_124017/53543896/ccs	934
m54032_191201_124017/31260769/ccs	936
m54032_191201_124017/13238378/ccs	938
m54032_191201_124017/12255337/ccs	941
m54032_191201_124017/42730256/ccs	941
m54032_191201_124017/19006346/ccs	942
m54032_191201_124017/20186041/ccs	944
m54032_191201_124017/59900527/ccs	944
m54032_191201_124017/12320978/ccs	946
m54032_191201_124017/73204134/ccs	954
m54032_191201_124017/43123001/ccs	955
m54032_191201_124017/21038067/ccs	956
m54032_191201_124017/22545109/ccs	956
m54032_191201_124017/44630345/ccs	956
m54032_191201_124017/52363845/ccs	956
m54032_191201_124017/65143045/ccs	957
m54032_191201_124017/71041409/ccs	957
m54032_191201_124017/33751785/ccs	959
m54032_191201_124017/58261568/ccs	961
m54032_191201_124017/14352896/ccs	963
m54032_191201_124017/44237351/ccs	963
m54032_191201_124017/67109843/ccs	963
m54032_191201_124017/26346219/ccs	972
m54032_191201_124017/45417173/ccs	973
m54032_191201_124017/60752706/ccs	973
m54032_191201_124017/15336408/ccs	974
m54032_191201_124017/30802416/ccs	974
m54032_191201_124017/17236788/ccs	976
m54032_191201_124017/30016062/ccs	977
m54032_191201_124017/16974158/ccs	978
m54032_191201_124017/10617081/ccs	982
m54032_191201_124017/57606675/ccs	982
m54032_191201_124017/39846806/ccs	983
m54032_191201_124017/63701843/ccs	984
m54032_191201_124017/55902741/ccs	993
m54032_191201_124017/69075527/ccs	993
m54032_191201_124017/69534046/ccs	994
m54032_191201_124017/32112778/ccs	995
m54032_191201_124017/15139052/ccs	998
m54032_191201_124017/43974820/ccs	999
m54032_191201_124017/64750586/ccs	1000
m54032_191201_124017/7340407/ccs	1001
m54032_191201_124017/65536286/ccs	1003
m54032_191201_124017/33947808/ccs	1004
m54032_191201_124017/7143563/ccs	1004
m54032_191201_124017/10354831/ccs	1008
m54032_191201_124017/16777639/ccs	1010
m54032_191201_124017/38011429/ccs	1010
m54032_191201_124017/20578416/ccs	1012
m54032_191201_124017/7865057/ccs	1012
m54032_191201_124017/13107571/ccs	1013
m54032_191201_124017/46400000/ccs	1014
m54032_191201_124017/63112111/ccs	1014
m54032_191201_124017/16908554/ccs	1016
m54032_191201_124017/17498678/ccs	1017
m54032_191201_124017/6357349/ccs	1017
m54032_191201_124017/42598775/ccs	1018
m54032_191201_124017/31129914/ccs	1019
m54032_191201_124017/63832475/ccs	1019
m54032_191201_124017/12125068/ccs	1022
m54032_191201_124017/41288330/ccs	1022
m54032_191201_124017/56033426/ccs	1024
m54032_191201_124017/14025406/ccs	1025
m54032_191201_124017/13042651/ccs	1026
m54032_191201_124017/43778116/ccs	1026
m54032_191201_124017/27132154/ccs	1028
m54032_191201_124017/31326766/ccs	1028
m54032_191201_124017/25101191/ccs	1029
m54032_191201_124017/49087070/ccs	1029
m54032_191201_124017/49087449/ccs	1029
m54032_191201_124017/11731828/ccs	1030
m54032_191201_124017/13435355/ccs	1032
m54032_191201_124017/23462565/ccs	1032
m54032_191201_124017/31785320/ccs	1034
m54032_191201_124017/44565498/ccs	1034
m54032_191201_124017/74515178/ccs	1035
m54032_191201_124017/16187666/ccs	1036
m54032_191201_124017/41288658/ccs	1041
m54032_191201_124017/36766642/ccs	1044
m54032_191201_124017/17302128/ccs	1045
m54032_191201_124017/43319578/ccs	1045
m54032_191201_124017/15008621/ccs	1046
m54032_191201_124017/47252218/ccs	1046
m54032_191201_124017/19137218/ccs	1049
m54032_191201_124017/49873680/ccs	1049
m54032_191201_124017/28836586/ccs	1050
m54032_191201_124017/10158960/ccs	1053
m54032_191201_124017/25953089/ccs	1053
m54032_191201_124017/9306252/ccs	1053
m54032_191201_124017/31458084/ccs	1054
m54032_191201_124017/72745531/ccs	1054
m54032_191201_124017/35718073/ccs	1056
m54032_191201_124017/20316446/ccs	1058
m54032_191201_124017/9896081/ccs	1058
m54032_191201_124017/12452443/ccs	1059
m54032_191201_124017/74645635/ccs	1059
m54032_191201_124017/28508954/ccs	1060
m54032_191201_124017/62259824/ccs	1060
m54032_191201_124017/73334912/ccs	1063
m54032_191201_124017/29622355/ccs	1065
m54032_191201_124017/51315362/ccs	1065
m54032_191201_124017/5505494/ccs	1065
m54032_191201_124017/71434588/ccs	1065
m54032_191201_124017/57607050/ccs	1066
m54032_191201_124017/50856705/ccs	1067
m54032_191201_124017/14090725/ccs	1068
m54032_191201_124017/52035730/ccs	1069
m54032_191201_124017/33161965/ccs	1072
m54032_191201_124017/14090867/ccs	1074
m54032_191201_124017/55903098/ccs	1074
m54032_191201_124017/20906328/ccs	1075
m54032_191201_124017/32965019/ccs	1075
m54032_191201_124017/35193317/ccs	1077
m54032_191201_124017/46531562/ccs	1078
m54032_191201_124017/57606281/ccs	1079
m54032_191201_124017/12255548/ccs	1080
m54032_191201_124017/32178621/ccs	1082
m54032_191201_124017/9175642/ccs	1082
m54032_191201_124017/31392158/ccs	1083
m54032_191201_124017/30933930/ccs	1088
m54032_191201_124017/33030641/ccs	1089
m54032_191201_124017/56295925/ccs	1089
m54032_191201_124017/56230790/ccs	1090
m54032_191201_124017/68026887/ccs	1091
m54032_191201_124017/61932343/ccs	1095
m54032_191201_124017/70320305/ccs	1097
m54032_191201_124017/55837190/ccs	1101
m54032_191201_124017/14091128/ccs	1102
m54032_191201_124017/21627389/ccs	1102
m54032_191201_124017/37617790/ccs	1102
m54032_191201_124017/65995323/ccs	1102
m54032_191201_124017/20447879/ccs	1104
m54032_191201_124017/51511614/ccs	1107
m54032_191201_124017/11141219/ccs	1109
m54032_191201_124017/40829576/ccs	1110
m54032_191201_124017/43254378/ccs	1110
m54032_191201_124017/16318780/ccs	1114
m54032_191201_124017/74384087/ccs	1116
m54032_191201_124017/23068821/ccs	1120
m54032_191201_124017/66323256/ccs	1120
m54032_191201_124017/25887138/ccs	1122
m54032_191201_124017/31392307/ccs	1122
m54032_191201_124017/41288262/ccs	1122
m54032_191201_124017/53739699/ccs	1122
m54032_191201_124017/58393565/ccs	1122
m54032_191201_124017/23855326/ccs	1124
m54032_191201_124017/7799067/ccs	1124
m54032_191201_124017/40698705/ccs	1125
m54032_191201_124017/49676869/ccs	1125
m54032_191201_124017/66782101/ccs	1127
m54032_191201_124017/9110444/ccs	1127
m54032_191201_124017/25559962/ccs	1128
m54032_191201_124017/47120484/ccs	1128
m54032_191201_124017/29884955/ccs	1130
m54032_191201_124017/21431060/ccs	1133
m54032_191201_124017/43647728/ccs	1133
m54032_191201_124017/32047219/ccs	1135
m54032_191201_124017/29557293/ccs	1136
m54032_191201_124017/55181604/ccs	1136
m54032_191201_124017/9503127/ccs	1136
m54032_191201_124017/51774389/ccs	1139
m54032_191201_124017/71172173/ccs	1139
m54032_191201_124017/5439877/ccs	1140
m54032_191201_124017/10027152/ccs	1141
m54032_191201_124017/12058739/ccs	1142
m54032_191201_124017/31654802/ccs	1142
m54032_191201_124017/48759560/ccs	1142
m54032_191201_124017/9503148/ccs	1142
m54032_191201_124017/27591349/ccs	1143
m54032_191201_124017/30867587/ccs	1143
m54032_191201_124017/59638426/ccs	1145
m54032_191201_124017/31260936/ccs	1146
m54032_191201_124017/29819848/ccs	1149
m54032_191201_124017/70386240/ccs	1149
m54032_191201_124017/47383015/ccs	1152
m54032_191201_124017/6357790/ccs	1152
m54032_191201_124017/24314662/ccs	1153
m54032_191201_124017/34537982/ccs	1155
m54032_191201_124017/39191222/ccs	1155
m54032_191201_124017/49807765/ccs	1156
m54032_191201_124017/54789106/ccs	1156
m54032_191201_124017/58852241/ccs	1157
m54032_191201_124017/74580344/ccs	1157
m54032_191201_124017/62718456/ccs	1158
m54032_191201_124017/68223606/ccs	1159
m54032_191201_124017/18285318/ccs	1160
m54032_191201_124017/74318597/ccs	1160
m54032_191201_124017/42467520/ccs	1161
m54032_191201_124017/55116258/ccs	1161
m54032_191201_124017/30933772/ccs	1166
m54032_191201_124017/20316445/ccs	1167
m54032_191201_124017/32441256/ccs	1167
m54032_191201_124017/13697991/ccs	1169
m54032_191201_124017/56230199/ccs	1170
m54032_191201_124017/24379769/ccs	1172
m54032_191201_124017/64028910/ccs	1173
m54032_191201_124017/72483741/ccs	1175
m54032_191201_124017/18153682/ccs	1178
m54032_191201_124017/23789879/ccs	1178
m54032_191201_124017/72877048/ccs	1181
m54032_191201_124017/37486760/ccs	1182
m54032_191201_124017/40633030/ccs	1182
m54032_191201_124017/60228491/ccs	1182
m54032_191201_124017/19071511/ccs	1183
m54032_191201_124017/28180845/ccs	1183
m54032_191201_124017/44302972/ccs	1183
m54032_191201_124017/16646795/ccs	1184
m54032_191201_124017/27853733/ccs	1188
m54032_191201_124017/10158221/ccs	1192
m54032_191201_124017/14286923/ccs	1195
m54032_191201_124017/16056746/ccs	1197
m54032_191201_124017/49414532/ccs	1197
m54032_191201_124017/20316679/ccs	1198
m54032_191201_124017/69730585/ccs	1198
m54032_191201_124017/44433605/ccs	1199
m54032_191201_124017/51577286/ccs	1199
m54032_191201_124017/57279467/ccs	1202
m54032_191201_124017/15991612/ccs	1203
m54032_191201_124017/55771583/ccs	1204
m54032_191201_124017/56754437/ccs	1204
m54032_191201_124017/20119692/ccs	1205
m54032_191201_124017/28508238/ccs	1205
m54032_191201_124017/41484379/ccs	1206
m54032_191201_124017/4784442/ccs	1206
m54032_191201_124017/20250958/ccs	1207
m54032_191201_124017/57933994/ccs	1214
m54032_191201_124017/19333680/ccs	1215
m54032_191201_124017/37356119/ccs	1215
m54032_191201_124017/40633259/ccs	1215
m54032_191201_124017/15597942/ccs	1217
m54032_191201_124017/33489742/ccs	1219
m54032_191201_124017/66650491/ccs	1219
m54032_191201_124017/73925294/ccs	1219
m54032_191201_124017/46006406/ccs	1220
m54032_191201_124017/36569555/ccs	1221
m54032_191201_124017/70648198/ccs	1221
m54032_191201_124017/10683142/ccs	1222
m54032_191201_124017/32506140/ccs	1222
m54032_191201_124017/11141319/ccs	1223
m54032_191201_124017/23397107/ccs	1223
m54032_191201_124017/50594427/ccs	1223
m54032_191201_124017/16778048/ccs	1224
m54032_191201_124017/27722101/ccs	1224
m54032_191201_124017/29622704/ccs	1224
m54032_191201_124017/10551578/ccs	1225
m54032_191201_124017/44368378/ccs	1225
m54032_191201_124017/45154581/ccs	1225
m54032_191201_124017/27263274/ccs	1226
m54032_191201_124017/54591971/ccs	1226
m54032_191201_124017/48497625/ccs	1227
m54032_191201_124017/63504833/ccs	1227
m54032_191201_124017/40436073/ccs	1228
m54032_191201_124017/47514244/ccs	1230
m54032_191201_124017/29098686/ccs	1231
m54032_191201_124017/32244132/ccs	1234
m54032_191201_124017/71434795/ccs	1234
m54032_191201_124017/52953668/ccs	1236
m54032_191201_124017/73270174/ccs	1236
m54032_191201_124017/9568590/ccs	1236
m54032_191201_124017/17236588/ccs	1239
m54032_191201_124017/15991543/ccs	1242
m54032_191201_124017/33685952/ccs	1243
m54032_191201_124017/4260253/ccs	1243
m54032_191201_124017/61342068/ccs	1243
m54032_191201_124017/56755157/ccs	1244
m54032_191201_124017/11338166/ccs	1246
m54032_191201_124017/63439716/ccs	1246
m54032_191201_124017/17236249/ccs	1247
m54032_191201_124017/18744047/ccs	1247
m54032_191201_124017/20250824/ccs	1247
m54032_191201_124017/35521085/ccs	1247
m54032_191201_124017/45219952/ccs	1247
m54032_191201_124017/47382672/ccs	1247
m54032_191201_124017/14418700/ccs	1248
m54032_191201_124017/59507213/ccs	1248
m54032_191201_124017/66191428/ccs	1249
m54032_191201_124017/71041545/ccs	1250
m54032_191201_124017/59966087/ccs	1251
m54032_191201_124017/72090547/ccs	1251
m54032_191201_124017/34079243/ccs	1253
m54032_191201_124017/71631712/ccs	1253
m54032_191201_124017/29229471/ccs	1254
m54032_191201_124017/32440924/ccs	1255
m54032_191201_124017/47842269/ccs	1257
m54032_191201_124017/33751911/ccs	1258
m54032_191201_124017/5570789/ccs	1258
m54032_191201_124017/34669037/ccs	1259
m54032_191201_124017/57934794/ccs	1260
m54032_191201_124017/64159963/ccs	1260
m54032_191201_124017/73728726/ccs	1262
m54032_191201_124017/68616286/ccs	1263
m54032_191201_124017/58720728/ccs	1264
m54032_191201_124017/37815175/ccs	1265
m54032_191201_124017/34668684/ccs	1266
m54032_191201_124017/7472031/ccs	1266
m54032_191201_124017/10355643/ccs	1267
m54032_191201_124017/67764367/ccs	1267
m54032_191201_124017/9896419/ccs	1267
m54032_191201_124017/56099720/ccs	1269
m54032_191201_124017/40698352/ccs	1270
m54032_191201_124017/35259260/ccs	1271
m54032_191201_124017/69009864/ccs	1272
m54032_191201_124017/8848031/ccs	1272
m54032_191201_124017/35717985/ccs	1274
m54032_191201_124017/63177393/ccs	1277
m54032_191201_124017/12845734/ccs	1279
m54032_191201_124017/39911912/ccs	1280
m54032_191201_124017/35455913/ccs	1284
m54032_191201_124017/21169102/ccs	1285
m54032_191201_124017/66191637/ccs	1285
m54032_191201_124017/54264290/ccs	1286
m54032_191201_124017/12517890/ccs	1291
m54032_191201_124017/73662881/ccs	1291
m54032_191201_124017/9110185/ccs	1295
m54032_191201_124017/34865914/ccs	1296
m54032_191201_124017/19988799/ccs	1297
m54032_191201_124017/64553486/ccs	1297
m54032_191201_124017/43843896/ccs	1299
m54032_191201_124017/54329946/ccs	1299
m54032_191201_124017/25952554/ccs	1300
m54032_191201_124017/61145767/ccs	1300
m54032_191201_124017/7471370/ccs	1302
m54032_191201_124017/23134665/ccs	1304
m54032_191201_124017/59638146/ccs	1304
m54032_191201_124017/67306467/ccs	1306
m54032_191201_124017/41223045/ccs	1307
m54032_191201_124017/31851271/ccs	1308
m54032_191201_124017/54199072/ccs	1309
m54032_191201_124017/43581513/ccs	1310
m54032_191201_124017/30671832/ccs	1311
m54032_191201_124017/42205503/ccs	1311
m54032_191201_124017/6029415/ccs	1311
m54032_191201_124017/12518252/ccs	1312
m54032_191201_124017/19202880/ccs	1312
m54032_191201_124017/22807246/ccs	1312
m54032_191201_124017/40894755/ccs	1312
m54032_191201_124017/71237920/ccs	1312
m54032_191201_124017/35259067/ccs	1313
m54032_191201_124017/17629498/ccs	1314
m54032_191201_124017/57082554/ccs	1314
m54032_191201_124017/31196067/ccs	1315
m54032_191201_124017/62325743/ccs	1315
m54032_191201_124017/33751203/ccs	1316
m54032_191201_124017/42992111/ccs	1317
m54032_191201_124017/72483195/ccs	1317
m54032_191201_124017/36700975/ccs	1318
m54032_191201_124017/14680847/ccs	1320
m54032_191201_124017/38928591/ccs	1320
m54032_191201_124017/29491916/ccs	1321
m54032_191201_124017/36831994/ccs	1321
m54032_191201_124017/5505739/ccs	1321
m54032_191201_124017/73925382/ccs	1321
m54032_191201_124017/28181419/ccs	1323
m54032_191201_124017/33686272/ccs	1323
m54032_191201_124017/49545369/ccs	1323
m54032_191201_124017/59835127/ccs	1325
m54032_191201_124017/33947868/ccs	1326
m54032_191201_124017/57672554/ccs	1326
m54032_191201_124017/28050242/ccs	1327
m54032_191201_124017/21103576/ccs	1328
m54032_191201_124017/53871299/ccs	1328
m54032_191201_124017/22085868/ccs	1329
m54032_191201_124017/41157485/ccs	1329
m54032_191201_124017/60228202/ccs	1329
m54032_191201_124017/6095426/ccs	1330
m54032_191201_124017/67567894/ccs	1331
m54032_191201_124017/23593298/ccs	1332
m54032_191201_124017/33816720/ccs	1332
m54032_191201_124017/29884967/ccs	1333
m54032_191201_124017/58786551/ccs	1333
m54032_191201_124017/32113553/ccs	1334
m54032_191201_124017/40960477/ccs	1334
m54032_191201_124017/59835133/ccs	1334
m54032_191201_124017/7734118/ccs	1334
m54032_191201_124017/63373871/ccs	1335
m54032_191201_124017/66453853/ccs	1336
m54032_191201_124017/72549053/ccs	1336
m54032_191201_124017/10486358/ccs	1337
m54032_191201_124017/8061004/ccs	1337
m54032_191201_124017/26870547/ccs	1338
m54032_191201_124017/23593664/ccs	1339
m54032_191201_124017/56033444/ccs	1340
m54032_191201_124017/71631364/ccs	1340
m54032_191201_124017/8454971/ccs	1340
m54032_191201_124017/26084048/ccs	1341
m54032_191201_124017/8519983/ccs	1342
m54032_191201_124017/12387303/ccs	1343
m54032_191201_124017/25559107/ccs	1343
m54032_191201_124017/63504626/ccs	1343
m54032_191201_124017/19989245/ccs	1344
m54032_191201_124017/5374970/ccs	1344
m54032_191201_124017/59048555/ccs	1345
m54032_191201_124017/65470876/ccs	1346
m54032_191201_124017/66912526/ccs	1347
m54032_191201_124017/8847582/ccs	1348
m54032_191201_124017/37224633/ccs	1349
m54032_191201_124017/64029468/ccs	1349
m54032_191201_124017/40764371/ccs	1351
m54032_191201_124017/23266179/ccs	1355
m54032_191201_124017/40042929/ccs	1355
m54032_191201_124017/43058104/ccs	1355
m54032_191201_124017/67633412/ccs	1356
m54032_191201_124017/24511220/ccs	1357
m54032_191201_124017/41550442/ccs	1359
m54032_191201_124017/65995230/ccs	1359
m54032_191201_124017/71303874/ccs	1359
m54032_191201_124017/12976296/ccs	1360
m54032_191201_124017/33948105/ccs	1360
m54032_191201_124017/37028433/ccs	1361
m54032_191201_124017/17498709/ccs	1362
m54032_191201_124017/61932195/ccs	1362
m54032_191201_124017/70582478/ccs	1362
m54032_191201_124017/31261124/ccs	1363
m54032_191201_124017/38666612/ccs	1363
m54032_191201_124017/52298157/ccs	1363
m54032_191201_124017/21496169/ccs	1364
m54032_191201_124017/6619903/ccs	1365
m54032_191201_124017/27067132/ccs	1366
m54032_191201_124017/67306020/ccs	1366
m54032_191201_124017/25560002/ccs	1367
m54032_191201_124017/42926694/ccs	1368
m54032_191201_124017/14877182/ccs	1370
m54032_191201_124017/4915794/ccs	1370
m54032_191201_124017/63963793/ccs	1370
m54032_191201_124017/17564581/ccs	1371
m54032_191201_124017/44564793/ccs	1372
m54032_191201_124017/48431552/ccs	1372
m54032_191201_124017/54264392/ccs	1372
m54032_191201_124017/60096925/ccs	1372
m54032_191201_124017/23397191/ccs	1373
m54032_191201_124017/50725765/ccs	1373
m54032_191201_124017/28704968/ccs	1374
m54032_191201_124017/9241372/ccs	1374
m54032_191201_124017/16319242/ccs	1375
m54032_191201_124017/19333637/ccs	1375
m54032_191201_124017/38732791/ccs	1376
m54032_191201_124017/39780741/ccs	1376
m54032_191201_124017/29885001/ccs	1377
m54032_191201_124017/35455900/ccs	1377
m54032_191201_124017/57934840/ccs	1377
m54032_191201_124017/60162586/ccs	1377
m54032_191201_124017/48497658/ccs	1378
m54032_191201_124017/8586164/ccs	1378
m54032_191201_124017/37355936/ccs	1379
m54032_191201_124017/68747559/ccs	1379
m54032_191201_124017/63307893/ccs	1380
m54032_191201_124017/13894615/ccs	1381
m54032_191201_124017/32899524/ccs	1381
m54032_191201_124017/43320229/ccs	1381
m54032_191201_124017/55312644/ccs	1381
m54032_191201_124017/11796780/ccs	1383
m54032_191201_124017/52494943/ccs	1383
m54032_191201_124017/29295459/ccs	1384
m54032_191201_124017/5833107/ccs	1384
m54032_191201_124017/20709848/ccs	1385
m54032_191201_124017/32637278/ccs	1385
m54032_191201_124017/7471591/ccs	1385
m54032_191201_124017/20578675/ccs	1386
m54032_191201_124017/38863337/ccs	1387
m54032_191201_124017/42860768/ccs	1388
m54032_191201_124017/4522280/ccs	1388
m54032_191201_124017/28443470/ccs	1390
m54032_191201_124017/30605693/ccs	1391
m54032_191201_124017/55509412/ccs	1391
m54032_191201_124017/54461195/ccs	1392
m54032_191201_124017/11338172/ccs	1393
m54032_191201_124017/43909836/ccs	1393
m54032_191201_124017/28115241/ccs	1394
m54032_191201_124017/55378455/ccs	1394
m54032_191201_124017/67830769/ccs	1394
m54032_191201_124017/27590966/ccs	1396
m54032_191201_124017/53477630/ccs	1397
m54032_191201_124017/36176222/ccs	1398
m54032_191201_124017/63766619/ccs	1398
m54032_191201_124017/27919119/ccs	1399
m54032_191201_124017/48038533/ccs	1399
m54032_191201_124017/34800621/ccs	1400
m54032_191201_124017/38208250/ccs	1400
m54032_191201_124017/43254706/ccs	1400
m54032_191201_124017/11993915/ccs	1401
m54032_191201_124017/17957746/ccs	1401
m54032_191201_124017/24576374/ccs	1401
m54032_191201_124017/43647376/ccs	1401
m54032_191201_124017/46137646/ccs	1401
m54032_191201_124017/55509119/ccs	1401
m54032_191201_124017/16122533/ccs	1402
m54032_191201_124017/53674830/ccs	1402
m54032_191201_124017/11534492/ccs	1403
m54032_191201_124017/39321757/ccs	1403
m54032_191201_124017/25363376/ccs	1404
m54032_191201_124017/62718603/ccs	1404
m54032_191201_124017/36635260/ccs	1405
m54032_191201_124017/31261575/ccs	1406
m54032_191201_124017/14418334/ccs	1408
m54032_191201_124017/31589036/ccs	1408
m54032_191201_124017/49545778/ccs	1409
m54032_191201_124017/7143685/ccs	1409
m54032_191201_124017/22348481/ccs	1410
m54032_191201_124017/29754280/ccs	1410
m54032_191201_124017/10158810/ccs	1411
m54032_191201_124017/28050044/ccs	1411
m54032_191201_124017/40240092/ccs	1411
m54032_191201_124017/39125586/ccs	1412
m54032_191201_124017/13369865/ccs	1413
m54032_191201_124017/32505975/ccs	1413
m54032_191201_124017/63243228/ccs	1413
m54032_191201_124017/71828076/ccs	1413
m54032_191201_124017/16842993/ccs	1414
m54032_191201_124017/24642133/ccs	1414
m54032_191201_124017/18547448/ccs	1415
m54032_191201_124017/67830642/ccs	1415
m54032_191201_124017/25559946/ccs	1416
m54032_191201_124017/58589792/ccs	1416
m54032_191201_124017/60818135/ccs	1416
m54032_191201_124017/13894250/ccs	1417
m54032_191201_124017/62063458/ccs	1417
m54032_191201_124017/70123904/ccs	1417
m54032_191201_124017/39846297/ccs	1418
m54032_191201_124017/64815947/ccs	1418
m54032_191201_124017/70779120/ccs	1418
m54032_191201_124017/12190179/ccs	1419
m54032_191201_124017/22741592/ccs	1419
m54032_191201_124017/24969721/ccs	1419
m54032_191201_124017/6357817/ccs	1419
m54032_191201_124017/64619174/ccs	1419
m54032_191201_124017/7603028/ccs	1419
m54032_191201_124017/4522402/ccs	1420
m54032_191201_124017/50987526/ccs	1420
m54032_191201_124017/59114201/ccs	1420
m54032_191201_124017/47710606/ccs	1421
m54032_191201_124017/60752558/ccs	1421
m54032_191201_124017/58327453/ccs	1422
m54032_191201_124017/42992365/ccs	1423
m54032_191201_124017/24445302/ccs	1424
m54032_191201_124017/36307836/ccs	1424
m54032_191201_124017/58786351/ccs	1424
m54032_191201_124017/73466142/ccs	1424
m54032_191201_124017/34013606/ccs	1425
m54032_191201_124017/40239609/ccs	1425
m54032_191201_124017/42795815/ccs	1425
m54032_191201_124017/49087306/ccs	1426
m54032_191201_124017/13631951/ccs	1427
m54032_191201_124017/34210391/ccs	1427
m54032_191201_124017/14090735/ccs	1428
m54032_191201_124017/18940388/ccs	1428
m54032_191201_124017/50201273/ccs	1428
m54032_191201_124017/59769123/ccs	1428
m54032_191201_124017/69796783/ccs	1428
m54032_191201_124017/18350558/ccs	1430
m54032_191201_124017/31720197/ccs	1430
m54032_191201_124017/66060370/ccs	1430
m54032_191201_124017/21430928/ccs	1431
m54032_191201_124017/35586370/ccs	1431
m54032_191201_124017/17563894/ccs	1432
m54032_191201_124017/25428852/ccs	1432
m54032_191201_124017/44630249/ccs	1432
m54032_191201_124017/64160647/ccs	1432
m54032_191201_124017/65208415/ccs	1432
m54032_191201_124017/19660894/ccs	1433
m54032_191201_124017/31064272/ccs	1433
m54032_191201_124017/34013386/ccs	1433
m54032_191201_124017/20512912/ccs	1434
m54032_191201_124017/6161109/ccs	1434
m54032_191201_124017/69468823/ccs	1434
m54032_191201_124017/28443564/ccs	1435
m54032_191201_124017/40501373/ccs	1435
m54032_191201_124017/47972540/ccs	1435
m54032_191201_124017/52036051/ccs	1435
m54032_191201_124017/73334958/ccs	1435
m54032_191201_124017/31850700/ccs	1438
m54032_191201_124017/37093444/ccs	1438
m54032_191201_124017/11404119/ccs	1439
m54032_191201_124017/70582868/ccs	1439
m54032_191201_124017/19989321/ccs	1441
m54032_191201_124017/56164851/ccs	1442
m54032_191201_124017/58917089/ccs	1442
m54032_191201_124017/68747539/ccs	1442
m54032_191201_124017/17629457/ccs	1443
m54032_191201_124017/43516677/ccs	1443
m54032_191201_124017/28836528/ccs	1444
m54032_191201_124017/29622463/ccs	1444
m54032_191201_124017/64684403/ccs	1444
m54032_191201_124017/37421675/ccs	1445
m54032_191201_124017/39846377/ccs	1445
m54032_191201_124017/44892498/ccs	1446
m54032_191201_124017/59375801/ccs	1446
m54032_191201_124017/26018322/ccs	1447
m54032_191201_124017/55705762/ccs	1447
m54032_191201_124017/27198387/ccs	1448
m54032_191201_124017/34014159/ccs	1448
m54032_191201_124017/13501361/ccs	1449
m54032_191201_124017/24248503/ccs	1449
m54032_191201_124017/71369381/ccs	1451
m54032_191201_124017/51970882/ccs	1452
m54032_191201_124017/58196714/ccs	1452
m54032_191201_124017/29426482/ccs	1453
m54032_191201_124017/44237671/ccs	1453
m54032_191201_124017/45023810/ccs	1454
m54032_191201_124017/9240774/ccs	1454
m54032_191201_124017/46072378/ccs	1455
m54032_191201_124017/68289190/ccs	1455
m54032_191201_124017/41877607/ccs	1456
m54032_191201_124017/44696285/ccs	1456
m54032_191201_124017/5309240/ccs	1456
m54032_191201_124017/53346385/ccs	1456
m54032_191201_124017/20841113/ccs	1457
m54032_191201_124017/53085000/ccs	1457
m54032_191201_124017/63963592/ccs	1457
m54032_191201_124017/35258573/ccs	1458
m54032_191201_124017/51577513/ccs	1458
m54032_191201_124017/53084951/ccs	1458
m54032_191201_124017/15204595/ccs	1460
m54032_191201_124017/65143624/ccs	1460
m54032_191201_124017/33948598/ccs	1461
m54032_191201_124017/6685360/ccs	1461
m54032_191201_124017/57147813/ccs	1462
m54032_191201_124017/70320963/ccs	1462
m54032_191201_124017/13631688/ccs	1463
m54032_191201_124017/18481494/ccs	1463
m54032_191201_124017/47972858/ccs	1463
m54032_191201_124017/52626429/ccs	1463
m54032_191201_124017/40895087/ccs	1464
m54032_191201_124017/68223440/ccs	1466
m54032_191201_124017/23134692/ccs	1467
m54032_191201_124017/44303229/ccs	1467
m54032_191201_124017/42795576/ccs	1468
m54032_191201_124017/66912642/ccs	1468
m54032_191201_124017/45089531/ccs	1469
m54032_191201_124017/16581230/ccs	1470
m54032_191201_124017/10617384/ccs	1471
m54032_191201_124017/29753856/ccs	1471
m54032_191201_124017/35651873/ccs	1471
m54032_191201_124017/66847493/ccs	1471
m54032_191201_124017/67240107/ccs	1471
m54032_191201_124017/74842481/ccs	1471
m54032_191201_124017/29164081/ccs	1472
m54032_191201_124017/47383421/ccs	1472
m54032_191201_124017/12320891/ccs	1473
m54032_191201_124017/39714939/ccs	1473
m54032_191201_124017/33620217/ccs	1474
m54032_191201_124017/60490673/ccs	1474
m54032_191201_124017/61800860/ccs	1474
m54032_191201_124017/23920991/ccs	1475
m54032_191201_124017/49611664/ccs	1475
m54032_191201_124017/69730723/ccs	1475
m54032_191201_124017/63963209/ccs	1476
m54032_191201_124017/8913035/ccs	1476
m54032_191201_124017/22413967/ccs	1477
m54032_191201_124017/31195431/ccs	1477
m54032_191201_124017/46859158/ccs	1477
m54032_191201_124017/48759541/ccs	1477
m54032_191201_124017/24511400/ccs	1478
m54032_191201_124017/61277099/ccs	1478
m54032_191201_124017/62128707/ccs	1478
m54032_191201_124017/68813512/ccs	1478
m54032_191201_124017/15139380/ccs	1479
m54032_191201_124017/27722491/ccs	1481
m54032_191201_124017/60424868/ccs	1481
m54032_191201_124017/69861661/ccs	1481
m54032_191201_124017/51184392/ccs	1482
m54032_191201_124017/12780433/ccs	1483
m54032_191201_124017/17170904/ccs	1483
m54032_191201_124017/29032892/ccs	1483
m54032_191201_124017/67961829/ccs	1483
m54032_191201_124017/7078606/ccs	1484
m54032_191201_124017/71107362/ccs	1484
m54032_191201_124017/14549286/ccs	1485
m54032_191201_124017/60555931/ccs	1485
m54032_191201_124017/22675958/ccs	1486
m54032_191201_124017/27263984/ccs	1487
m54032_191201_124017/29163702/ccs	1487
m54032_191201_124017/29229703/ccs	1487
m54032_191201_124017/60686964/ccs	1487
m54032_191201_124017/63046117/ccs	1488
m54032_191201_124017/27722358/ccs	1489
m54032_191201_124017/57410347/ccs	1490
m54032_191201_124017/65798495/ccs	1490
m54032_191201_124017/57017006/ccs	1491
m54032_191201_124017/70844745/ccs	1491
m54032_191201_124017/16122517/ccs	1492
m54032_191201_124017/20250815/ccs	1492
m54032_191201_124017/52298467/ccs	1492
m54032_191201_124017/60752754/ccs	1495
m54032_191201_124017/59965573/ccs	1496
m54032_191201_124017/65209208/ccs	1496
m54032_191201_124017/46531368/ccs	1497
m54032_191201_124017/9044819/ccs	1497
m54032_191201_124017/69337534/ccs	1498
m54032_191201_124017/13501403/ccs	1499
m54032_191201_124017/61211006/ccs	1499
m54032_191201_124017/71369163/ccs	1500
m54032_191201_124017/39387879/ccs	1501
m54032_191201_124017/61997816/ccs	1501
m54032_191201_124017/35914091/ccs	1502
m54032_191201_124017/42140385/ccs	1502
m54032_191201_124017/4456767/ccs	1502
m54032_191201_124017/14746146/ccs	1503
m54032_191201_124017/19792003/ccs	1503
m54032_191201_124017/22610810/ccs	1503
m54032_191201_124017/52167080/ccs	1503
m54032_191201_124017/58982683/ccs	1503
m54032_191201_124017/63897978/ccs	1503
m54032_191201_124017/12387300/ccs	1504
m54032_191201_124017/13631558/ccs	1504
m54032_191201_124017/28508672/ccs	1504
m54032_191201_124017/61997239/ccs	1504
m54032_191201_124017/7405773/ccs	1505
m54032_191201_124017/24052695/ccs	1506
m54032_191201_124017/50528723/ccs	1506
m54032_191201_124017/18285499/ccs	1507
m54032_191201_124017/29622549/ccs	1507
m54032_191201_124017/55771520/ccs	1507
m54032_191201_124017/70910563/ccs	1508
m54032_191201_124017/17040082/ccs	1509
m54032_191201_124017/19988660/ccs	1509
m54032_191201_124017/23659112/ccs	1509
m54032_191201_124017/30670929/ccs	1509
m54032_191201_124017/17171340/ccs	1510
m54032_191201_124017/57606523/ccs	1510
m54032_191201_124017/61145757/ccs	1510
m54032_191201_124017/63963486/ccs	1510
m54032_191201_124017/50004139/ccs	1511
m54032_191201_124017/41288214/ccs	1512
m54032_191201_124017/47055798/ccs	1512
m54032_191201_124017/11993466/ccs	1513
m54032_191201_124017/36373469/ccs	1513
m54032_191201_124017/46596677/ccs	1513
m54032_191201_124017/53739640/ccs	1513
m54032_191201_124017/55116180/ccs	1513
m54032_191201_124017/68289029/ccs	1513
m54032_191201_124017/39387996/ccs	1514
m54032_191201_124017/46793401/ccs	1514
m54032_191201_124017/14287627/ccs	1515
m54032_191201_124017/18023227/ccs	1515
m54032_191201_124017/45810146/ccs	1515
m54032_191201_124017/54460522/ccs	1515
m54032_191201_124017/47580039/ccs	1516
m54032_191201_124017/53412455/ccs	1517
m54032_191201_124017/59769676/ccs	1518
m54032_191201_124017/60358809/ccs	1518
m54032_191201_124017/68812963/ccs	1518
m54032_191201_124017/70058734/ccs	1519
m54032_191201_124017/8389591/ccs	1519
m54032_191201_124017/29556924/ccs	1520
m54032_191201_124017/31064972/ccs	1520
m54032_191201_124017/39846062/ccs	1520
m54032_191201_124017/71959166/ccs	1520
m54032_191201_124017/17039500/ccs	1521
m54032_191201_124017/30867718/ccs	1521
m54032_191201_124017/34865959/ccs	1521
m54032_191201_124017/43320123/ccs	1521
m54032_191201_124017/43713254/ccs	1521
m54032_191201_124017/55771886/ccs	1521
m54032_191201_124017/64356622/ccs	1521
m54032_191201_124017/11665901/ccs	1522
m54032_191201_124017/11797400/ccs	1522
m54032_191201_124017/14418298/ccs	1522
m54032_191201_124017/32768826/ccs	1522
m54032_191201_124017/38404348/ccs	1522
m54032_191201_124017/42730301/ccs	1522
m54032_191201_124017/52232469/ccs	1522
m54032_191201_124017/55640659/ccs	1522
m54032_191201_124017/61669905/ccs	1522
m54032_191201_124017/68420531/ccs	1522
m54032_191201_124017/70320222/ccs	1522
m54032_191201_124017/71631314/ccs	1522
m54032_191201_124017/14090862/ccs	1523
m54032_191201_124017/15728859/ccs	1523
m54032_191201_124017/16778033/ccs	1523
m54032_191201_124017/16842996/ccs	1523
m54032_191201_124017/27197656/ccs	1523
m54032_191201_124017/37421219/ccs	1523
m54032_191201_124017/45679049/ccs	1523
m54032_191201_124017/45941111/ccs	1523
m54032_191201_124017/49086691/ccs	1523
m54032_191201_124017/56230530/ccs	1523
m54032_191201_124017/65012433/ccs	1523
m54032_191201_124017/67961696/ccs	1523
m54032_191201_124017/6816011/ccs	1523
m54032_191201_124017/69731101/ccs	1523
m54032_191201_124017/72483387/ccs	1523
m54032_191201_124017/74318167/ccs	1523
m54032_191201_124017/16515241/ccs	1524
m54032_191201_124017/19071688/ccs	1524
m54032_191201_124017/23331746/ccs	1524
m54032_191201_124017/30540513/ccs	1524
m54032_191201_124017/31523635/ccs	1524
m54032_191201_124017/35390423/ccs	1524
m54032_191201_124017/41353903/ccs	1524
m54032_191201_124017/43254016/ccs	1524
m54032_191201_124017/48104189/ccs	1524
m54032_191201_124017/52232805/ccs	1524
m54032_191201_124017/61473137/ccs	1524
m54032_191201_124017/61866211/ccs	1524
m54032_191201_124017/74711223/ccs	1524
m54032_191201_124017/8192892/ccs	1524
m54032_191201_124017/12059224/ccs	1525
m54032_191201_124017/13631743/ccs	1525
m54032_191201_124017/16712107/ccs	1525
m54032_191201_124017/20186072/ccs	1525
m54032_191201_124017/22283027/ccs	1525
m54032_191201_124017/27460011/ccs	1525
m54032_191201_124017/30081350/ccs	1525
m54032_191201_124017/33751462/ccs	1525
m54032_191201_124017/38142710/ccs	1525
m54032_191201_124017/38469757/ccs	1525
m54032_191201_124017/4195080/ccs	1525
m54032_191201_124017/43910040/ccs	1525
m54032_191201_124017/46006354/ccs	1525
m54032_191201_124017/48693365/ccs	1525
m54032_191201_124017/5112690/ccs	1525
m54032_191201_124017/52167136/ccs	1525
m54032_191201_124017/53019219/ccs	1525
m54032_191201_124017/54985478/ccs	1525
m54032_191201_124017/59507420/ccs	1525
m54032_191201_124017/59572455/ccs	1525
m54032_191201_124017/60358936/ccs	1525
m54032_191201_124017/61735669/ccs	1525
m54032_191201_124017/73532019/ccs	1525
m54032_191201_124017/7405877/ccs	1525
m54032_191201_124017/8192150/ccs	1525
m54032_191201_124017/9634777/ccs	1525
m54032_191201_124017/14418257/ccs	1526
m54032_191201_124017/15139355/ccs	1526
m54032_191201_124017/16057337/ccs	1526
m54032_191201_124017/16253863/ccs	1526
m54032_191201_124017/18744129/ccs	1526
m54032_191201_124017/27984739/ccs	1526
m54032_191201_124017/30474661/ccs	1526
m54032_191201_124017/30671534/ccs	1526
m54032_191201_124017/30802056/ccs	1526
m54032_191201_124017/31457775/ccs	1526
m54032_191201_124017/36372873/ccs	1526
m54032_191201_124017/39715772/ccs	1526
m54032_191201_124017/45089625/ccs	1526
m54032_191201_124017/46727997/ccs	1526
m54032_191201_124017/47449028/ccs	1526
m54032_191201_124017/47513680/ccs	1526
m54032_191201_124017/48497324/ccs	1526
m54032_191201_124017/51577495/ccs	1526
m54032_191201_124017/56623226/ccs	1526
m54032_191201_124017/57934174/ccs	1526
m54032_191201_124017/61080320/ccs	1526
m54032_191201_124017/63701644/ccs	1526
m54032_191201_124017/64028820/ccs	1526
m54032_191201_124017/8781942/ccs	1526
m54032_191201_124017/9372049/ccs	1526
m54032_191201_124017/9699909/ccs	1526
m54032_191201_124017/12059604/ccs	1527
m54032_191201_124017/13304304/ccs	1527
m54032_191201_124017/23658898/ccs	1527
m54032_191201_124017/27525185/ccs	1527
m54032_191201_124017/28049725/ccs	1527
m54032_191201_124017/28574387/ccs	1527
m54032_191201_124017/29753961/ccs	1527
m54032_191201_124017/30671233/ccs	1527
m54032_191201_124017/35324165/ccs	1527
m54032_191201_124017/37290865/ccs	1527
m54032_191201_124017/40764254/ccs	1527
m54032_191201_124017/45941063/ccs	1527
m54032_191201_124017/48300965/ccs	1527
m54032_191201_124017/58130594/ccs	1527
m54032_191201_124017/61603940/ccs	1527
m54032_191201_124017/64094493/ccs	1527
m54032_191201_124017/67568313/ccs	1527
m54032_191201_124017/69534256/ccs	1527
m54032_191201_124017/12321399/ccs	1528
m54032_191201_124017/26608001/ccs	1528
m54032_191201_124017/29623098/ccs	1528
m54032_191201_124017/32375503/ccs	1528
m54032_191201_124017/32702806/ccs	1528
m54032_191201_124017/66847313/ccs	1528
m54032_191201_124017/20185184/ccs	1529
m54032_191201_124017/30343340/ccs	1529
m54032_191201_124017/30867560/ccs	1529
m54032_191201_124017/40698630/ccs	1529
m54032_191201_124017/47054958/ccs	1529
m54032_191201_124017/47120768/ccs	1529
m54032_191201_124017/48103980/ccs	1529
m54032_191201_124017/52822659/ccs	1529
m54032_191201_124017/67764475/ccs	1529
m54032_191201_124017/67895985/ccs	1529
m54032_191201_124017/71368910/ccs	1529
m54032_191201_124017/72614601/ccs	1529
m54032_191201_124017/73531713/ccs	1529
m54032_191201_124017/8651409/ccs	1529
m54032_191201_124017/16122486/ccs	1530
m54032_191201_124017/48038502/ccs	1530
m54032_191201_124017/71958973/ccs	1530
m54032_191201_124017/74055931/ccs	1530
m54032_191201_124017/9699586/ccs	1530
m54032_191201_124017/44892579/ccs	1531
m54032_191201_124017/61145986/ccs	1531
m54032_191201_124017/62653295/ccs	1531
m54032_191201_124017/66585354/ccs	1531
m54032_191201_124017/69206200/ccs	1531
m54032_191201_124017/71369650/ccs	1531
m54032_191201_124017/13173421/ccs	1532
m54032_191201_124017/15401283/ccs	1532
m54032_191201_124017/19727217/ccs	1532
m54032_191201_124017/20381828/ccs	1532
m54032_191201_124017/38798061/ccs	1532
m54032_191201_124017/53543311/ccs	1532
m54032_191201_124017/61604455/ccs	1532
m54032_191201_124017/14549344/ccs	1533
m54032_191201_124017/46858403/ccs	1533
m54032_191201_124017/53215565/ccs	1533
m54032_191201_124017/67699528/ccs	1533
m54032_191201_124017/73924750/ccs	1533
m54032_191201_124017/10158598/ccs	1534
m54032_191201_124017/12386737/ccs	1534
m54032_191201_124017/32834442/ccs	1534
m54032_191201_124017/33358420/ccs	1534
m54032_191201_124017/63636045/ccs	1534
m54032_191201_124017/22544907/ccs	1535
m54032_191201_124017/42467610/ccs	1536
m54032_191201_124017/47055011/ccs	1536
m54032_191201_124017/50332247/ccs	1536
m54032_191201_124017/34145190/ccs	1537
m54032_191201_124017/48955644/ccs	1537
m54032_191201_124017/67764451/ccs	1537
m54032_191201_124017/69337988/ccs	1537
m54032_191201_124017/24970146/ccs	1538
m54032_191201_124017/32965333/ccs	1538
m54032_191201_124017/44892310/ccs	1538
m54032_191201_124017/57737670/ccs	1538
m54032_191201_124017/7274986/ccs	1538
m54032_191201_124017/19137461/ccs	1539
m54032_191201_124017/35455214/ccs	1539
m54032_191201_124017/40566992/ccs	1539
m54032_191201_124017/50332632/ccs	1539
m54032_191201_124017/61079682/ccs	1539
m54032_191201_124017/64094556/ccs	1539
m54032_191201_124017/65078069/ccs	1539
m54032_191201_124017/65733375/ccs	1539
m54032_191201_124017/68157738/ccs	1539
m54032_191201_124017/8061891/ccs	1539
m54032_191201_124017/10092616/ccs	1540
m54032_191201_124017/12976847/ccs	1540
m54032_191201_124017/15467278/ccs	1540
m54032_191201_124017/30933088/ccs	1540
m54032_191201_124017/38077071/ccs	1540
m54032_191201_124017/9044485/ccs	1540
m54032_191201_124017/19202196/ccs	1541
m54032_191201_124017/22217469/ccs	1541
m54032_191201_124017/31129799/ccs	1541
m54032_191201_124017/44892294/ccs	1541
m54032_191201_124017/58721054/ccs	1541
m54032_191201_124017/6554305/ccs	1541
m54032_191201_124017/71959127/ccs	1541
m54032_191201_124017/9110394/ccs	1541
m54032_191201_124017/12976234/ccs	1542
m54032_191201_124017/15139686/ccs	1542
m54032_191201_124017/34865781/ccs	1542
m54032_191201_124017/39649796/ccs	1542
m54032_191201_124017/62391264/ccs	1542
m54032_191201_124017/66585103/ccs	1542
m54032_191201_124017/13304342/ccs	1543
m54032_191201_124017/29230028/ccs	1543
m54032_191201_124017/30539992/ccs	1543
m54032_191201_124017/37552320/ccs	1543
m54032_191201_124017/6488804/ccs	1543
m54032_191201_124017/19857772/ccs	1544
m54032_191201_124017/20316754/ccs	1544
m54032_191201_124017/34078879/ccs	1544
m54032_191201_124017/50594567/ccs	1544
m54032_191201_124017/18416520/ccs	1545
m54032_191201_124017/30474342/ccs	1545
m54032_191201_124017/27721866/ccs	1546
m54032_191201_124017/35192980/ccs	1546
m54032_191201_124017/44434382/ccs	1546
m54032_191201_124017/30868084/ccs	1547
m54032_191201_124017/59179637/ccs	1547
m54032_191201_124017/71434490/ccs	1547
m54032_191201_124017/7144156/ccs	1547
m54032_191201_124017/35652017/ccs	1548
m54032_191201_124017/41353861/ccs	1548
m54032_191201_124017/41747424/ccs	1548
m54032_191201_124017/43581655/ccs	1548
m54032_191201_124017/71369602/ccs	1548
m54032_191201_124017/62653244/ccs	1549
m54032_191201_124017/74711623/ccs	1549
m54032_191201_124017/20185507/ccs	1550
m54032_191201_124017/26476928/ccs	1550
m54032_191201_124017/37814509/ccs	1550
m54032_191201_124017/51446566/ccs	1550
m54032_191201_124017/68616779/ccs	1550
m54032_191201_124017/30081688/ccs	1551
m54032_191201_124017/56886103/ccs	1551
m54032_191201_124017/21496603/ccs	1552
m54032_191201_124017/33685939/ccs	1552
m54032_191201_124017/35455312/ccs	1552
m54032_191201_124017/38666895/ccs	1553
m54032_191201_124017/60752849/ccs	1553
m54032_191201_124017/21365013/ccs	1554
m54032_191201_124017/23199958/ccs	1554
m54032_191201_124017/33227136/ccs	1554
m54032_191201_124017/46400044/ccs	1554
m54032_191201_124017/20906572/ccs	1555
m54032_191201_124017/49414578/ccs	1555
m54032_191201_124017/56164508/ccs	1555
m54032_191201_124017/39912038/ccs	1556
m54032_191201_124017/39912426/ccs	1556
m54032_191201_124017/69468781/ccs	1556
m54032_191201_124017/70779527/ccs	1557
m54032_191201_124017/71631240/ccs	1557
m54032_191201_124017/65864329/ccs	1558
m54032_191201_124017/51839589/ccs	1559
m54032_191201_124017/57803566/ccs	1559
m54032_191201_124017/58524669/ccs	1559
m54032_191201_124017/6095448/ccs	1559
m54032_191201_124017/28115018/ccs	1560
m54032_191201_124017/29425983/ccs	1560
m54032_191201_124017/35193508/ccs	1560
m54032_191201_124017/46727415/ccs	1561
m54032_191201_124017/53018704/ccs	1561
m54032_191201_124017/40960577/ccs	1562
m54032_191201_124017/63832512/ccs	1563
m54032_191201_124017/56820057/ccs	1564
m54032_191201_124017/65274732/ccs	1565
m54032_191201_124017/8454372/ccs	1565
m54032_191201_124017/23199909/ccs	1566
m54032_191201_124017/67829825/ccs	1566
m54032_191201_124017/28836733/ccs	1567
m54032_191201_124017/50201300/ccs	1568
m54032_191201_124017/51970536/ccs	1568
m54032_191201_124017/56951447/ccs	1568
m54032_191201_124017/62652652/ccs	1568
m54032_191201_124017/67567854/ccs	1568
m54032_191201_124017/15335956/ccs	1569
m54032_191201_124017/34603549/ccs	1570
m54032_191201_124017/56820152/ccs	1570
m54032_191201_124017/71434454/ccs	1570
m54032_191201_124017/24969484/ccs	1572
m54032_191201_124017/39190965/ccs	1572
m54032_191201_124017/16319316/ccs	1573
m54032_191201_124017/35783177/ccs	1573
m54032_191201_124017/61276329/ccs	1573
m54032_191201_124017/72876138/ccs	1573
m54032_191201_124017/19202412/ccs	1574
m54032_191201_124017/24249272/ccs	1575
m54032_191201_124017/56951239/ccs	1575
m54032_191201_124017/6619758/ccs	1575
m54032_191201_124017/69337908/ccs	1576
m54032_191201_124017/12255380/ccs	1577
m54032_191201_124017/30474378/ccs	1577
m54032_191201_124017/30671532/ccs	1577
m54032_191201_124017/40632406/ccs	1577
m54032_191201_124017/35783600/ccs	1578
m54032_191201_124017/38666837/ccs	1578
m54032_191201_124017/32113179/ccs	1579
m54032_191201_124017/48955464/ccs	1579
m54032_191201_124017/69796504/ccs	1579
m54032_191201_124017/29032762/ccs	1580
m54032_191201_124017/56034244/ccs	1580
m54032_191201_124017/35652180/ccs	1581
m54032_191201_124017/5832844/ccs	1581
m54032_191201_124017/25756362/ccs	1582
m54032_191201_124017/51774233/ccs	1582
m54032_191201_124017/57278769/ccs	1582
m54032_191201_124017/62849834/ccs	1582
m54032_191201_124017/16318980/ccs	1584
m54032_191201_124017/31064910/ccs	1584
m54032_191201_124017/40894820/ccs	1584
m54032_191201_124017/16908705/ccs	1586
m54032_191201_124017/37945770/ccs	1586
m54032_191201_124017/68223860/ccs	1587
m54032_191201_124017/16318597/ccs	1588
m54032_191201_124017/58982506/ccs	1588
m54032_191201_124017/31195960/ccs	1589
m54032_191201_124017/74646242/ccs	1589
m54032_191201_124017/26673571/ccs	1590
m54032_191201_124017/28508658/ccs	1590
m54032_191201_124017/46596197/ccs	1590
m54032_191201_124017/51839758/ccs	1590
m54032_191201_124017/31785261/ccs	1591
m54032_191201_124017/60883404/ccs	1591
m54032_191201_124017/13959307/ccs	1592
m54032_191201_124017/59507631/ccs	1592
m54032_191201_124017/71893372/ccs	1592
m54032_191201_124017/13894142/ccs	1593
m54032_191201_124017/16056593/ccs	1595
m54032_191201_124017/48038546/ccs	1595
m54032_191201_124017/58130947/ccs	1596
m54032_191201_124017/6815915/ccs	1596
m54032_191201_124017/69468887/ccs	1596
m54032_191201_124017/71565517/ccs	1596
m54032_191201_124017/39059853/ccs	1597
m54032_191201_124017/61342302/ccs	1597
m54032_191201_124017/30408954/ccs	1598
m54032_191201_124017/69534320/ccs	1598
m54032_191201_124017/35848863/ccs	1599
m54032_191201_124017/39060325/ccs	1599
m54032_191201_124017/66781357/ccs	1599
m54032_191201_124017/30277924/ccs	1600
m54032_191201_124017/38536068/ccs	1600
m54032_191201_124017/45548448/ccs	1600
m54032_191201_124017/66978456/ccs	1600
m54032_191201_124017/55312686/ccs	1601
m54032_191201_124017/34603635/ccs	1604
m54032_191201_124017/65798966/ccs	1604
m54032_191201_124017/72089961/ccs	1604
m54032_191201_124017/29688746/ccs	1605
m54032_191201_124017/10748400/ccs	1606
m54032_191201_124017/29885422/ccs	1606
m54032_191201_124017/13173221/ccs	1607
m54032_191201_124017/46138000/ccs	1608
m54032_191201_124017/63636058/ccs	1608
m54032_191201_124017/68551225/ccs	1608
m54032_191201_124017/28573929/ccs	1609
m54032_191201_124017/39388071/ccs	1609
m54032_191201_124017/65732694/ccs	1609
m54032_191201_124017/66388415/ccs	1609
m54032_191201_124017/11862298/ccs	1610
m54032_191201_124017/55837334/ccs	1610
m54032_191201_124017/69534416/ccs	1611
m54032_191201_124017/74056652/ccs	1613
m54032_191201_124017/25231974/ccs	1615
m54032_191201_124017/15467252/ccs	1616
m54032_191201_124017/39715027/ccs	1616
m54032_191201_124017/46202981/ccs	1616
m54032_191201_124017/6619982/ccs	1617
m54032_191201_124017/72548665/ccs	1617
m54032_191201_124017/30540691/ccs	1618
m54032_191201_124017/35783088/ccs	1618
m54032_191201_124017/39518654/ccs	1618
m54032_191201_124017/15532300/ccs	1619
m54032_191201_124017/22020331/ccs	1619
m54032_191201_124017/38929099/ccs	1619
m54032_191201_124017/42467954/ccs	1619
m54032_191201_124017/55575136/ccs	1619
m54032_191201_124017/36569420/ccs	1620
m54032_191201_124017/72025033/ccs	1620
m54032_191201_124017/12648971/ccs	1622
m54032_191201_124017/74580408/ccs	1622
m54032_191201_124017/32243897/ccs	1623
m54032_191201_124017/5505967/ccs	1623
m54032_191201_124017/63242835/ccs	1623
m54032_191201_124017/6357852/ccs	1623
m54032_191201_124017/10813840/ccs	1625
m54032_191201_124017/17040052/ccs	1625
m54032_191201_124017/68879283/ccs	1626
m54032_191201_124017/15270110/ccs	1627
m54032_191201_124017/28312042/ccs	1627
m54032_191201_124017/12845746/ccs	1628
m54032_191201_124017/26214833/ccs	1628
m54032_191201_124017/16646685/ccs	1629
m54032_191201_124017/21823865/ccs	1629
m54032_191201_124017/30737196/ccs	1629
m54032_191201_124017/5439699/ccs	1629
m54032_191201_124017/68682328/ccs	1629
m54032_191201_124017/30802172/ccs	1630
m54032_191201_124017/61276993/ccs	1630
m54032_191201_124017/17629558/ccs	1631
m54032_191201_124017/26477388/ccs	1631
m54032_191201_124017/37815003/ccs	1631
m54032_191201_124017/68812978/ccs	1631
m54032_191201_124017/42598562/ccs	1632
m54032_191201_124017/39453307/ccs	1633
m54032_191201_124017/47644840/ccs	1633
m54032_191201_124017/27983976/ccs	1634
m54032_191201_124017/53150309/ccs	1634
m54032_191201_124017/55051222/ccs	1634
m54032_191201_124017/55181678/ccs	1634
m54032_191201_124017/5571480/ccs	1634
m54032_191201_124017/32506561/ccs	1635
m54032_191201_124017/62915528/ccs	1635
m54032_191201_124017/45810374/ccs	1636
m54032_191201_124017/45482506/ccs	1637
m54032_191201_124017/49349125/ccs	1637
m54032_191201_124017/65011967/ccs	1637
m54032_191201_124017/7864997/ccs	1637
m54032_191201_124017/23266131/ccs	1638
m54032_191201_124017/24707257/ccs	1639
m54032_191201_124017/36766013/ccs	1639
m54032_191201_124017/54854643/ccs	1640
m54032_191201_124017/57541076/ccs	1641
m54032_191201_124017/5374733/ccs	1643
m54032_191201_124017/11076238/ccs	1644
m54032_191201_124017/22872461/ccs	1644
m54032_191201_124017/56492618/ccs	1645
m54032_191201_124017/71172332/ccs	1646
m54032_191201_124017/49676809/ccs	1649
m54032_191201_124017/52822980/ccs	1649
m54032_191201_124017/61080345/ccs	1651
m54032_191201_124017/64815554/ccs	1651
m54032_191201_124017/28443354/ccs	1652
m54032_191201_124017/16843034/ccs	1653
m54032_191201_124017/32244568/ccs	1653
m54032_191201_124017/55640992/ccs	1653
m54032_191201_124017/74122086/ccs	1653
m54032_191201_124017/9765656/ccs	1653
m54032_191201_124017/19399418/ccs	1654
m54032_191201_124017/36044944/ccs	1654
m54032_191201_124017/51380400/ccs	1655
m54032_191201_124017/54264051/ccs	1655
m54032_191201_124017/30212503/ccs	1656
m54032_191201_124017/55247017/ccs	1656
m54032_191201_124017/62128898/ccs	1656
m54032_191201_124017/8126823/ccs	1657
m54032_191201_124017/16646425/ccs	1658
m54032_191201_124017/31785157/ccs	1658
m54032_191201_124017/17367392/ccs	1659
m54032_191201_124017/69206942/ccs	1659
m54032_191201_124017/20840526/ccs	1660
m54032_191201_124017/30146765/ccs	1660
m54032_191201_124017/20054390/ccs	1661
m54032_191201_124017/11207006/ccs	1662
m54032_191201_124017/59048843/ccs	1662
m54032_191201_124017/72811291/ccs	1662
m54032_191201_124017/28378002/ccs	1663
m54032_191201_124017/36504182/ccs	1665
m54032_191201_124017/57803332/ccs	1665
m54032_191201_124017/64684466/ccs	1665
m54032_191201_124017/54592263/ccs	1666
m54032_191201_124017/58327296/ccs	1667
m54032_191201_124017/23724629/ccs	1669
m54032_191201_124017/46596551/ccs	1670
m54032_191201_124017/56099071/ccs	1670
m54032_191201_124017/18612460/ccs	1671
m54032_191201_124017/37487273/ccs	1671
m54032_191201_124017/72942016/ccs	1672
m54032_191201_124017/9831199/ccs	1672
m54032_191201_124017/33751754/ccs	1675
m54032_191201_124017/4719158/ccs	1675
m54032_191201_124017/51184545/ccs	1675
m54032_191201_124017/5571036/ccs	1675
m54032_191201_124017/6226867/ccs	1675
m54032_191201_124017/17236678/ccs	1676
m54032_191201_124017/69927761/ccs	1676
m54032_191201_124017/68616353/ccs	1677
m54032_191201_124017/45154765/ccs	1678
m54032_191201_124017/66716222/ccs	1678
m54032_191201_124017/12583423/ccs	1679
m54032_191201_124017/4391319/ccs	1679
m54032_191201_124017/49873038/ccs	1679
m54032_191201_124017/41025907/ccs	1680
m54032_191201_124017/40108751/ccs	1681
m54032_191201_124017/68485817/ccs	1681
m54032_191201_124017/43189115/ccs	1682
m54032_191201_124017/21430747/ccs	1683
m54032_191201_124017/68420551/ccs	1686
m54032_191201_124017/29295366/ccs	1687
m54032_191201_124017/39453569/ccs	1687
m54032_191201_124017/36962603/ccs	1688
m54032_191201_124017/44237490/ccs	1688
m54032_191201_124017/54985593/ccs	1688
m54032_191201_124017/65405209/ccs	1688
m54032_191201_124017/21037784/ccs	1689
m54032_191201_124017/29819446/ccs	1689
m54032_191201_124017/65667266/ccs	1689
m54032_191201_124017/24117352/ccs	1690
m54032_191201_124017/48562576/ccs	1690
m54032_191201_124017/63504759/ccs	1690
m54032_191201_124017/71172672/ccs	1690
m54032_191201_124017/21823594/ccs	1691
m54032_191201_124017/26214697/ccs	1691
m54032_191201_124017/30474791/ccs	1691
m54032_191201_124017/73859981/ccs	1691
m54032_191201_124017/15335760/ccs	1692
m54032_191201_124017/40239962/ccs	1692
m54032_191201_124017/56099385/ccs	1692
m54032_191201_124017/33620512/ccs	1693
m54032_191201_124017/40829449/ccs	1693
m54032_191201_124017/52888046/ccs	1693
m54032_191201_124017/33489118/ccs	1694
m54032_191201_124017/6488617/ccs	1694
m54032_191201_124017/29688565/ccs	1695
m54032_191201_124017/30933380/ccs	1695
m54032_191201_124017/44106176/ccs	1695
m54032_191201_124017/71368780/ccs	1695
m54032_191201_124017/20054778/ccs	1696
m54032_191201_124017/20775394/ccs	1696
m54032_191201_124017/56820272/ccs	1696
m54032_191201_124017/59572565/ccs	1696
m54032_191201_124017/26739422/ccs	1697
m54032_191201_124017/28180979/ccs	1697
m54032_191201_124017/48235357/ccs	1698
m54032_191201_124017/71369545/ccs	1698
m54032_191201_124017/57475719/ccs	1699
m54032_191201_124017/60752492/ccs	1699
m54032_191201_124017/35651904/ccs	1702
m54032_191201_124017/39846201/ccs	1702
m54032_191201_124017/61735451/ccs	1702
m54032_191201_124017/9830913/ccs	1702
m54032_191201_124017/38273841/ccs	1703
m54032_191201_124017/67502295/ccs	1703
m54032_191201_124017/69927495/ccs	1703
m54032_191201_124017/12124859/ccs	1704
m54032_191201_124017/47055453/ccs	1704
m54032_191201_124017/22610459/ccs	1706
m54032_191201_124017/25100372/ccs	1706
m54032_191201_124017/43057789/ccs	1706
m54032_191201_124017/50463516/ccs	1706
m54032_191201_124017/69468735/ccs	1706
m54032_191201_124017/18874941/ccs	1707
m54032_191201_124017/59900650/ccs	1707
m54032_191201_124017/65405687/ccs	1707
m54032_191201_124017/10027592/ccs	1708
m54032_191201_124017/12845171/ccs	1708
m54032_191201_124017/59965997/ccs	1708
m54032_191201_124017/71631129/ccs	1708
m54032_191201_124017/45744637/ccs	1709
m54032_191201_124017/35061990/ccs	1710
m54032_191201_124017/5964286/ccs	1710
m54032_191201_124017/26673949/ccs	1711
m54032_191201_124017/26804527/ccs	1711
m54032_191201_124017/55967857/ccs	1711
m54032_191201_124017/60883074/ccs	1711
m54032_191201_124017/27591639/ccs	1712
m54032_191201_124017/45744325/ccs	1712
m54032_191201_124017/61145566/ccs	1712
m54032_191201_124017/45482256/ccs	1713
m54032_191201_124017/23397327/ccs	1716
m54032_191201_124017/46400203/ccs	1716
m54032_191201_124017/61866986/ccs	1716
m54032_191201_124017/44499313/ccs	1717
m54032_191201_124017/39518432/ccs	1719
m54032_191201_124017/54067280/ccs	1719
m54032_191201_124017/18940006/ccs	1721
m54032_191201_124017/46661731/ccs	1721
m54032_191201_124017/48300161/ccs	1721
m54032_191201_124017/6815906/ccs	1721
m54032_191201_124017/61866844/ccs	1722
m54032_191201_124017/6488736/ccs	1722
m54032_191201_124017/29688337/ccs	1723
m54032_191201_124017/48431619/ccs	1723
m54032_191201_124017/71893409/ccs	1723
m54032_191201_124017/7275337/ccs	1723
m54032_191201_124017/40567456/ccs	1724
m54032_191201_124017/39649594/ccs	1725
m54032_191201_124017/58261663/ccs	1725
m54032_191201_124017/64488027/ccs	1725
m54032_191201_124017/13631923/ccs	1726
m54032_191201_124017/61604483/ccs	1726
m54032_191201_124017/62063353/ccs	1726
m54032_191201_124017/10355520/ccs	1727
m54032_191201_124017/20316587/ccs	1727
m54032_191201_124017/20709451/ccs	1727
m54032_191201_124017/5309411/ccs	1727
m54032_191201_124017/5440220/ccs	1727
m54032_191201_124017/30933689/ccs	1728
m54032_191201_124017/32833751/ccs	1729
m54032_191201_124017/49938554/ccs	1729
m54032_191201_124017/60162650/ccs	1729
m54032_191201_124017/36045171/ccs	1730
m54032_191201_124017/69665303/ccs	1730
m54032_191201_124017/66126739/ccs	1731
m54032_191201_124017/23331333/ccs	1732
m54032_191201_124017/35979799/ccs	1732
m54032_191201_124017/58131364/ccs	1732
m54032_191201_124017/14353095/ccs	1733
m54032_191201_124017/63177506/ccs	1733
m54032_191201_124017/65995248/ccs	1736
m54032_191201_124017/38076787/ccs	1737
m54032_191201_124017/25625424/ccs	1738
m54032_191201_124017/32505940/ccs	1738
m54032_191201_124017/57934693/ccs	1738
m54032_191201_124017/5374109/ccs	1739
m54032_191201_124017/54395217/ccs	1739
m54032_191201_124017/22282728/ccs	1740
m54032_191201_124017/24183054/ccs	1740
m54032_191201_124017/57410068/ccs	1740
m54032_191201_124017/33816748/ccs	1741
m54032_191201_124017/38207915/ccs	1741
m54032_191201_124017/60293886/ccs	1741
m54032_191201_124017/68682704/ccs	1741
m54032_191201_124017/71959037/ccs	1741
m54032_191201_124017/12976267/ccs	1742
m54032_191201_124017/40239673/ccs	1742
m54032_191201_124017/46858508/ccs	1742
m54032_191201_124017/64881545/ccs	1742
m54032_191201_124017/73925038/ccs	1742
m54032_191201_124017/51183807/ccs	1743
m54032_191201_124017/53412380/ccs	1743
m54032_191201_124017/54591582/ccs	1743
m54032_191201_124017/58000117/ccs	1743
m54032_191201_124017/43844331/ccs	1744
m54032_191201_124017/46661886/ccs	1744
m54032_191201_124017/71631084/ccs	1744
m54032_191201_124017/17301853/ccs	1745
m54032_191201_124017/23003257/ccs	1745
m54032_191201_124017/53019379/ccs	1745
m54032_191201_124017/54461021/ccs	1745
m54032_191201_124017/66847323/ccs	1745
m54032_191201_124017/23396420/ccs	1746
m54032_191201_124017/34537566/ccs	1746
m54032_191201_124017/43254102/ccs	1746
m54032_191201_124017/61539054/ccs	1746
m54032_191201_124017/18088799/ccs	1747
m54032_191201_124017/42206178/ccs	1747
m54032_191201_124017/43385003/ccs	1747
m54032_191201_124017/52822450/ccs	1747
m54032_191201_124017/55837435/ccs	1747
m54032_191201_124017/68289486/ccs	1747
m54032_191201_124017/72549052/ccs	1747
m54032_191201_124017/8978737/ccs	1747
m54032_191201_124017/12124461/ccs	1748
m54032_191201_124017/16319193/ccs	1748
m54032_191201_124017/26149467/ccs	1748
m54032_191201_124017/35652448/ccs	1748
m54032_191201_124017/35783259/ccs	1748
m54032_191201_124017/36897603/ccs	1748
m54032_191201_124017/39453237/ccs	1748
m54032_191201_124017/40174440/ccs	1748
m54032_191201_124017/40501345/ccs	1748
m54032_191201_124017/4391381/ccs	1748
m54032_191201_124017/4850529/ccs	1748
m54032_191201_124017/54067414/ccs	1748
m54032_191201_124017/62063077/ccs	1748
m54032_191201_124017/6881997/ccs	1748
m54032_191201_124017/10420884/ccs	1749
m54032_191201_124017/11403745/ccs	1749
m54032_191201_124017/13173536/ccs	1749
m54032_191201_124017/15794459/ccs	1749
m54032_191201_124017/16908957/ccs	1749
m54032_191201_124017/19726773/ccs	1749
m54032_191201_124017/24838401/ccs	1749
m54032_191201_124017/26542732/ccs	1749
m54032_191201_124017/28771208/ccs	1749
m54032_191201_124017/32637407/ccs	1749
m54032_191201_124017/34537705/ccs	1749
m54032_191201_124017/35717619/ccs	1749
m54032_191201_124017/39125933/ccs	1749
m54032_191201_124017/39977739/ccs	1749
m54032_191201_124017/41549950/ccs	1749
m54032_191201_124017/41615812/ccs	1749
m54032_191201_124017/43581901/ccs	1749
m54032_191201_124017/46530944/ccs	1749
m54032_191201_124017/47841928/ccs	1749
m54032_191201_124017/51118732/ccs	1749
m54032_191201_124017/51249497/ccs	1749
m54032_191201_124017/56886230/ccs	1749
m54032_191201_124017/70910364/ccs	1749
m54032_191201_124017/72155883/ccs	1749
m54032_191201_124017/11600452/ccs	1750
m54032_191201_124017/15467126/ccs	1750
m54032_191201_124017/20512952/ccs	1750
m54032_191201_124017/21431152/ccs	1750
m54032_191201_124017/23003897/ccs	1750
m54032_191201_124017/24314384/ccs	1750
m54032_191201_124017/24641976/ccs	1750
m54032_191201_124017/24773248/ccs	1750
m54032_191201_124017/26411748/ccs	1750
m54032_191201_124017/26477360/ccs	1750
m54032_191201_124017/27919169/ccs	1750
m54032_191201_124017/33293287/ccs	1750
m54032_191201_124017/36111092/ccs	1750
m54032_191201_124017/36438626/ccs	1750
m54032_191201_124017/36439017/ccs	1750
m54032_191201_124017/37224995/ccs	1750
m54032_191201_124017/37683979/ccs	1750
m54032_191201_124017/39321785/ccs	1750
m54032_191201_124017/41222432/ccs	1750
m54032_191201_124017/41222504/ccs	1750
m54032_191201_124017/42598804/ccs	1750
m54032_191201_124017/42926745/ccs	1750
m54032_191201_124017/5046790/ccs	1750
m54032_191201_124017/50528348/ccs	1750
m54032_191201_124017/5112432/ccs	1750
m54032_191201_124017/51839477/ccs	1750
m54032_191201_124017/52166949/ccs	1750
m54032_191201_124017/52757304/ccs	1750
m54032_191201_124017/55509208/ccs	1750
m54032_191201_124017/56427170/ccs	1750
m54032_191201_124017/57344844/ccs	1750
m54032_191201_124017/59768977/ccs	1750
m54032_191201_124017/61932138/ccs	1750
m54032_191201_124017/63374208/ccs	1750
m54032_191201_124017/63439685/ccs	1750
m54032_191201_124017/6357569/ccs	1750
m54032_191201_124017/63635550/ccs	1750
m54032_191201_124017/64094947/ccs	1750
m54032_191201_124017/6947464/ccs	1750
m54032_191201_124017/72286282/ccs	1750
m54032_191201_124017/8127194/ccs	1750
m54032_191201_124017/9306435/ccs	1750
m54032_191201_124017/10158227/ccs	1751
m54032_191201_124017/10289738/ccs	1751
m54032_191201_124017/11600447/ccs	1751
m54032_191201_124017/13894243/ccs	1751
m54032_191201_124017/14156213/ccs	1751
m54032_191201_124017/14418587/ccs	1751
m54032_191201_124017/15270218/ccs	1751
m54032_191201_124017/15991486/ccs	1751
m54032_191201_124017/16646407/ccs	1751
m54032_191201_124017/16843744/ccs	1751
m54032_191201_124017/17105150/ccs	1751
m54032_191201_124017/18350483/ccs	1751
m54032_191201_124017/18678723/ccs	1751
m54032_191201_124017/18940544/ccs	1751
m54032_191201_124017/19792551/ccs	1751
m54032_191201_124017/22282830/ccs	1751
m54032_191201_124017/24445404/ccs	1751
m54032_191201_124017/24904264/ccs	1751
m54032_191201_124017/25756078/ccs	1751
m54032_191201_124017/26411875/ccs	1751
m54032_191201_124017/27001779/ccs	1751
m54032_191201_124017/27263293/ccs	1751
m54032_191201_124017/27394305/ccs	1751
m54032_191201_124017/28115093/ccs	1751
m54032_191201_124017/28443038/ccs	1751
m54032_191201_124017/30671777/ccs	1751
m54032_191201_124017/33489877/ccs	1751
m54032_191201_124017/35192963/ccs	1751
m54032_191201_124017/36176595/ccs	1751
m54032_191201_124017/36569584/ccs	1751
m54032_191201_124017/36700963/ccs	1751
m54032_191201_124017/39584262/ccs	1751
m54032_191201_124017/39584684/ccs	1751
m54032_191201_124017/42140081/ccs	1751
m54032_191201_124017/42336597/ccs	1751
m54032_191201_124017/42598522/ccs	1751
m54032_191201_124017/4326323/ccs	1751
m54032_191201_124017/45351291/ccs	1751
m54032_191201_124017/46006841/ccs	1751
m54032_191201_124017/46858326/ccs	1751
m54032_191201_124017/47448206/ccs	1751
m54032_191201_124017/49217698/ccs	1751
m54032_191201_124017/49545798/ccs	1751
m54032_191201_124017/51577309/ccs	1751
m54032_191201_124017/51905526/ccs	1751
m54032_191201_124017/53215718/ccs	1751
m54032_191201_124017/53477714/ccs	1751
m54032_191201_124017/53805417/ccs	1751
m54032_191201_124017/55247660/ccs	1751
m54032_191201_124017/55444065/ccs	1751
m54032_191201_124017/57803302/ccs	1751
m54032_191201_124017/58393215/ccs	1751
m54032_191201_124017/61866068/ccs	1751
m54032_191201_124017/62587170/ccs	1751
m54032_191201_124017/64291049/ccs	1751
m54032_191201_124017/65732724/ccs	1751
m54032_191201_124017/66323079/ccs	1751
m54032_191201_124017/66454271/ccs	1751
m54032_191201_124017/66716190/ccs	1751
m54032_191201_124017/67830362/ccs	1751
m54032_191201_124017/70451912/ccs	1751
m54032_191201_124017/71958687/ccs	1751
m54032_191201_124017/72155312/ccs	1751
m54032_191201_124017/73204648/ccs	1751
m54032_191201_124017/7537083/ccs	1751
m54032_191201_124017/7537634/ccs	1751
m54032_191201_124017/8913887/ccs	1751
m54032_191201_124017/9634207/ccs	1751
m54032_191201_124017/9830505/ccs	1751
m54032_191201_124017/10486030/ccs	1752
m54032_191201_124017/11141380/ccs	1752
m54032_191201_124017/12386627/ccs	1752
m54032_191201_124017/12451999/ccs	1752
m54032_191201_124017/12780307/ccs	1752
m54032_191201_124017/14221396/ccs	1752
m54032_191201_124017/14877361/ccs	1752
m54032_191201_124017/15139043/ccs	1752
m54032_191201_124017/15532284/ccs	1752
m54032_191201_124017/15664104/ccs	1752
m54032_191201_124017/16253073/ccs	1752
m54032_191201_124017/16318991/ccs	1752
m54032_191201_124017/17891943/ccs	1752
m54032_191201_124017/18153654/ccs	1752
m54032_191201_124017/18154327/ccs	1752
m54032_191201_124017/18350573/ccs	1752
m54032_191201_124017/18744000/ccs	1752
m54032_191201_124017/19530323/ccs	1752
m54032_191201_124017/19726437/ccs	1752
m54032_191201_124017/20251338/ccs	1752
m54032_191201_124017/21365582/ccs	1752
m54032_191201_124017/21823990/ccs	1752
m54032_191201_124017/22413787/ccs	1752
m54032_191201_124017/22676385/ccs	1752
m54032_191201_124017/24052441/ccs	1752
m54032_191201_124017/24117940/ccs	1752
m54032_191201_124017/24904341/ccs	1752
m54032_191201_124017/25494386/ccs	1752
m54032_191201_124017/25953017/ccs	1752
m54032_191201_124017/26477318/ccs	1752
m54032_191201_124017/26607975/ccs	1752
m54032_191201_124017/27197712/ccs	1752
m54032_191201_124017/27460355/ccs	1752
m54032_191201_124017/27722187/ccs	1752
m54032_191201_124017/28639723/ccs	1752
m54032_191201_124017/28639818/ccs	1752
m54032_191201_124017/28770723/ccs	1752
m54032_191201_124017/29229902/ccs	1752
m54032_191201_124017/30016183/ccs	1752
m54032_191201_124017/30146985/ccs	1752
m54032_191201_124017/31720251/ccs	1752
m54032_191201_124017/32243793/ccs	1752
m54032_191201_124017/32702728/ccs	1752
m54032_191201_124017/32703098/ccs	1752
m54032_191201_124017/33161403/ccs	1752
m54032_191201_124017/33292429/ccs	1752
m54032_191201_124017/33620902/ccs	1752
m54032_191201_124017/34144804/ccs	1752
m54032_191201_124017/34603781/ccs	1752
m54032_191201_124017/34800357/ccs	1752
m54032_191201_124017/35455643/ccs	1752
m54032_191201_124017/36307663/ccs	1752
m54032_191201_124017/37290451/ccs	1752
m54032_191201_124017/37290590/ccs	1752
m54032_191201_124017/37356485/ccs	1752
m54032_191201_124017/38011788/ccs	1752
m54032_191201_124017/39125786/ccs	1752
m54032_191201_124017/40043317/ccs	1752
m54032_191201_124017/40435828/ccs	1752
m54032_191201_124017/41878266/ccs	1752
m54032_191201_124017/41878389/ccs	1752
m54032_191201_124017/42664602/ccs	1752
m54032_191201_124017/42926903/ccs	1752
m54032_191201_124017/43058044/ccs	1752
m54032_191201_124017/43319973/ccs	1752
m54032_191201_124017/43974994/ccs	1752
m54032_191201_124017/45089723/ccs	1752
m54032_191201_124017/45220436/ccs	1752
m54032_191201_124017/45875891/ccs	1752
m54032_191201_124017/4588524/ccs	1752
m54032_191201_124017/46138239/ccs	1752
m54032_191201_124017/46465462/ccs	1752
m54032_191201_124017/4653569/ccs	1752
m54032_191201_124017/46596174/ccs	1752
m54032_191201_124017/46727855/ccs	1752
m54032_191201_124017/4719008/ccs	1752
m54032_191201_124017/47382947/ccs	1752
m54032_191201_124017/48431361/ccs	1752
m54032_191201_124017/48694100/ccs	1752
m54032_191201_124017/48955639/ccs	1752
m54032_191201_124017/4915774/ccs	1752
m54032_191201_124017/49939156/ccs	1752
m54032_191201_124017/51118336/ccs	1752
m54032_191201_124017/5177833/ccs	1752
m54032_191201_124017/5178151/ccs	1752
m54032_191201_124017/52429232/ccs	1752
m54032_191201_124017/52625786/ccs	1752
m54032_191201_124017/52691835/ccs	1752
m54032_191201_124017/53478067/ccs	1752
m54032_191201_124017/53936562/ccs	1752
m54032_191201_124017/5439659/ccs	1752
m54032_191201_124017/54460896/ccs	1752
m54032_191201_124017/54657591/ccs	1752
m54032_191201_124017/54723264/ccs	1752
m54032_191201_124017/54985584/ccs	1752
m54032_191201_124017/55837686/ccs	1752
m54032_191201_124017/56033495/ccs	1752
m54032_191201_124017/56296045/ccs	1752
m54032_191201_124017/57475974/ccs	1752
m54032_191201_124017/58851897/ccs	1752
m54032_191201_124017/59179942/ccs	1752
m54032_191201_124017/59835008/ccs	1752
m54032_191201_124017/60162813/ccs	1752
m54032_191201_124017/60293876/ccs	1752
m54032_191201_124017/60621080/ccs	1752
m54032_191201_124017/61800971/ccs	1752
m54032_191201_124017/62325469/ccs	1752
m54032_191201_124017/62390479/ccs	1752
m54032_191201_124017/64029073/ccs	1752
m54032_191201_124017/64619496/ccs	1752
m54032_191201_124017/65930222/ccs	1752
m54032_191201_124017/66650522/ccs	1752
m54032_191201_124017/66781586/ccs	1752
m54032_191201_124017/66977856/ccs	1752
m54032_191201_124017/67305842/ccs	1752
m54032_191201_124017/67633443/ccs	1752
m54032_191201_124017/68223735/ccs	1752
m54032_191201_124017/68551640/ccs	1752
m54032_191201_124017/68944639/ccs	1752
m54032_191201_124017/71303386/ccs	1752
[truncated: 1,473 more rows]
