# Supplementary material for: Retrieval of long DNA reads from herbarium specimens
Source: AoB Plants. 2023 Nov 8;15(6):plad074. doi: 10.1093/aobpla/plad074 (PMC10735254; doi:10.1093/aobpla/plad074)
Supplement: plad074_suppl_Supplementary_Appendix_S4_13 [file plad074_suppl_supplementary_appendix_s4_13.xlsx]

## Sheet: Feuille 1
ReadID	ReadLength
m54032_191201_124017/53280893/ccs	22
m54032_191201_124017/56098907/ccs	348
m54032_191201_124017/42598758/ccs	426
m54032_191201_124017/47448199/ccs	456
m54032_191201_124017/46138003/ccs	466
m54032_191201_124017/6685238/ccs	478
m54032_191201_124017/37815160/ccs	495
m54032_191201_124017/35717644/ccs	501
m54032_191201_124017/58261946/ccs	502
m54032_191201_124017/26018520/ccs	504
m54032_191201_124017/37225253/ccs	507
m54032_191201_124017/62718661/ccs	518
m54032_191201_124017/57803774/ccs	537
m54032_191201_124017/20513141/ccs	543
m54032_191201_124017/23134602/ccs	543
m54032_191201_124017/48431510/ccs	550
m54032_191201_124017/4325820/ccs	553
m54032_191201_124017/44761600/ccs	556
m54032_191201_124017/35455111/ccs	559
m54032_191201_124017/58590031/ccs	560
m54032_191201_124017/72286922/ccs	560
m54032_191201_124017/50921669/ccs	577
m54032_191201_124017/49283831/ccs	580
m54032_191201_124017/32374973/ccs	582
m54032_191201_124017/69272170/ccs	582
m54032_191201_124017/49218412/ccs	587
m54032_191201_124017/20841180/ccs	588
m54032_191201_124017/59965809/ccs	595
m54032_191201_124017/15925882/ccs	601
m54032_191201_124017/52625536/ccs	602
m54032_191201_124017/22676458/ccs	615
m54032_191201_124017/35848403/ccs	619
m54032_191201_124017/8847883/ccs	631
m54032_191201_124017/64946748/ccs	634
m54032_191201_124017/69010168/ccs	639
m54032_191201_124017/69403205/ccs	644
m54032_191201_124017/37159357/ccs	646
m54032_191201_124017/51708649/ccs	646
m54032_191201_124017/52953617/ccs	659
m54032_191201_124017/11600361/ccs	666
m54032_191201_124017/48628257/ccs	666
m54032_191201_124017/26018361/ccs	670
m54032_191201_124017/43975534/ccs	687
m54032_191201_124017/44826903/ccs	691
m54032_191201_124017/48496732/ccs	700
m54032_191201_124017/34079730/ccs	704
m54032_191201_124017/60621439/ccs	705
m54032_191201_124017/42074386/ccs	718
m54032_191201_124017/36372547/ccs	720
m54032_191201_124017/11141237/ccs	722
m54032_191201_124017/46662159/ccs	723
m54032_191201_124017/43581903/ccs	725
m54032_191201_124017/5111873/ccs	725
m54032_191201_124017/59703851/ccs	725
m54032_191201_124017/37290181/ccs	727
m54032_191201_124017/42270958/ccs	729
m54032_191201_124017/73138803/ccs	732
m54032_191201_124017/7340190/ccs	732
m54032_191201_124017/13173359/ccs	736
m54032_191201_124017/67044263/ccs	739
m54032_191201_124017/54460717/ccs	740
m54032_191201_124017/44368722/ccs	743
m54032_191201_124017/16122779/ccs	744
m54032_191201_124017/19464446/ccs	744
m54032_191201_124017/58458485/ccs	744
m54032_191201_124017/37880276/ccs	746
m54032_191201_124017/42598558/ccs	746
m54032_191201_124017/74318191/ccs	752
m54032_191201_124017/36438360/ccs	756
m54032_191201_124017/10092895/ccs	757
m54032_191201_124017/8717073/ccs	762
m54032_191201_124017/15467427/ccs	763
m54032_191201_124017/64815493/ccs	764
m54032_191201_124017/16908816/ccs	766
m54032_191201_124017/38797720/ccs	766
m54032_191201_124017/25624877/ccs	767
m54032_191201_124017/27460025/ccs	767
m54032_191201_124017/40371072/ccs	767
m54032_191201_124017/45482116/ccs	767
m54032_191201_124017/4915266/ccs	767
m54032_191201_124017/21889213/ccs	768
m54032_191201_124017/22675861/ccs	768
m54032_191201_124017/39125999/ccs	768
m54032_191201_124017/58655521/ccs	768
m54032_191201_124017/67698904/ccs	768
m54032_191201_124017/24969790/ccs	769
m54032_191201_124017/35324514/ccs	769
m54032_191201_124017/42271514/ccs	769
m54032_191201_124017/26870149/ccs	770
m54032_191201_124017/28967677/ccs	770
m54032_191201_124017/33030293/ccs	770
m54032_191201_124017/63374193/ccs	770
m54032_191201_124017/70058808/ccs	770
m54032_191201_124017/54395593/ccs	771
m54032_191201_124017/56033674/ccs	771
m54032_191201_124017/35651791/ccs	772
m54032_191201_124017/8388922/ccs	772
m54032_191201_124017/57869105/ccs	773
m54032_191201_124017/57934710/ccs	773
m54032_191201_124017/65077329/ccs	774
m54032_191201_124017/11011012/ccs	775
m54032_191201_124017/28967199/ccs	775
m54032_191201_124017/4326380/ccs	776
m54032_191201_124017/27001211/ccs	778
m54032_191201_124017/54657218/ccs	778
m54032_191201_124017/62784204/ccs	778
m54032_191201_124017/73007177/ccs	778
m54032_191201_124017/8651591/ccs	781
m54032_191201_124017/65274772/ccs	786
m54032_191201_124017/42598600/ccs	787
m54032_191201_124017/39256880/ccs	788
m54032_191201_124017/38470635/ccs	789
m54032_191201_124017/16319213/ccs	791
m54032_191201_124017/10617651/ccs	797
m54032_191201_124017/6489066/ccs	798
m54032_191201_124017/46072442/ccs	800
m54032_191201_124017/52888146/ccs	801
m54032_191201_124017/64946256/ccs	804
m54032_191201_124017/35849095/ccs	806
m54032_191201_124017/62062937/ccs	806
m54032_191201_124017/68747657/ccs	808
m54032_191201_124017/13763167/ccs	809
m54032_191201_124017/25887565/ccs	810
m54032_191201_124017/63439768/ccs	810
m54032_191201_124017/48628252/ccs	813
m54032_191201_124017/9110309/ccs	814
m54032_191201_124017/72417906/ccs	816
m54032_191201_124017/39911705/ccs	820
m54032_191201_124017/62129064/ccs	820
m54032_191201_124017/70845239/ccs	823
m54032_191201_124017/62915395/ccs	824
m54032_191201_124017/29885073/ccs	828
m54032_191201_124017/42861475/ccs	828
m54032_191201_124017/36831834/ccs	829
m54032_191201_124017/45679319/ccs	830
m54032_191201_124017/5440178/ccs	831
m54032_191201_124017/57410054/ccs	832
m54032_191201_124017/33358262/ccs	833
m54032_191201_124017/8454704/ccs	833
m54032_191201_124017/53608608/ccs	835
m54032_191201_124017/44958637/ccs	836
m54032_191201_124017/73334865/ccs	836
m54032_191201_124017/26936156/ccs	839
m54032_191201_124017/65209259/ccs	839
m54032_191201_124017/5636915/ccs	840
m54032_191201_124017/20709974/ccs	841
m54032_191201_124017/28639601/ccs	841
m54032_191201_124017/31195333/ccs	841
m54032_191201_124017/66978254/ccs	846
m54032_191201_124017/71172813/ccs	847
m54032_191201_124017/34407088/ccs	857
m54032_191201_124017/60621170/ccs	859
m54032_191201_124017/8061870/ccs	861
m54032_191201_124017/23462353/ccs	862
m54032_191201_124017/35849191/ccs	862
m54032_191201_124017/52888508/ccs	863
m54032_191201_124017/64290904/ccs	867
m54032_191201_124017/55443925/ccs	869
m54032_191201_124017/9240737/ccs	869
m54032_191201_124017/5833687/ccs	870
m54032_191201_124017/28639418/ccs	872
m54032_191201_124017/54723113/ccs	872
m54032_191201_124017/5767607/ccs	874
m54032_191201_124017/30015958/ccs	875
m54032_191201_124017/55706085/ccs	875
m54032_191201_124017/62980659/ccs	877
m54032_191201_124017/6816694/ccs	878
m54032_191201_124017/35914237/ccs	879
m54032_191201_124017/33424174/ccs	881
m54032_191201_124017/58000198/ccs	883
m54032_191201_124017/22807496/ccs	884
m54032_191201_124017/24182946/ccs	884
m54032_191201_124017/43778589/ccs	884
m54032_191201_124017/67044120/ccs	884
m54032_191201_124017/21365399/ccs	885
m54032_191201_124017/25232151/ccs	885
m54032_191201_124017/69862048/ccs	885
m54032_191201_124017/41550507/ccs	886
m54032_191201_124017/18809756/ccs	887
m54032_191201_124017/11075681/ccs	888
m54032_191201_124017/32768629/ccs	888
m54032_191201_124017/42206172/ccs	888
m54032_191201_124017/59048670/ccs	888
m54032_191201_124017/66715912/ccs	888
m54032_191201_124017/9044116/ccs	888
m54032_191201_124017/38142862/ccs	889
m54032_191201_124017/46793691/ccs	889
m54032_191201_124017/51774340/ccs	889
m54032_191201_124017/24970075/ccs	890
m54032_191201_124017/30737233/ccs	890
m54032_191201_124017/34799817/ccs	890
m54032_191201_124017/44957992/ccs	890
m54032_191201_124017/46924415/ccs	890
m54032_191201_124017/60621657/ccs	890
m54032_191201_124017/73990875/ccs	890
m54032_191201_124017/74187600/ccs	890
m54032_191201_124017/7667983/ccs	890
m54032_191201_124017/11207353/ccs	891
m54032_191201_124017/17563919/ccs	891
m54032_191201_124017/17957687/ccs	891
m54032_191201_124017/18481896/ccs	891
m54032_191201_124017/27590745/ccs	891
m54032_191201_124017/29819458/ccs	891
m54032_191201_124017/39846446/ccs	891
m54032_191201_124017/43123660/ccs	891
m54032_191201_124017/50791013/ccs	891
m54032_191201_124017/5505217/ccs	891
m54032_191201_124017/55182199/ccs	891
m54032_191201_124017/5702345/ccs	891
m54032_191201_124017/57213040/ccs	891
m54032_191201_124017/57213595/ccs	891
m54032_191201_124017/5964115/ccs	891
m54032_191201_124017/60949239/ccs	891
m54032_191201_124017/61800910/ccs	891
m54032_191201_124017/64029486/ccs	891
m54032_191201_124017/6423357/ccs	891
m54032_191201_124017/6947647/ccs	891
m54032_191201_124017/9896532/ccs	891
m54032_191201_124017/10683047/ccs	892
m54032_191201_124017/11206893/ccs	892
m54032_191201_124017/14877322/ccs	892
m54032_191201_124017/17105028/ccs	892
m54032_191201_124017/17826499/ccs	892
m54032_191201_124017/18416108/ccs	892
m54032_191201_124017/18613180/ccs	892
m54032_191201_124017/18678007/ccs	892
m54032_191201_124017/19203045/ccs	892
m54032_191201_124017/19333538/ccs	892
m54032_191201_124017/20579230/ccs	892
m54032_191201_124017/26542752/ccs	892
m54032_191201_124017/27067383/ccs	892
m54032_191201_124017/28704915/ccs	892
m54032_191201_124017/31588533/ccs	892
m54032_191201_124017/32047610/ccs	892
m54032_191201_124017/37684009/ccs	892
m54032_191201_124017/37749582/ccs	892
m54032_191201_124017/38273933/ccs	892
m54032_191201_124017/4391604/ccs	892
m54032_191201_124017/45613311/ccs	892
m54032_191201_124017/49676652/ccs	892
m54032_191201_124017/56165235/ccs	892
m54032_191201_124017/56885923/ccs	892
m54032_191201_124017/59179913/ccs	892
m54032_191201_124017/63176919/ccs	892
m54032_191201_124017/64028985/ccs	892
m54032_191201_124017/67109763/ccs	892
m54032_191201_124017/67568371/ccs	892
m54032_191201_124017/67961622/ccs	892
m54032_191201_124017/70385803/ccs	892
m54032_191201_124017/71500367/ccs	892
m54032_191201_124017/7406171/ccs	892
m54032_191201_124017/12189976/ccs	893
m54032_191201_124017/13304187/ccs	893
m54032_191201_124017/15532889/ccs	893
m54032_191201_124017/17105185/ccs	893
m54032_191201_124017/20382465/ccs	893
m54032_191201_124017/20513261/ccs	893
m54032_191201_124017/21168798/ccs	893
m54032_191201_124017/23658833/ccs	893
m54032_191201_124017/25887485/ccs	893
m54032_191201_124017/27329012/ccs	893
m54032_191201_124017/27459950/ccs	893
m54032_191201_124017/30868011/ccs	893
m54032_191201_124017/45940898/ccs	893
m54032_191201_124017/47645010/ccs	893
m54032_191201_124017/48234932/ccs	893
m54032_191201_124017/49479908/ccs	893
m54032_191201_124017/51643200/ccs	893
m54032_191201_124017/5636679/ccs	893
m54032_191201_124017/56492471/ccs	893
m54032_191201_124017/5898363/ccs	893
m54032_191201_124017/60620895/ccs	893
m54032_191201_124017/60818430/ccs	893
m54032_191201_124017/62981079/ccs	893
m54032_191201_124017/6750579/ccs	893
m54032_191201_124017/69861823/ccs	893
m54032_191201_124017/71368932/ccs	893
m54032_191201_124017/15073528/ccs	894
m54032_191201_124017/17498456/ccs	894
m54032_191201_124017/24903922/ccs	894
m54032_191201_124017/33423520/ccs	894
m54032_191201_124017/37749241/ccs	894
m54032_191201_124017/38666393/ccs	894
m54032_191201_124017/39191114/ccs	894
m54032_191201_124017/4194570/ccs	894
m54032_191201_124017/4588040/ccs	894
m54032_191201_124017/50398103/ccs	894
m54032_191201_124017/51053522/ccs	894
m54032_191201_124017/59637930/ccs	894
m54032_191201_124017/63439679/ccs	894
m54032_191201_124017/64226095/ccs	894
m54032_191201_124017/6750929/ccs	894
m54032_191201_124017/71958734/ccs	894
m54032_191201_124017/24707543/ccs	895
m54032_191201_124017/30475046/ccs	895
m54032_191201_124017/34144475/ccs	895
m54032_191201_124017/34341633/ccs	895
m54032_191201_124017/46072467/ccs	895
m54032_191201_124017/48890246/ccs	895
m54032_191201_124017/52166906/ccs	895
m54032_191201_124017/55181895/ccs	895
m54032_191201_124017/61210936/ccs	895
m54032_191201_124017/73269418/ccs	895
m54032_191201_124017/7537071/ccs	895
m54032_191201_124017/11076208/ccs	896
m54032_191201_124017/36831769/ccs	896
m54032_191201_124017/38601467/ccs	896
m54032_191201_124017/39387294/ccs	896
m54032_191201_124017/41615891/ccs	896
m54032_191201_124017/60228510/ccs	896
m54032_191201_124017/6029779/ccs	896
m54032_191201_124017/70910187/ccs	896
m54032_191201_124017/17236083/ccs	897
m54032_191201_124017/20775567/ccs	897
m54032_191201_124017/27918544/ccs	897
m54032_191201_124017/33751428/ccs	897
m54032_191201_124017/44499450/ccs	897
m54032_191201_124017/46530878/ccs	897
m54032_191201_124017/71631327/ccs	897
m54032_191201_124017/12190216/ccs	898
m54032_191201_124017/36700332/ccs	898
m54032_191201_124017/46006869/ccs	898
m54032_191201_124017/44958686/ccs	899
m54032_191201_124017/49676404/ccs	899
m54032_191201_124017/56819927/ccs	899
m54032_191201_124017/69207032/ccs	899
m54032_191201_124017/8454390/ccs	899
m54032_191201_124017/30933751/ccs	900
m54032_191201_124017/31982204/ccs	900
m54032_191201_124017/29426540/ccs	901
m54032_191201_124017/46792840/ccs	901
m54032_191201_124017/50594061/ccs	901
m54032_191201_124017/73335035/ccs	901
m54032_191201_124017/11665489/ccs	902
m54032_191201_124017/37290361/ccs	902
m54032_191201_124017/47120988/ccs	902
m54032_191201_124017/72155506/ccs	902
m54032_191201_124017/29687985/ccs	903
m54032_191201_124017/16580838/ccs	904
m54032_191201_124017/36832141/ccs	904
m54032_191201_124017/57999515/ccs	904
m54032_191201_124017/73597723/ccs	904
m54032_191201_124017/35128213/ccs	905
m54032_191201_124017/5768007/ccs	905
m54032_191201_124017/72221276/ccs	907
m54032_191201_124017/10224513/ccs	909
m54032_191201_124017/60620968/ccs	909
m54032_191201_124017/6619993/ccs	909
m54032_191201_124017/72155376/ccs	912
m54032_191201_124017/44761701/ccs	914
m54032_191201_124017/57148366/ccs	916
m54032_191201_124017/69927730/ccs	916
m54032_191201_124017/17695637/ccs	917
m54032_191201_124017/34341278/ccs	918
m54032_191201_124017/41288162/ccs	918
m54032_191201_124017/55902783/ccs	918
m54032_191201_124017/35324751/ccs	919
m54032_191201_124017/24707861/ccs	920
m54032_191201_124017/65012168/ccs	920
m54032_191201_124017/72417560/ccs	920
m54032_191201_124017/21168906/ccs	921
m54032_191201_124017/64291620/ccs	922
m54032_191201_124017/61997642/ccs	925
m54032_191201_124017/17891884/ccs	927
m54032_191201_124017/65995678/ccs	927
m54032_191201_124017/19333431/ccs	928
m54032_191201_124017/45547748/ccs	929
m54032_191201_124017/46466016/ccs	929
m54032_191201_124017/65274499/ccs	929
m54032_191201_124017/42860836/ccs	930
m54032_191201_124017/18219461/ccs	931
m54032_191201_124017/59375788/ccs	931
m54032_191201_124017/67633931/ccs	931
m54032_191201_124017/25559704/ccs	932
m54032_191201_124017/22610885/ccs	935
m54032_191201_124017/63242338/ccs	935
m54032_191201_124017/6619315/ccs	935
m54032_191201_124017/67436661/ccs	935
m54032_191201_124017/22086423/ccs	937
m54032_191201_124017/38011716/ccs	937
m54032_191201_124017/19727006/ccs	938
m54032_191201_124017/27984193/ccs	939
m54032_191201_124017/28836337/ccs	941
m54032_191201_124017/33751790/ccs	942
m54032_191201_124017/65339811/ccs	943
m54032_191201_124017/21561989/ccs	945
m54032_191201_124017/64356874/ccs	945
m54032_191201_124017/18482065/ccs	946
m54032_191201_124017/71435022/ccs	946
m54032_191201_124017/54264409/ccs	947
m54032_191201_124017/32440661/ccs	948
m54032_191201_124017/67240229/ccs	949
m54032_191201_124017/50594146/ccs	950
m54032_191201_124017/71697222/ccs	953
m54032_191201_124017/9699719/ccs	955
m54032_191201_124017/12648887/ccs	958
m54032_191201_124017/15204473/ccs	959
m54032_191201_124017/27197775/ccs	960
m54032_191201_124017/45154890/ccs	960
m54032_191201_124017/48562830/ccs	961
m54032_191201_124017/63767432/ccs	961
m54032_191201_124017/19202295/ccs	963
m54032_191201_124017/59966423/ccs	963
m54032_191201_124017/12583337/ccs	964
m54032_191201_124017/32243813/ccs	964
m54032_191201_124017/54788750/ccs	965
m54032_191201_124017/48431362/ccs	967
m54032_191201_124017/37290275/ccs	968
m54032_191201_124017/5637005/ccs	968
m54032_191201_124017/42729808/ccs	969
m54032_191201_124017/29098551/ccs	971
m54032_191201_124017/65208890/ccs	971
m54032_191201_124017/73990907/ccs	971
m54032_191201_124017/15925719/ccs	972
m54032_191201_124017/26542725/ccs	973
m54032_191201_124017/10748496/ccs	974
m54032_191201_124017/22479269/ccs	975
m54032_191201_124017/35258663/ccs	976
m54032_191201_124017/4916084/ccs	977
m54032_191201_124017/12124815/ccs	979
m54032_191201_124017/19202769/ccs	980
m54032_191201_124017/67896306/ccs	981
m54032_191201_124017/17629493/ccs	984
m54032_191201_124017/30540314/ccs	990
m54032_191201_124017/45220108/ccs	990
m54032_191201_124017/4915759/ccs	992
m54032_191201_124017/24773398/ccs	993
m54032_191201_124017/8979142/ccs	993
m54032_191201_124017/38273541/ccs	994
m54032_191201_124017/48824731/ccs	994
m54032_191201_124017/37486841/ccs	995
m54032_191201_124017/54723311/ccs	995
m54032_191201_124017/45351896/ccs	996
m54032_191201_124017/18744002/ccs	998
m54032_191201_124017/61604632/ccs	998
m54032_191201_124017/37094078/ccs	999
m54032_191201_124017/57410391/ccs	999
m54032_191201_124017/10551364/ccs	1002
m54032_191201_124017/43581578/ccs	1002
m54032_191201_124017/50331762/ccs	1002
m54032_191201_124017/44302466/ccs	1003
m54032_191201_124017/20316672/ccs	1004
m54032_191201_124017/42599098/ccs	1004
m54032_191201_124017/12386676/ccs	1005
m54032_191201_124017/11862119/ccs	1006
m54032_191201_124017/46924530/ccs	1006
m54032_191201_124017/63177031/ccs	1006
m54032_191201_124017/12780370/ccs	1007
m54032_191201_124017/58065719/ccs	1007
m54032_191201_124017/68812903/ccs	1007
m54032_191201_124017/51971053/ccs	1008
m54032_191201_124017/25100971/ccs	1010
m54032_191201_124017/9568509/ccs	1010
m54032_191201_124017/19465049/ccs	1011
m54032_191201_124017/69599739/ccs	1012
m54032_191201_124017/54133062/ccs	1013
m54032_191201_124017/17039880/ccs	1014
m54032_191201_124017/12779827/ccs	1015
m54032_191201_124017/29950773/ccs	1015
m54032_191201_124017/34603999/ccs	1015
m54032_191201_124017/61145651/ccs	1015
m54032_191201_124017/7209035/ccs	1015
m54032_191201_124017/69009748/ccs	1017
m54032_191201_124017/34603304/ccs	1018
m54032_191201_124017/66060620/ccs	1018
m54032_191201_124017/10092737/ccs	1020
m54032_191201_124017/11010132/ccs	1020
m54032_191201_124017/18284665/ccs	1020
m54032_191201_124017/5702120/ccs	1020
m54032_191201_124017/14352843/ccs	1021
m54032_191201_124017/22675534/ccs	1021
m54032_191201_124017/27526015/ccs	1021
m54032_191201_124017/31916874/ccs	1021
m54032_191201_124017/63177622/ccs	1021
m54032_191201_124017/25821555/ccs	1023
m54032_191201_124017/38076486/ccs	1024
m54032_191201_124017/12649197/ccs	1025
m54032_191201_124017/16319149/ccs	1025
m54032_191201_124017/44106297/ccs	1025
m54032_191201_124017/69141134/ccs	1025
m54032_191201_124017/74383626/ccs	1025
m54032_191201_124017/71827832/ccs	1026
m54032_191201_124017/12976469/ccs	1027
m54032_191201_124017/15925489/ccs	1027
m54032_191201_124017/21889774/ccs	1027
m54032_191201_124017/25297395/ccs	1027
m54032_191201_124017/74449360/ccs	1027
m54032_191201_124017/18547522/ccs	1028
m54032_191201_124017/63505307/ccs	1028
m54032_191201_124017/14418921/ccs	1029
m54032_191201_124017/45416880/ccs	1029
m54032_191201_124017/59310144/ccs	1029
m54032_191201_124017/72614183/ccs	1029
m54032_191201_124017/40567594/ccs	1030
m54032_191201_124017/64750087/ccs	1030
m54032_191201_124017/73663214/ccs	1030
m54032_191201_124017/37880186/ccs	1031
m54032_191201_124017/26542582/ccs	1032
m54032_191201_124017/48365845/ccs	1033
m54032_191201_124017/43319361/ccs	1034
m54032_191201_124017/64094946/ccs	1034
m54032_191201_124017/5505970/ccs	1035
m54032_191201_124017/20119866/ccs	1036
m54032_191201_124017/30998595/ccs	1036
m54032_191201_124017/29819457/ccs	1037
m54032_191201_124017/5571327/ccs	1037
m54032_191201_124017/27263497/ccs	1038
m54032_191201_124017/34472772/ccs	1038
m54032_191201_124017/72418146/ccs	1038
m54032_191201_124017/9175468/ccs	1038
m54032_191201_124017/62194650/ccs	1039
m54032_191201_124017/25034919/ccs	1040
m54032_191201_124017/69272132/ccs	1040
m54032_191201_124017/64881477/ccs	1041
m54032_191201_124017/61932423/ccs	1042
m54032_191201_124017/64488361/ccs	1042
m54032_191201_124017/21299916/ccs	1046
m54032_191201_124017/41156903/ccs	1046
m54032_191201_124017/22086072/ccs	1047
m54032_191201_124017/24118115/ccs	1047
m54032_191201_124017/6882076/ccs	1048
m54032_191201_124017/15467251/ccs	1049
m54032_191201_124017/50463119/ccs	1049
m54032_191201_124017/72352728/ccs	1049
m54032_191201_124017/12714469/ccs	1051
m54032_191201_124017/50594632/ccs	1051
m54032_191201_124017/5571472/ccs	1051
m54032_191201_124017/69271845/ccs	1051
m54032_191201_124017/24641638/ccs	1052
m54032_191201_124017/28311791/ccs	1052
m54032_191201_124017/39583893/ccs	1052
m54032_191201_124017/44368639/ccs	1052
m54032_191201_124017/58196574/ccs	1052
m54032_191201_124017/6751197/ccs	1052
m54032_191201_124017/70779627/ccs	1052
m54032_191201_124017/74252424/ccs	1052
m54032_191201_124017/9371856/ccs	1052
m54032_191201_124017/10420550/ccs	1053
m54032_191201_124017/18285185/ccs	1053
m54032_191201_124017/24314496/ccs	1053
m54032_191201_124017/24576196/ccs	1053
m54032_191201_124017/27001624/ccs	1053
m54032_191201_124017/27853058/ccs	1053
m54032_191201_124017/28312349/ccs	1053
m54032_191201_124017/28705072/ccs	1053
m54032_191201_124017/29753923/ccs	1053
m54032_191201_124017/30081658/ccs	1053
m54032_191201_124017/30475113/ccs	1053
m54032_191201_124017/30540248/ccs	1053
m54032_191201_124017/35062270/ccs	1053
m54032_191201_124017/36570092/ccs	1053
m54032_191201_124017/42926445/ccs	1053
m54032_191201_124017/43909938/ccs	1053
m54032_191201_124017/45286213/ccs	1053
m54032_191201_124017/47645477/ccs	1053
m54032_191201_124017/47973270/ccs	1053
m54032_191201_124017/48104305/ccs	1053
m54032_191201_124017/49939132/ccs	1053
m54032_191201_124017/50987656/ccs	1053
m54032_191201_124017/57017338/ccs	1053
m54032_191201_124017/6685274/ccs	1053
m54032_191201_124017/69272221/ccs	1053
m54032_191201_124017/6947705/ccs	1053
m54032_191201_124017/10683302/ccs	1054
m54032_191201_124017/11928481/ccs	1054
m54032_191201_124017/12124557/ccs	1054
m54032_191201_124017/12976928/ccs	1054
m54032_191201_124017/14811399/ccs	1054
m54032_191201_124017/18612925/ccs	1054
m54032_191201_124017/19399397/ccs	1054
m54032_191201_124017/19989128/ccs	1054
m54032_191201_124017/24511197/ccs	1054
m54032_191201_124017/24641743/ccs	1054
m54032_191201_124017/26018014/ccs	1054
m54032_191201_124017/28574623/ccs	1054
m54032_191201_124017/30343825/ccs	1054
m54032_191201_124017/32637442/ccs	1054
m54032_191201_124017/33161801/ccs	1054
m54032_191201_124017/34472030/ccs	1054
m54032_191201_124017/36307439/ccs	1054
m54032_191201_124017/36372800/ccs	1054
m54032_191201_124017/39321759/ccs	1054
m54032_191201_124017/39780872/ccs	1054
m54032_191201_124017/41288345/ccs	1054
m54032_191201_124017/43713195/ccs	1054
m54032_191201_124017/45089655/ccs	1054
m54032_191201_124017/45351091/ccs	1054
m54032_191201_124017/47121214/ccs	1054
m54032_191201_124017/48300325/ccs	1054
m54032_191201_124017/48496861/ccs	1054
m54032_191201_124017/49545626/ccs	1054
m54032_191201_124017/50987705/ccs	1054
m54032_191201_124017/50987890/ccs	1054
m54032_191201_124017/54526696/ccs	1054
m54032_191201_124017/54853707/ccs	1054
m54032_191201_124017/55574596/ccs	1054
m54032_191201_124017/56558382/ccs	1054
m54032_191201_124017/56820447/ccs	1054
m54032_191201_124017/58655356/ccs	1054
m54032_191201_124017/5964723/ccs	1054
m54032_191201_124017/59965637/ccs	1054
m54032_191201_124017/61407747/ccs	1054
m54032_191201_124017/63439317/ccs	1054
m54032_191201_124017/63898102/ccs	1054
m54032_191201_124017/64291332/ccs	1054
m54032_191201_124017/65208864/ccs	1054
m54032_191201_124017/65733447/ccs	1054
m54032_191201_124017/6619892/ccs	1054
m54032_191201_124017/66716051/ccs	1054
m54032_191201_124017/67371606/ccs	1054
m54032_191201_124017/67371622/ccs	1054
m54032_191201_124017/70189837/ccs	1054
m54032_191201_124017/70320859/ccs	1054
m54032_191201_124017/71041164/ccs	1054
m54032_191201_124017/71369322/ccs	1054
m54032_191201_124017/72024413/ccs	1054
m54032_191201_124017/72614602/ccs	1054
m54032_191201_124017/73466066/ccs	1054
m54032_191201_124017/8061404/ccs	1054
m54032_191201_124017/8520203/ccs	1054
m54032_191201_124017/9437869/ccs	1054
m54032_191201_124017/9896432/ccs	1054
m54032_191201_124017/11797373/ccs	1055
m54032_191201_124017/12452248/ccs	1055
m54032_191201_124017/13173428/ccs	1055
m54032_191201_124017/13500871/ccs	1055
m54032_191201_124017/13959672/ccs	1055
m54032_191201_124017/14221844/ccs	1055
m54032_191201_124017/14942589/ccs	1055
m54032_191201_124017/15138881/ccs	1055
m54032_191201_124017/15467244/ccs	1055
m54032_191201_124017/16187792/ccs	1055
m54032_191201_124017/16318908/ccs	1055
m54032_191201_124017/17432988/ccs	1055
m54032_191201_124017/18153733/ccs	1055
m54032_191201_124017/19596138/ccs	1055
m54032_191201_124017/19923108/ccs	1055
m54032_191201_124017/20317043/ccs	1055
m54032_191201_124017/21627811/ccs	1055
m54032_191201_124017/22282537/ccs	1055
m54032_191201_124017/22675532/ccs	1055
m54032_191201_124017/23331356/ccs	1055
m54032_191201_124017/23462577/ccs	1055
m54032_191201_124017/24117971/ccs	1055
m54032_191201_124017/24314457/ccs	1055
m54032_191201_124017/24969459/ccs	1055
m54032_191201_124017/25166151/ccs	1055
m54032_191201_124017/26149045/ccs	1055
m54032_191201_124017/27459740/ccs	1055
m54032_191201_124017/27984431/ccs	1055
m54032_191201_124017/28312443/ccs	1055
m54032_191201_124017/28770885/ccs	1055
m54032_191201_124017/29688314/ccs	1055
m54032_191201_124017/30343558/ccs	1055
m54032_191201_124017/31523376/ccs	1055
m54032_191201_124017/31982106/ccs	1055
m54032_191201_124017/32309678/ccs	1055
m54032_191201_124017/32571964/ccs	1055
m54032_191201_124017/33620590/ccs	1055
m54032_191201_124017/36504079/ccs	1055
m54032_191201_124017/36569578/ccs	1055
m54032_191201_124017/37159513/ccs	1055
m54032_191201_124017/37355859/ccs	1055
m54032_191201_124017/37748800/ccs	1055
m54032_191201_124017/37748914/ccs	1055
m54032_191201_124017/43057709/ccs	1055
m54032_191201_124017/43451358/ccs	1055
m54032_191201_124017/44564751/ccs	1055
m54032_191201_124017/45154959/ccs	1055
m54032_191201_124017/46269094/ccs	1055
m54032_191201_124017/46465485/ccs	1055
m54032_191201_124017/46989752/ccs	1055
m54032_191201_124017/47448286/ccs	1055
m54032_191201_124017/48103817/ccs	1055
m54032_191201_124017/49939181/ccs	1055
m54032_191201_124017/51118214/ccs	1055
m54032_191201_124017/51970257/ccs	1055
m54032_191201_124017/54460881/ccs	1055
m54032_191201_124017/54723193/ccs	1055
m54032_191201_124017/55836949/ccs	1055
m54032_191201_124017/57082318/ccs	1055
m54032_191201_124017/57082537/ccs	1055
m54032_191201_124017/58524454/ccs	1055
m54032_191201_124017/59769178/ccs	1055
m54032_191201_124017/60162293/ccs	1055
m54032_191201_124017/61408130/ccs	1055
m54032_191201_124017/61670073/ccs	1055
m54032_191201_124017/6423531/ccs	1055
m54032_191201_124017/64750267/ccs	1055
m54032_191201_124017/68550838/ccs	1055
m54032_191201_124017/6882255/ccs	1055
m54032_191201_124017/69140733/ccs	1055
m54032_191201_124017/69861599/ccs	1055
m54032_191201_124017/70254884/ccs	1055
m54032_191201_124017/7078071/ccs	1055
m54032_191201_124017/71107331/ccs	1055
m54032_191201_124017/71500008/ccs	1055
m54032_191201_124017/72287014/ccs	1055
m54032_191201_124017/72352629/ccs	1055
m54032_191201_124017/72483472/ccs	1055
m54032_191201_124017/7865197/ccs	1055
m54032_191201_124017/9568674/ccs	1055
m54032_191201_124017/10813566/ccs	1056
m54032_191201_124017/10945430/ccs	1056
m54032_191201_124017/11600114/ccs	1056
m54032_191201_124017/11666303/ccs	1056
m54032_191201_124017/11927958/ccs	1056
m54032_191201_124017/12255988/ccs	1056
m54032_191201_124017/12714838/ccs	1056
m54032_191201_124017/12976465/ccs	1056
m54032_191201_124017/12976557/ccs	1056
m54032_191201_124017/13107920/ccs	1056
m54032_191201_124017/13107976/ccs	1056
m54032_191201_124017/13172866/ccs	1056
m54032_191201_124017/13369899/ccs	1056
m54032_191201_124017/13959577/ccs	1056
m54032_191201_124017/13959605/ccs	1056
m54032_191201_124017/14090345/ccs	1056
m54032_191201_124017/14156559/ccs	1056
m54032_191201_124017/14287610/ccs	1056
m54032_191201_124017/14484070/ccs	1056
m54032_191201_124017/14549774/ccs	1056
m54032_191201_124017/14877617/ccs	1056
m54032_191201_124017/14942454/ccs	1056
m54032_191201_124017/15008517/ccs	1056
m54032_191201_124017/15074300/ccs	1056
m54032_191201_124017/16253058/ccs	1056
m54032_191201_124017/16384627/ccs	1056
m54032_191201_124017/16580711/ccs	1056
m54032_191201_124017/16843122/ccs	1056
m54032_191201_124017/18285470/ccs	1056
m54032_191201_124017/18481833/ccs	1056
m54032_191201_124017/18743931/ccs	1056
m54032_191201_124017/19136927/ccs	1056
m54032_191201_124017/19202217/ccs	1056
m54032_191201_124017/19530401/ccs	1056
m54032_191201_124017/19530508/ccs	1056
m54032_191201_124017/19660973/ccs	1056
m54032_191201_124017/20644202/ccs	1056
m54032_191201_124017/20644789/ccs	1056
m54032_191201_124017/21300098/ccs	1056
m54032_191201_124017/22086618/ccs	1056
m54032_191201_124017/22151534/ccs	1056
m54032_191201_124017/22217557/ccs	1056
m54032_191201_124017/22741413/ccs	1056
m54032_191201_124017/22807290/ccs	1056
m54032_191201_124017/23658688/ccs	1056
m54032_191201_124017/23790123/ccs	1056
m54032_191201_124017/24379729/ccs	1056
m54032_191201_124017/24707894/ccs	1056
m54032_191201_124017/24903868/ccs	1056
m54032_191201_124017/26149500/ccs	1056
m54032_191201_124017/26149687/ccs	1056
m54032_191201_124017/26411903/ccs	1056
m54032_191201_124017/26935910/ccs	1056
m54032_191201_124017/27066766/ccs	1056
m54032_191201_124017/27328968/ccs	1056
m54032_191201_124017/27657186/ccs	1056
m54032_191201_124017/27984439/ccs	1056
m54032_191201_124017/28640011/ccs	1056
m54032_191201_124017/28705470/ccs	1056
m54032_191201_124017/29557662/ccs	1056
m54032_191201_124017/29819805/ccs	1056
m54032_191201_124017/30213005/ccs	1056
m54032_191201_124017/30605757/ccs	1056
m54032_191201_124017/30737168/ccs	1056
m54032_191201_124017/32048011/ccs	1056
m54032_191201_124017/32309754/ccs	1056
m54032_191201_124017/32310230/ccs	1056
m54032_191201_124017/32374989/ccs	1056
m54032_191201_124017/32506506/ccs	1056
m54032_191201_124017/32899665/ccs	1056
m54032_191201_124017/32964725/ccs	1056
m54032_191201_124017/33030388/ccs	1056
m54032_191201_124017/33489661/ccs	1056
m54032_191201_124017/33620885/ccs	1056
m54032_191201_124017/33816865/ccs	1056
m54032_191201_124017/33948381/ccs	1056
m54032_191201_124017/34865382/ccs	1056
m54032_191201_124017/34996640/ccs	1056
m54032_191201_124017/35980247/ccs	1056
m54032_191201_124017/36175967/ccs	1056
m54032_191201_124017/37421580/ccs	1056
m54032_191201_124017/37946102/ccs	1056
m54032_191201_124017/38077242/ccs	1056
m54032_191201_124017/38142382/ccs	1056
m54032_191201_124017/38535802/ccs	1056
m54032_191201_124017/38994441/ccs	1056
m54032_191201_124017/39125181/ccs	1056
m54032_191201_124017/40239307/ccs	1056
m54032_191201_124017/40304998/ccs	1056
m54032_191201_124017/40435783/ccs	1056
m54032_191201_124017/40501367/ccs	1056
m54032_191201_124017/41091875/ccs	1056
m54032_191201_124017/41418953/ccs	1056
m54032_191201_124017/41550569/ccs	1056
m54032_191201_124017/41943857/ccs	1056
m54032_191201_124017/41943992/ccs	1056
m54032_191201_124017/4194926/ccs	1056
m54032_191201_124017/42205585/ccs	1056
m54032_191201_124017/42598754/ccs	1056
m54032_191201_124017/42664146/ccs	1056
m54032_191201_124017/42730486/ccs	1056
m54032_191201_124017/43647296/ccs	1056
m54032_191201_124017/43713227/ccs	1056
m54032_191201_124017/44368262/ccs	1056
m54032_191201_124017/44433892/ccs	1056
m54032_191201_124017/44695699/ccs	1056
m54032_191201_124017/45024156/ccs	1056
m54032_191201_124017/45089525/ccs	1056
m54032_191201_124017/45482639/ccs	1056
m54032_191201_124017/45548417/ccs	1056
m54032_191201_124017/45613662/ccs	1056
m54032_191201_124017/45744787/ccs	1056
m54032_191201_124017/45744807/ccs	1056
m54032_191201_124017/4588042/ccs	1056
m54032_191201_124017/46268522/ccs	1056
m54032_191201_124017/46531009/ccs	1056
m54032_191201_124017/46531340/ccs	1056
m54032_191201_124017/46596795/ccs	1056
m54032_191201_124017/46727558/ccs	1056
m54032_191201_124017/46727682/ccs	1056
m54032_191201_124017/46989703/ccs	1056
m54032_191201_124017/47382623/ccs	1056
m54032_191201_124017/47711197/ccs	1056
m54032_191201_124017/47841547/ccs	1056
m54032_191201_124017/48758852/ccs	1056
m54032_191201_124017/4915941/ccs	1056
m54032_191201_124017/49414786/ccs	1056
m54032_191201_124017/49807993/ccs	1056
m54032_191201_124017/50135444/ccs	1056
m54032_191201_124017/50332542/ccs	1056
m54032_191201_124017/50987375/ccs	1056
m54032_191201_124017/51643291/ccs	1056
m54032_191201_124017/51839480/ccs	1056
m54032_191201_124017/52233087/ccs	1056
m54032_191201_124017/5243386/ccs	1056
m54032_191201_124017/52495115/ccs	1056
m54032_191201_124017/53346534/ccs	1056
m54032_191201_124017/53608695/ccs	1056
m54032_191201_124017/53674760/ccs	1056
m54032_191201_124017/53936653/ccs	1056
m54032_191201_124017/53936962/ccs	1056
m54032_191201_124017/54198386/ccs	1056
m54032_191201_124017/54199197/ccs	1056
m54032_191201_124017/54526322/ccs	1056
m54032_191201_124017/55050974/ccs	1056
m54032_191201_124017/55116373/ccs	1056
m54032_191201_124017/55575415/ccs	1056
m54032_191201_124017/55705801/ccs	1056
m54032_191201_124017/55771500/ccs	1056
m54032_191201_124017/56099620/ccs	1056
m54032_191201_124017/56558435/ccs	1056
m54032_191201_124017/57541043/ccs	1056
m54032_191201_124017/57541081/ccs	1056
m54032_191201_124017/57672295/ccs	1056
m54032_191201_124017/58327473/ccs	1056
m54032_191201_124017/58392761/ccs	1056
m54032_191201_124017/58655117/ccs	1056
m54032_191201_124017/58720632/ccs	1056
m54032_191201_124017/58720979/ccs	1056
m54032_191201_124017/59375837/ccs	1056
m54032_191201_124017/5964371/ccs	1056
m54032_191201_124017/60489985/ccs	1056
m54032_191201_124017/60687095/ccs	1056
m54032_191201_124017/61014374/ccs	1056
m54032_191201_124017/61145872/ccs	1056
m54032_191201_124017/61342235/ccs	1056
m54032_191201_124017/61604525/ccs	1056
m54032_191201_124017/62259940/ccs	1056
m54032_191201_124017/6292270/ccs	1056
m54032_191201_124017/62980569/ccs	1056
m54032_191201_124017/63374217/ccs	1056
m54032_191201_124017/63504756/ccs	1056
m54032_191201_124017/6357157/ccs	1056
m54032_191201_124017/64225630/ccs	1056
m54032_191201_124017/64881224/ccs	1056
m54032_191201_124017/65142986/ccs	1056
m54032_191201_124017/65470868/ccs	1056
m54032_191201_124017/65864051/ccs	1056
m54032_191201_124017/6619659/ccs	1056
m54032_191201_124017/66715746/ccs	1056
m54032_191201_124017/67436844/ccs	1056
m54032_191201_124017/67502796/ccs	1056
m54032_191201_124017/67961344/ccs	1056
m54032_191201_124017/67961716/ccs	1056
m54032_191201_124017/68354962/ccs	1056
m54032_191201_124017/68419679/ccs	1056
m54032_191201_124017/68681847/ccs	1056
m54032_191201_124017/68747681/ccs	1056
m54032_191201_124017/69010040/ccs	1056
m54032_191201_124017/69337965/ccs	1056
m54032_191201_124017/69468440/ccs	1056
m54032_191201_124017/69796861/ccs	1056
m54032_191201_124017/69993365/ccs	1056
m54032_191201_124017/7012686/ccs	1056
m54032_191201_124017/71369292/ccs	1056
m54032_191201_124017/71631368/ccs	1056
m54032_191201_124017/71696679/ccs	1056
m54032_191201_124017/71828097/ccs	1056
m54032_191201_124017/72090571/ccs	1056
m54032_191201_124017/72745049/ccs	1056
m54032_191201_124017/72941780/ccs	1056
m54032_191201_124017/73466649/ccs	1056
m54032_191201_124017/73531952/ccs	1056
m54032_191201_124017/73925405/ccs	1056
m54032_191201_124017/74580187/ccs	1056
m54032_191201_124017/7733411/ccs	1056
m54032_191201_124017/7799766/ccs	1056
m54032_191201_124017/8258059/ccs	1056
m54032_191201_124017/8585900/ccs	1056
m54032_191201_124017/8782146/ccs	1056
m54032_191201_124017/8848253/ccs	1056
m54032_191201_124017/10027588/ccs	1057
m54032_191201_124017/12911022/ccs	1057
m54032_191201_124017/13107398/ccs	1057
m54032_191201_124017/13370007/ccs	1057
m54032_191201_124017/13566342/ccs	1057
m54032_191201_124017/13959281/ccs	1057
m54032_191201_124017/14680570/ccs	1057
m54032_191201_124017/14876951/ccs	1057
m54032_191201_124017/15139340/ccs	1057
m54032_191201_124017/15860404/ccs	1057
m54032_191201_124017/15925876/ccs	1057
m54032_191201_124017/16450006/ccs	1057
m54032_191201_124017/16450036/ccs	1057
m54032_191201_124017/16974587/ccs	1057
m54032_191201_124017/17498969/ccs	1057
m54032_191201_124017/17957710/ccs	1057
m54032_191201_124017/18023041/ccs	1057
m54032_191201_124017/18482128/ccs	1057
m54032_191201_124017/19006214/ccs	1057
m54032_191201_124017/20119746/ccs	1057
m54032_191201_124017/20513777/ccs	1057
m54032_191201_124017/21168509/ccs	1057
m54032_191201_124017/21299876/ccs	1057
m54032_191201_124017/21365518/ccs	1057
m54032_191201_124017/21430660/ccs	1057
m54032_191201_124017/21955186/ccs	1057
m54032_191201_124017/22348213/ccs	1057
m54032_191201_124017/22610186/ccs	1057
m54032_191201_124017/23593898/ccs	1057
m54032_191201_124017/24182959/ccs	1057
m54032_191201_124017/24445088/ccs	1057
m54032_191201_124017/24445342/ccs	1057
m54032_191201_124017/24903843/ccs	1057
m54032_191201_124017/24970136/ccs	1057
m54032_191201_124017/25363191/ccs	1057
m54032_191201_124017/26083930/ccs	1057
m54032_191201_124017/26214893/ccs	1057
m54032_191201_124017/26870054/ccs	1057
m54032_191201_124017/27329329/ccs	1057
m54032_191201_124017/27919294/ccs	1057
m54032_191201_124017/27984818/ccs	1057
m54032_191201_124017/28639669/ccs	1057
m54032_191201_124017/29753594/ccs	1057
m54032_191201_124017/30343848/ccs	1057
m54032_191201_124017/30343850/ccs	1057
m54032_191201_124017/30671606/ccs	1057
m54032_191201_124017/31064946/ccs	1057
m54032_191201_124017/31260792/ccs	1057
m54032_191201_124017/31327057/ccs	1057
m54032_191201_124017/31654357/ccs	1057
m54032_191201_124017/32047174/ccs	1057
m54032_191201_124017/32178246/ccs	1057
m54032_191201_124017/32506023/ccs	1057
m54032_191201_124017/32834044/ccs	1057
m54032_191201_124017/33555206/ccs	1057
m54032_191201_124017/33555431/ccs	1057
m54032_191201_124017/34144641/ccs	1057
m54032_191201_124017/34538014/ccs	1057
m54032_191201_124017/35783234/ccs	1057
m54032_191201_124017/36044928/ccs	1057
m54032_191201_124017/36700831/ccs	1057
m54032_191201_124017/37749411/ccs	1057
m54032_191201_124017/38076727/ccs	1057
m54032_191201_124017/38404773/ccs	1057
m54032_191201_124017/39125210/ccs	1057
m54032_191201_124017/40566848/ccs	1057
m54032_191201_124017/40633271/ccs	1057
m54032_191201_124017/41026474/ccs	1057
m54032_191201_124017/41091401/ccs	1057
m54032_191201_124017/41616167/ccs	1057
m54032_191201_124017/41681156/ccs	1057
m54032_191201_124017/42271060/ccs	1057
m54032_191201_124017/42926472/ccs	1057
m54032_191201_124017/43123373/ccs	1057
m54032_191201_124017/44368486/ccs	1057
m54032_191201_124017/44892436/ccs	1057
m54032_191201_124017/45024241/ccs	1057
m54032_191201_124017/45548451/ccs	1057
m54032_191201_124017/47186930/ccs	1057
m54032_191201_124017/47972709/ccs	1057
m54032_191201_124017/48628039/ccs	1057
m54032_191201_124017/48693721/ccs	1057
m54032_191201_124017/49873520/ccs	1057
m54032_191201_124017/50004660/ccs	1057
m54032_191201_124017/50135170/ccs	1057
m54032_191201_124017/5046802/ccs	1057
m54032_191201_124017/51249783/ccs	1057
m54032_191201_124017/52822407/ccs	1057
m54032_191201_124017/53674412/ccs	1057
m54032_191201_124017/5440375/ccs	1057
m54032_191201_124017/54854295/ccs	1057
m54032_191201_124017/56164572/ccs	1057
m54032_191201_124017/56164960/ccs	1057
m54032_191201_124017/56165302/ccs	1057
m54032_191201_124017/56361436/ccs	1057
m54032_191201_124017/5636271/ccs	1057
m54032_191201_124017/56819878/ccs	1057
m54032_191201_124017/57017135/ccs	1057
m54032_191201_124017/57279269/ccs	1057
m54032_191201_124017/5767559/ccs	1057
m54032_191201_124017/5832987/ccs	1057
m54032_191201_124017/59376590/ccs	1057
m54032_191201_124017/59834889/ccs	1057
m54032_191201_124017/60883763/ccs	1057
m54032_191201_124017/61014307/ccs	1057
m54032_191201_124017/61080143/ccs	1057
m54032_191201_124017/61735352/ccs	1057
m54032_191201_124017/62194210/ccs	1057
m54032_191201_124017/6226566/ccs	1057
m54032_191201_124017/62521893/ccs	1057
m54032_191201_124017/62522113/ccs	1057
m54032_191201_124017/62718188/ccs	1057
m54032_191201_124017/62980464/ccs	1057
m54032_191201_124017/64619230/ccs	1057
m54032_191201_124017/65011832/ccs	1057
m54032_191201_124017/65274225/ccs	1057
m54032_191201_124017/65471090/ccs	1057
m54032_191201_124017/65864516/ccs	1057
m54032_191201_124017/66781804/ccs	1057
m54032_191201_124017/66847158/ccs	1057
m54032_191201_124017/6685157/ccs	1057
m54032_191201_124017/67044283/ccs	1057
m54032_191201_124017/67502484/ccs	1057
m54032_191201_124017/68288586/ccs	1057
m54032_191201_124017/69665621/ccs	1057
m54032_191201_124017/70189567/ccs	1057
m54032_191201_124017/70451368/ccs	1057
m54032_191201_124017/71172761/ccs	1057
m54032_191201_124017/72221039/ccs	1057
m54032_191201_124017/72941707/ccs	1057
m54032_191201_124017/72942011/ccs	1057
m54032_191201_124017/73073175/ccs	1057
m54032_191201_124017/73269910/ccs	1057
m54032_191201_124017/74186930/ccs	1057
m54032_191201_124017/74318160/ccs	1057
m54032_191201_124017/7602647/ccs	1057
m54032_191201_124017/7602902/ccs	1057
m54032_191201_124017/7930113/ccs	1057
m54032_191201_124017/7995709/ccs	1057
m54032_191201_124017/8913168/ccs	1057
m54032_191201_124017/9241115/ccs	1057
m54032_191201_124017/9306253/ccs	1057
m54032_191201_124017/9503049/ccs	1057
m54032_191201_124017/9765860/ccs	1057
m54032_191201_124017/10945515/ccs	1058
m54032_191201_124017/11206996/ccs	1058
m54032_191201_124017/11404041/ccs	1058
m54032_191201_124017/13369458/ccs	1058
m54032_191201_124017/15139561/ccs	1058
m54032_191201_124017/15729232/ccs	1058
m54032_191201_124017/17892043/ccs	1058
m54032_191201_124017/19006387/ccs	1058
m54032_191201_124017/19267868/ccs	1058
m54032_191201_124017/19530233/ccs	1058
m54032_191201_124017/20251141/ccs	1058
m54032_191201_124017/21496776/ccs	1058
m54032_191201_124017/21627470/ccs	1058
m54032_191201_124017/21824190/ccs	1058
m54032_191201_124017/21955501/ccs	1058
m54032_191201_124017/22478951/ccs	1058
m54032_191201_124017/23265381/ccs	1058
m54032_191201_124017/23265928/ccs	1058
m54032_191201_124017/23986965/ccs	1058
m54032_191201_124017/24642339/ccs	1058
m54032_191201_124017/24969843/ccs	1058
m54032_191201_124017/25035600/ccs	1058
m54032_191201_124017/26018416/ccs	1058
m54032_191201_124017/26280606/ccs	1058
m54032_191201_124017/27066733/ccs	1058
m54032_191201_124017/27525716/ccs	1058
m54032_191201_124017/28115536/ccs	1058
m54032_191201_124017/29360722/ccs	1058
m54032_191201_124017/29557728/ccs	1058
m54032_191201_124017/30540279/ccs	1058
m54032_191201_124017/30671694/ccs	1058
m54032_191201_124017/30933880/ccs	1058
m54032_191201_124017/31130609/ccs	1058
m54032_191201_124017/31523592/ccs	1058
m54032_191201_124017/32440747/ccs	1058
m54032_191201_124017/33489583/ccs	1058
m54032_191201_124017/34472368/ccs	1058
m54032_191201_124017/34800282/ccs	1058
m54032_191201_124017/35258452/ccs	1058
m54032_191201_124017/35324900/ccs	1058
m54032_191201_124017/35390040/ccs	1058
m54032_191201_124017/35652306/ccs	1058
m54032_191201_124017/36635417/ccs	1058
m54032_191201_124017/37028202/ccs	1058
m54032_191201_124017/37028483/ccs	1058
m54032_191201_124017/37552449/ccs	1058
m54032_191201_124017/39191459/ccs	1058
m54032_191201_124017/40829849/ccs	1058
m54032_191201_124017/41091594/ccs	1058
m54032_191201_124017/41092027/ccs	1058
m54032_191201_124017/41288223/ccs	1058
m54032_191201_124017/41550182/ccs	1058
m54032_191201_124017/41550577/ccs	1058
m54032_191201_124017/42533761/ccs	1058
m54032_191201_124017/43254710/ccs	1058
m54032_191201_124017/43516821/ccs	1058
m54032_191201_124017/43581524/ccs	1058
m54032_191201_124017/43647420/ccs	1058
m54032_191201_124017/44303301/ccs	1058
m54032_191201_124017/44499129/ccs	1058
m54032_191201_124017/44958714/ccs	1058
m54032_191201_124017/45024085/ccs	1058
m54032_191201_124017/46399716/ccs	1058
m54032_191201_124017/46465641/ccs	1058
m54032_191201_124017/46596538/ccs	1058
m54032_191201_124017/46727777/ccs	1058
m54032_191201_124017/46859243/ccs	1058
m54032_191201_124017/48300122/ccs	1058
m54032_191201_124017/48628685/ccs	1058
m54032_191201_124017/49348793/ccs	1058
m54032_191201_124017/49808128/ccs	1058
m54032_191201_124017/50987544/ccs	1058
m54032_191201_124017/51183898/ccs	1058
m54032_191201_124017/51905002/ccs	1058
m54032_191201_124017/52428939/ccs	1058
m54032_191201_124017/52822793/ccs	1058
m54032_191201_124017/53215633/ccs	1058
m54032_191201_124017/55115972/ccs	1058
m54032_191201_124017/55509619/ccs	1058
m54032_191201_124017/55575522/ccs	1058
m54032_191201_124017/56557954/ccs	1058
m54032_191201_124017/56950994/ccs	1058
m54032_191201_124017/57082375/ccs	1058
m54032_191201_124017/57410357/ccs	1058
m54032_191201_124017/58130721/ccs	1058
m54032_191201_124017/58983082/ccs	1058
m54032_191201_124017/5964305/ccs	1058
m54032_191201_124017/60228119/ccs	1058
m54032_191201_124017/60293634/ccs	1058
m54032_191201_124017/60294026/ccs	1058
m54032_191201_124017/60621821/ccs	1058
m54032_191201_124017/60818223/ccs	1058
m54032_191201_124017/60883718/ccs	1058
m54032_191201_124017/61079663/ccs	1058
m54032_191201_124017/61407491/ccs	1058
m54032_191201_124017/61866057/ccs	1058
m54032_191201_124017/61932083/ccs	1058
m54032_191201_124017/62128550/ccs	1058
m54032_191201_124017/62784153/ccs	1058
m54032_191201_124017/63177646/ccs	1058
m54032_191201_124017/63308154/ccs	1058
m54032_191201_124017/65274334/ccs	1058
m54032_191201_124017/65929844/ccs	1058
m54032_191201_124017/66323174/ccs	1058
m54032_191201_124017/66388762/ccs	1058
m54032_191201_124017/66454129/ccs	1058
m54032_191201_124017/66847046/ccs	1058
m54032_191201_124017/67043507/ccs	1058
m54032_191201_124017/68026745/ccs	1058
m54032_191201_124017/68289204/ccs	1058
m54032_191201_124017/68354904/ccs	1058
m54032_191201_124017/69468655/ccs	1058
m54032_191201_124017/69599381/ccs	1058
m54032_191201_124017/70386136/ccs	1058
m54032_191201_124017/70451524/ccs	1058
m54032_191201_124017/70779587/ccs	1058
m54032_191201_124017/7078768/ccs	1058
m54032_191201_124017/71631580/ccs	1058
m54032_191201_124017/71631715/ccs	1058
m54032_191201_124017/71696525/ccs	1058
m54032_191201_124017/72811320/ccs	1058
m54032_191201_124017/73531523/ccs	1058
m54032_191201_124017/74383545/ccs	1058
m54032_191201_124017/74908343/ccs	1058
m54032_191201_124017/7995887/ccs	1058
m54032_191201_124017/7996053/ccs	1058
m54032_191201_124017/8651206/ccs	1058
m54032_191201_124017/8847505/ccs	1058
m54032_191201_124017/10551902/ccs	1059
m54032_191201_124017/12582993/ccs	1059
m54032_191201_124017/12583912/ccs	1059
m54032_191201_124017/13500486/ccs	1059
m54032_191201_124017/13566111/ccs	1059
m54032_191201_124017/13762626/ccs	1059
m54032_191201_124017/13763182/ccs	1059
m54032_191201_124017/14090952/ccs	1059
m54032_191201_124017/14549294/ccs	1059
m54032_191201_124017/16318789/ccs	1059
m54032_191201_124017/16580972/ccs	1059
m54032_191201_124017/17498654/ccs	1059
m54032_191201_124017/17564264/ccs	1059
m54032_191201_124017/24772711/ccs	1059
m54032_191201_124017/25428607/ccs	1059
m54032_191201_124017/25428904/ccs	1059
m54032_191201_124017/25821475/ccs	1059
m54032_191201_124017/26083511/ccs	1059
m54032_191201_124017/26411879/ccs	1059
m54032_191201_124017/27591172/ccs	1059
m54032_191201_124017/27656976/ccs	1059
m54032_191201_124017/29687895/ccs	1059
m54032_191201_124017/31195658/ccs	1059
m54032_191201_124017/31457549/ccs	1059
m54032_191201_124017/32637391/ccs	1059
m54032_191201_124017/35193649/ccs	1059
m54032_191201_124017/35258449/ccs	1059
m54032_191201_124017/35258933/ccs	1059
m54032_191201_124017/37225130/ccs	1059
m54032_191201_124017/37290241/ccs	1059
m54032_191201_124017/38207925/ccs	1059
m54032_191201_124017/41157011/ccs	1059
m54032_191201_124017/41418870/ccs	1059
m54032_191201_124017/42992077/ccs	1059
m54032_191201_124017/43057611/ccs	1059
m54032_191201_124017/43516234/ccs	1059
m54032_191201_124017/44695659/ccs	1059
m54032_191201_124017/46006628/ccs	1059
m54032_191201_124017/46072696/ccs	1059
m54032_191201_124017/46400156/ccs	1059
m54032_191201_124017/46858359/ccs	1059
m54032_191201_124017/47514589/ccs	1059
m54032_191201_124017/47645657/ccs	1059
m54032_191201_124017/49283820/ccs	1059
m54032_191201_124017/50397731/ccs	1059
m54032_191201_124017/50725741/ccs	1059
m54032_191201_124017/51970264/ccs	1059
m54032_191201_124017/52036093/ccs	1059
m54032_191201_124017/52626313/ccs	1059
m54032_191201_124017/52953886/ccs	1059
m54032_191201_124017/53019372/ccs	1059
m54032_191201_124017/53281256/ccs	1059
m54032_191201_124017/53543352/ccs	1059
m54032_191201_124017/56099416/ccs	1059
m54032_191201_124017/56885486/ccs	1059
m54032_191201_124017/5767954/ccs	1059
m54032_191201_124017/58065280/ccs	1059
m54032_191201_124017/59179633/ccs	1059
m54032_191201_124017/59638601/ccs	1059
m54032_191201_124017/59704036/ccs	1059
m54032_191201_124017/60424404/ccs	1059
m54032_191201_124017/60555937/ccs	1059
m54032_191201_124017/60621780/ccs	1059
m54032_191201_124017/61276279/ccs	1059
m54032_191201_124017/62324809/ccs	1059
m54032_191201_124017/62980421/ccs	1059
m54032_191201_124017/63439540/ccs	1059
m54032_191201_124017/6488393/ccs	1059
m54032_191201_124017/65340395/ccs	1059
m54032_191201_124017/65864003/ccs	1059
m54032_191201_124017/66060818/ccs	1059
m54032_191201_124017/66454501/ccs	1059
m54032_191201_124017/67961339/ccs	1059
m54032_191201_124017/67961398/ccs	1059
m54032_191201_124017/69140807/ccs	1059
m54032_191201_124017/69730651/ccs	1059
m54032_191201_124017/70254693/ccs	1059
m54032_191201_124017/72155568/ccs	1059
m54032_191201_124017/72548714/ccs	1059
m54032_191201_124017/73138457/ccs	1059
m54032_191201_124017/74055927/ccs	1059
m54032_191201_124017/7799003/ccs	1059
m54032_191201_124017/7864784/ccs	1059
m54032_191201_124017/9044301/ccs	1059
m54032_191201_124017/9175488/ccs	1059
m54032_191201_124017/10092867/ccs	1060
m54032_191201_124017/11337931/ccs	1060
m54032_191201_124017/13042457/ccs	1060
m54032_191201_124017/14222255/ccs	1060
m54032_191201_124017/14483667/ccs	1060
m54032_191201_124017/14745829/ccs	1060
m54032_191201_124017/15597987/ccs	1060
m54032_191201_124017/16581295/ccs	1060
m54032_191201_124017/20775674/ccs	1060
m54032_191201_124017/20972022/ccs	1060
m54032_191201_124017/24969523/ccs	1060
m54032_191201_124017/26739328/ccs	1060
m54032_191201_124017/27787677/ccs	1060
m54032_191201_124017/27919110/ccs	1060
m54032_191201_124017/28836698/ccs	1060
m54032_191201_124017/32571937/ccs	1060
m54032_191201_124017/33686215/ccs	1060
m54032_191201_124017/33883071/ccs	1060
m54032_191201_124017/35324723/ccs	1060
m54032_191201_124017/36766166/ccs	1060
m54032_191201_124017/37552277/ccs	1060
m54032_191201_124017/37749340/ccs	1060
m54032_191201_124017/38339262/ccs	1060
m54032_191201_124017/42402246/ccs	1060
m54032_191201_124017/43123246/ccs	1060
m54032_191201_124017/4456913/ccs	1060
m54032_191201_124017/44827261/ccs	1060
m54032_191201_124017/44827333/ccs	1060
m54032_191201_124017/46137441/ccs	1060
m54032_191201_124017/46596652/ccs	1060
m54032_191201_124017/48628507/ccs	1060
m54032_191201_124017/49086885/ccs	1060
m54032_191201_124017/52363707/ccs	1060
m54032_191201_124017/54001870/ccs	1060
m54032_191201_124017/54723546/ccs	1060
m54032_191201_124017/54985208/ccs	1060
m54032_191201_124017/5571352/ccs	1060
m54032_191201_124017/56754714/ccs	1060
m54032_191201_124017/56819848/ccs	1060
m54032_191201_124017/58065571/ccs	1060
m54032_191201_124017/60359180/ccs	1060
m54032_191201_124017/61604359/ccs	1060
m54032_191201_124017/63766763/ccs	1060
m54032_191201_124017/64619248/ccs	1060
m54032_191201_124017/64619454/ccs	1060
m54032_191201_124017/68092695/ccs	1060
m54032_191201_124017/69009787/ccs	1060
m54032_191201_124017/69337755/ccs	1060
m54032_191201_124017/69533813/ccs	1060
m54032_191201_124017/72614699/ccs	1060
m54032_191201_124017/72679589/ccs	1060
m54032_191201_124017/72679671/ccs	1060
m54032_191201_124017/72876509/ccs	1060
m54032_191201_124017/73335213/ccs	1060
m54032_191201_124017/73793720/ccs	1060
m54032_191201_124017/74187520/ccs	1060
m54032_191201_124017/74383972/ccs	1060
m54032_191201_124017/8520656/ccs	1060
m54032_191201_124017/8716356/ccs	1060
m54032_191201_124017/9306899/ccs	1060
m54032_191201_124017/10354954/ccs	1061
m54032_191201_124017/12189993/ccs	1061
m54032_191201_124017/13370160/ccs	1061
m54032_191201_124017/13894556/ccs	1061
m54032_191201_124017/14417998/ccs	1061
m54032_191201_124017/14876911/ccs	1061
m54032_191201_124017/15270444/ccs	1061
m54032_191201_124017/17105206/ccs	1061
m54032_191201_124017/17630092/ccs	1061
m54032_191201_124017/19071468/ccs	1061
m54032_191201_124017/21430359/ccs	1061
m54032_191201_124017/22282490/ccs	1061
m54032_191201_124017/22348116/ccs	1061
m54032_191201_124017/25624662/ccs	1061
m54032_191201_124017/32178287/ccs	1061
m54032_191201_124017/35651812/ccs	1061
m54032_191201_124017/38338632/ccs	1061
m54032_191201_124017/40960789/ccs	1061
m54032_191201_124017/44303276/ccs	1061
m54032_191201_124017/44433599/ccs	1061
m54032_191201_124017/44499319/ccs	1061
m54032_191201_124017/44958538/ccs	1061
m54032_191201_124017/45351115/ccs	1061
m54032_191201_124017/4719140/ccs	1061
m54032_191201_124017/47973283/ccs	1061
m54032_191201_124017/52953443/ccs	1061
m54032_191201_124017/54329833/ccs	1061
m54032_191201_124017/54657144/ccs	1061
m54032_191201_124017/56557747/ccs	1061
m54032_191201_124017/56689259/ccs	1061
m54032_191201_124017/61276742/ccs	1061
m54032_191201_124017/62063317/ccs	1061
m54032_191201_124017/62914777/ccs	1061
m54032_191201_124017/65602460/ccs	1061
m54032_191201_124017/65798376/ccs	1061
m54032_191201_124017/68944120/ccs	1061
m54032_191201_124017/71434308/ccs	1061
m54032_191201_124017/73991134/ccs	1061
m54032_191201_124017/7734268/ccs	1061
m54032_191201_124017/11469322/ccs	1062
m54032_191201_124017/15073978/ccs	1062
m54032_191201_124017/16384589/ccs	1062
m54032_191201_124017/16908726/ccs	1062
m54032_191201_124017/20840591/ccs	1062
m54032_191201_124017/22676419/ccs	1062
m54032_191201_124017/23462219/ccs	1062
m54032_191201_124017/23921428/ccs	1062
m54032_191201_124017/25296982/ccs	1062
m54032_191201_124017/25886785/ccs	1062
m54032_191201_124017/26738998/ccs	1062
m54032_191201_124017/29164509/ccs	1062
m54032_191201_124017/29622646/ccs	1062
m54032_191201_124017/29819207/ccs	1062
m54032_191201_124017/34734942/ccs	1062
m54032_191201_124017/37224533/ccs	1062
m54032_191201_124017/37224883/ccs	1062
m54032_191201_124017/40305129/ccs	1062
m54032_191201_124017/43647180/ccs	1062
m54032_191201_124017/46072648/ccs	1062
m54032_191201_124017/4849749/ccs	1062
m54032_191201_124017/4915910/ccs	1062
m54032_191201_124017/49546010/ccs	1062
m54032_191201_124017/49611362/ccs	1062
m54032_191201_124017/49807977/ccs	1062
m54032_191201_124017/52232529/ccs	1062
m54032_191201_124017/52298621/ccs	1062
m54032_191201_124017/52888289/ccs	1062
m54032_191201_124017/5898532/ccs	1062
m54032_191201_124017/6226504/ccs	1062
m54032_191201_124017/6422777/ccs	1062
m54032_191201_124017/70058903/ccs	1062
m54032_191201_124017/70517162/ccs	1062
m54032_191201_124017/74318211/ccs	1062
m54032_191201_124017/9306322/ccs	1062
m54032_191201_124017/12583547/ccs	1063
m54032_191201_124017/14418223/ccs	1063
m54032_191201_124017/17039812/ccs	1063
m54032_191201_124017/20578946/ccs	1063
m54032_191201_124017/21430769/ccs	1063
m54032_191201_124017/22938107/ccs	1063
m54032_191201_124017/27067131/ccs	1063
m54032_191201_124017/29098530/ccs	1063
m54032_191201_124017/31392369/ccs	1063
m54032_191201_124017/31850749/ccs	1063
m54032_191201_124017/31982500/ccs	1063
m54032_191201_124017/32178419/ccs	1063
m54032_191201_124017/32637350/ccs	1063
m54032_191201_124017/37683680/ccs	1063
m54032_191201_124017/37683842/ccs	1063
m54032_191201_124017/39583919/ccs	1063
m54032_191201_124017/45351665/ccs	1063
m54032_191201_124017/47710355/ccs	1063
m54032_191201_124017/49283928/ccs	1063
m54032_191201_124017/51380855/ccs	1063
m54032_191201_124017/55378615/ccs	1063
m54032_191201_124017/56492623/ccs	1063
m54032_191201_124017/61145363/ccs	1063
m54032_191201_124017/63439155/ccs	1063
m54032_191201_124017/64684947/ccs	1063
m54032_191201_124017/73466374/ccs	1063
m54032_191201_124017/74186908/ccs	1063
m54032_191201_124017/74777150/ccs	1063
m54032_191201_124017/11338064/ccs	1064
m54032_191201_124017/13697740/ccs	1064
m54032_191201_124017/14287012/ccs	1064
m54032_191201_124017/15597640/ccs	1064
m54032_191201_124017/22217474/ccs	1064
m54032_191201_124017/24183202/ccs	1064
m54032_191201_124017/30737407/ccs	1064
m54032_191201_124017/31785592/ccs	1064
m54032_191201_124017/34996871/ccs	1064
m54032_191201_124017/36962950/ccs	1064
m54032_191201_124017/42271306/ccs	1064
m54032_191201_124017/46203356/ccs	1064
m54032_191201_124017/47317753/ccs	1064
m54032_191201_124017/48300530/ccs	1064
m54032_191201_124017/48365656/ccs	1064
m54032_191201_124017/48628159/ccs	1064
m54032_191201_124017/50004834/ccs	1064
m54032_191201_124017/52953460/ccs	1064
m54032_191201_124017/53084417/ccs	1064
m54032_191201_124017/5439592/ccs	1064
m54032_191201_124017/56361036/ccs	1064
m54032_191201_124017/57869136/ccs	1064
m54032_191201_124017/59507542/ccs	1064
m54032_191201_124017/68879282/ccs	1064
m54032_191201_124017/71107432/ccs	1064
m54032_191201_124017/73924930/ccs	1064
m54032_191201_124017/7471957/ccs	1064
m54032_191201_124017/9896328/ccs	1064
m54032_191201_124017/12517536/ccs	1065
m54032_191201_124017/15270630/ccs	1065
m54032_191201_124017/19989455/ccs	1065
m54032_191201_124017/22283002/ccs	1065
m54032_191201_124017/24052162/ccs	1065
m54032_191201_124017/30016242/ccs	1065
m54032_191201_124017/31523372/ccs	1065
m54032_191201_124017/32833628/ccs	1065
m54032_191201_124017/35520824/ccs	1065
m54032_191201_124017/40173965/ccs	1065
m54032_191201_124017/43057994/ccs	1065
m54032_191201_124017/43385411/ccs	1065
m54032_191201_124017/4588528/ccs	1065
m54032_191201_124017/48234907/ccs	1065
m54032_191201_124017/50397635/ccs	1065
m54032_191201_124017/61014208/ccs	1065
m54032_191201_124017/63111508/ccs	1065
m54032_191201_124017/64487745/ccs	1065
m54032_191201_124017/72090149/ccs	1065
m54032_191201_124017/11075928/ccs	1066
m54032_191201_124017/14287651/ccs	1066
m54032_191201_124017/20054999/ccs	1066
m54032_191201_124017/20447430/ccs	1066
m54032_191201_124017/29884874/ccs	1066
m54032_191201_124017/38666996/ccs	1066
m54032_191201_124017/42206075/ccs	1066
m54032_191201_124017/55378037/ccs	1066
m54032_191201_124017/56426952/ccs	1066
m54032_191201_124017/67043828/ccs	1066
m54032_191201_124017/67961199/ccs	1066
m54032_191201_124017/68158229/ccs	1066
m54032_191201_124017/9699840/ccs	1066
m54032_191201_124017/10421179/ccs	1067
m54032_191201_124017/11731402/ccs	1067
m54032_191201_124017/21168621/ccs	1067
m54032_191201_124017/35520992/ccs	1067
m54032_191201_124017/49021827/ccs	1067
m54032_191201_124017/49545876/ccs	1067
m54032_191201_124017/58458555/ccs	1067
m54032_191201_124017/59572619/ccs	1067
m54032_191201_124017/61604590/ccs	1067
m54032_191201_124017/66323032/ccs	1067
m54032_191201_124017/67043432/ccs	1067
m54032_191201_124017/74056633/ccs	1067
m54032_191201_124017/7930335/ccs	1067
m54032_191201_124017/14746275/ccs	1068
m54032_191201_124017/17302235/ccs	1068
m54032_191201_124017/41943173/ccs	1068
m54032_191201_124017/51642435/ccs	1068
m54032_191201_124017/62391199/ccs	1068
m54032_191201_124017/65208669/ccs	1068
m54032_191201_124017/72548449/ccs	1068
m54032_191201_124017/34537941/ccs	1069
m54032_191201_124017/41550294/ccs	1069
m54032_191201_124017/57541099/ccs	1069
m54032_191201_124017/70058206/ccs	1069
m54032_191201_124017/9372119/ccs	1069
m54032_191201_124017/18481798/ccs	1070
m54032_191201_124017/22807345/ccs	1070
m54032_191201_124017/32768097/ccs	1070
m54032_191201_124017/34210197/ccs	1070
m54032_191201_124017/36569251/ccs	1070
m54032_191201_124017/39649753/ccs	1070
m54032_191201_124017/51642882/ccs	1070
m54032_191201_124017/53215714/ccs	1070
m54032_191201_124017/62521658/ccs	1070
m54032_191201_124017/67961691/ccs	1070
m54032_191201_124017/73597910/ccs	1070
m54032_191201_124017/35783388/ccs	1071
m54032_191201_124017/41878260/ccs	1071
m54032_191201_124017/65405591/ccs	1071
m54032_191201_124017/66847562/ccs	1071
m54032_191201_124017/15335938/ccs	1072
m54032_191201_124017/8257733/ccs	1072
m54032_191201_124017/37224916/ccs	1073
m54032_191201_124017/5898824/ccs	1073
m54032_191201_124017/6029667/ccs	1073
m54032_191201_124017/62783753/ccs	1073
m54032_191201_124017/62914727/ccs	1073
m54032_191201_124017/71631105/ccs	1073
m54032_191201_124017/74842557/ccs	1073
m54032_191201_124017/24838817/ccs	1074
m54032_191201_124017/60818200/ccs	1074
m54032_191201_124017/29163630/ccs	1075
m54032_191201_124017/41615615/ccs	1075
m54032_191201_124017/54919748/ccs	1075
m54032_191201_124017/68092491/ccs	1075
m54032_191201_124017/73597622/ccs	1075
m54032_191201_124017/17499030/ccs	1077
m54032_191201_124017/65929798/ccs	1077
m54032_191201_124017/19857940/ccs	1078
m54032_191201_124017/22938085/ccs	1078
m54032_191201_124017/46924691/ccs	1078
m54032_191201_124017/56361889/ccs	1078
m54032_191201_124017/68419839/ccs	1078
m54032_191201_124017/17564347/ccs	1080
m54032_191201_124017/60621096/ccs	1080
m54032_191201_124017/11272440/ccs	1082
m54032_191201_124017/27329093/ccs	1082
m54032_191201_124017/36438427/ccs	1082
m54032_191201_124017/42664909/ccs	1082
m54032_191201_124017/50790725/ccs	1082
m54032_191201_124017/69665108/ccs	1082
m54032_191201_124017/16253443/ccs	1083
m54032_191201_124017/32506353/ccs	1083
m54032_191201_124017/33883079/ccs	1083
m54032_191201_124017/46071930/ccs	1083
m54032_191201_124017/13238639/ccs	1086
m54032_191201_124017/14811950/ccs	1086
m54032_191201_124017/29098572/ccs	1086
m54032_191201_124017/57541150/ccs	1086
m54032_191201_124017/71369588/ccs	1086
m54032_191201_124017/73859731/ccs	1086
m54032_191201_124017/21692536/ccs	1087
m54032_191201_124017/23724259/ccs	1087
m54032_191201_124017/37224667/ccs	1087
m54032_191201_124017/71893529/ccs	1087
m54032_191201_124017/35521120/ccs	1089
m54032_191201_124017/35914047/ccs	1089
m54032_191201_124017/63439197/ccs	1089
m54032_191201_124017/21037904/ccs	1090
m54032_191201_124017/40173893/ccs	1090
m54032_191201_124017/43122956/ccs	1090
m54032_191201_124017/43778135/ccs	1090
m54032_191201_124017/17368057/ccs	1091
m54032_191201_124017/63504627/ccs	1091
m54032_191201_124017/6685470/ccs	1091
m54032_191201_124017/29884696/ccs	1092
m54032_191201_124017/44106553/ccs	1092
m54032_191201_124017/8978625/ccs	1092
m54032_191201_124017/21233913/ccs	1093
m54032_191201_124017/21627257/ccs	1093
m54032_191201_124017/43778206/ccs	1093
m54032_191201_124017/14483827/ccs	1094
m54032_191201_124017/39977677/ccs	1094
m54032_191201_124017/48889927/ccs	1096
m54032_191201_124017/60031742/ccs	1097
m54032_191201_124017/5570844/ccs	1098
m54032_191201_124017/59965517/ccs	1100
m54032_191201_124017/11666418/ccs	1101
m54032_191201_124017/19923358/ccs	1102
m54032_191201_124017/10682642/ccs	1103
m54032_191201_124017/22807142/ccs	1103
m54032_191201_124017/26542779/ccs	1103
m54032_191201_124017/31982390/ccs	1103
m54032_191201_124017/11993665/ccs	1104
m54032_191201_124017/36569951/ccs	1104
m54032_191201_124017/42926705/ccs	1104
m54032_191201_124017/58589741/ccs	1104
m54032_191201_124017/73794265/ccs	1104
m54032_191201_124017/15991126/ccs	1105
m54032_191201_124017/20841090/ccs	1105
m54032_191201_124017/22610728/ccs	1105
m54032_191201_124017/27787625/ccs	1105
m54032_191201_124017/4588312/ccs	1105
m54032_191201_124017/67634172/ccs	1105
m54032_191201_124017/68420243/ccs	1105
m54032_191201_124017/11469725/ccs	1106
m54032_191201_124017/19988557/ccs	1106
m54032_191201_124017/72220997/ccs	1106
m54032_191201_124017/11272648/ccs	1107
m54032_191201_124017/15859893/ccs	1107
m54032_191201_124017/21430381/ccs	1107
m54032_191201_124017/27787872/ccs	1107
m54032_191201_124017/34472096/ccs	1107
m54032_191201_124017/50201464/ccs	1107
m54032_191201_124017/18350687/ccs	1109
m54032_191201_124017/32571482/ccs	1112
m54032_191201_124017/24118246/ccs	1113
m54032_191201_124017/19202163/ccs	1114
m54032_191201_124017/68158456/ccs	1116
m54032_191201_124017/33554889/ccs	1117
m54032_191201_124017/63046277/ccs	1118
m54032_191201_124017/74055787/ccs	1118
m54032_191201_124017/62587561/ccs	1119
m54032_191201_124017/74842614/ccs	1120
m54032_191201_124017/22937809/ccs	1121
m54032_191201_124017/47317168/ccs	1121
m54032_191201_124017/49676450/ccs	1121
m54032_191201_124017/69993104/ccs	1123
m54032_191201_124017/41156863/ccs	1126
m54032_191201_124017/4850355/ccs	1126
m54032_191201_124017/65471426/ccs	1127
m54032_191201_124017/35324623/ccs	1128
m54032_191201_124017/20709544/ccs	1129
m54032_191201_124017/46400199/ccs	1129
m54032_191201_124017/53543746/ccs	1129
m54032_191201_124017/56099067/ccs	1129
m54032_191201_124017/55968359/ccs	1130
m54032_191201_124017/66061252/ccs	1130
m54032_191201_124017/20579235/ccs	1131
m54032_191201_124017/26149745/ccs	1131
m54032_191201_124017/12059282/ccs	1132
m54032_191201_124017/25821692/ccs	1132
m54032_191201_124017/38994231/ccs	1132
m54032_191201_124017/40436542/ccs	1132
m54032_191201_124017/45089458/ccs	1132
m54032_191201_124017/52625486/ccs	1132
m54032_191201_124017/57410015/ccs	1132
m54032_191201_124017/69796660/ccs	1132
m54032_191201_124017/18613179/ccs	1133
m54032_191201_124017/29229705/ccs	1133
m54032_191201_124017/7471851/ccs	1133
m54032_191201_124017/31457641/ccs	1134
m54032_191201_124017/51773744/ccs	1134
m54032_191201_124017/52298392/ccs	1134
m54032_191201_124017/25821548/ccs	1135
m54032_191201_124017/31326934/ccs	1135
m54032_191201_124017/22151723/ccs	1136
m54032_191201_124017/32833623/ccs	1136
m54032_191201_124017/34341582/ccs	1136
m54032_191201_124017/46465752/ccs	1136
m54032_191201_124017/49939277/ccs	1136
m54032_191201_124017/68944218/ccs	1136
m54032_191201_124017/33161771/ccs	1137
m54032_191201_124017/37290755/ccs	1137
m54032_191201_124017/39518275/ccs	1137
m54032_191201_124017/44106124/ccs	1137
m54032_191201_124017/48759671/ccs	1137
m54032_191201_124017/51446555/ccs	1137
m54032_191201_124017/17105447/ccs	1138
m54032_191201_124017/26608334/ccs	1138
m54032_191201_124017/59048198/ccs	1138
m54032_191201_124017/12714254/ccs	1139
m54032_191201_124017/71565956/ccs	1139
m54032_191201_124017/19333295/ccs	1141
m54032_191201_124017/16121935/ccs	1142
m54032_191201_124017/20120397/ccs	1142
m54032_191201_124017/57934077/ccs	1142
m54032_191201_124017/47120878/ccs	1149
m54032_191201_124017/60031524/ccs	1150
m54032_191201_124017/34668805/ccs	1151
m54032_191201_124017/41615430/ccs	1151
m54032_191201_124017/56557943/ccs	1151
m54032_191201_124017/51052981/ccs	1152
m54032_191201_124017/9962331/ccs	1152
m54032_191201_124017/14091011/ccs	1156
m54032_191201_124017/49611232/ccs	1156
m54032_191201_124017/11993956/ccs	1158
m54032_191201_124017/58131402/ccs	1158
m54032_191201_124017/68878893/ccs	1158
m54032_191201_124017/72418004/ccs	1158
m54032_191201_124017/25494372/ccs	1159
m54032_191201_124017/56427130/ccs	1159
m54032_191201_124017/7472114/ccs	1159
m54032_191201_124017/72286808/ccs	1162
m54032_191201_124017/40043075/ccs	1165
m54032_191201_124017/58917082/ccs	1165
m54032_191201_124017/63243223/ccs	1165
m54032_191201_124017/12255809/ccs	1166
m54032_191201_124017/63504815/ccs	1167
m54032_191201_124017/55444219/ccs	1168
m54032_191201_124017/72352060/ccs	1170
m54032_191201_124017/7996283/ccs	1170
m54032_191201_124017/32047615/ccs	1173
m54032_191201_124017/49152861/ccs	1173
m54032_191201_124017/57278998/ccs	1174
m54032_191201_124017/11338554/ccs	1175
m54032_191201_124017/26280326/ccs	1175
m54032_191201_124017/40960181/ccs	1175
m54032_191201_124017/51184418/ccs	1175
m54032_191201_124017/7209053/ccs	1175
m54032_191201_124017/50331893/ccs	1176
m54032_191201_124017/15663252/ccs	1177
m54032_191201_124017/44892620/ccs	1178
m54032_191201_124017/47121245/ccs	1178
m54032_191201_124017/52298716/ccs	1178
m54032_191201_124017/6029474/ccs	1179
m54032_191201_124017/18023098/ccs	1180
m54032_191201_124017/48496810/ccs	1180
m54032_191201_124017/12255433/ccs	1185
m54032_191201_124017/51446667/ccs	1185
m54032_191201_124017/72155896/ccs	1185
m54032_191201_124017/44106690/ccs	1186
m54032_191201_124017/21234342/ccs	1187
m54032_191201_124017/31851323/ccs	1188
m54032_191201_124017/53543363/ccs	1188
m54032_191201_124017/62784228/ccs	1188
m54032_191201_124017/67503001/ccs	1189
m54032_191201_124017/69796388/ccs	1189
m54032_191201_124017/74776983/ccs	1189
m54032_191201_124017/32703195/ccs	1190
m54032_191201_124017/34668664/ccs	1190
m54032_191201_124017/45941225/ccs	1190
m54032_191201_124017/73335405/ccs	1190
m54032_191201_124017/16384460/ccs	1191
m54032_191201_124017/19727242/ccs	1191
m54032_191201_124017/35586167/ccs	1191
m54032_191201_124017/44827033/ccs	1191
m54032_191201_124017/46334501/ccs	1191
m54032_191201_124017/55968365/ccs	1191
m54032_191201_124017/66323035/ccs	1191
m54032_191201_124017/7471592/ccs	1191
m54032_191201_124017/26018376/ccs	1192
m54032_191201_124017/60883485/ccs	1192
m54032_191201_124017/35651993/ccs	1193
m54032_191201_124017/38273929/ccs	1193
m54032_191201_124017/40960154/ccs	1193
m54032_191201_124017/43975567/ccs	1193
m54032_191201_124017/57934820/ccs	1193
m54032_191201_124017/73401100/ccs	1193
m54032_191201_124017/7995475/ccs	1193
m54032_191201_124017/14352580/ccs	1194
m54032_191201_124017/27984394/ccs	1194
m54032_191201_124017/24969687/ccs	1195
m54032_191201_124017/28770399/ccs	1195
m54032_191201_124017/4719412/ccs	1195
m54032_191201_124017/49414973/ccs	1195
m54032_191201_124017/5505222/ccs	1195
m54032_191201_124017/67371251/ccs	1195
m54032_191201_124017/9175400/ccs	1195
m54032_191201_124017/19464615/ccs	1196
m54032_191201_124017/67240674/ccs	1196
m54032_191201_124017/11666397/ccs	1197
m54032_191201_124017/64618829/ccs	1198
m54032_191201_124017/10355274/ccs	1199
m54032_191201_124017/35324321/ccs	1199
m54032_191201_124017/72679730/ccs	1200
m54032_191201_124017/31195261/ccs	1201
m54032_191201_124017/34537747/ccs	1201
m54032_191201_124017/42075064/ccs	1201
m54032_191201_124017/14942420/ccs	1202
m54032_191201_124017/27132027/ccs	1202
m54032_191201_124017/33620989/ccs	1202
m54032_191201_124017/50659741/ccs	1202
m54032_191201_124017/63045851/ccs	1202
m54032_191201_124017/64225977/ccs	1203
m54032_191201_124017/10879293/ccs	1204
m54032_191201_124017/34014095/ccs	1204
m54032_191201_124017/21299678/ccs	1205
m54032_191201_124017/63307867/ccs	1205
m54032_191201_124017/73925569/ccs	1205
m54032_191201_124017/61735274/ccs	1207
m54032_191201_124017/54723182/ccs	1210
m54032_191201_124017/39977868/ccs	1212
m54032_191201_124017/36110435/ccs	1213
m54032_191201_124017/70910554/ccs	1213
m54032_191201_124017/37486669/ccs	1214
m54032_191201_124017/5833670/ccs	1214
m54032_191201_124017/9700323/ccs	1214
m54032_191201_124017/24772747/ccs	1215
m54032_191201_124017/52363350/ccs	1215
m54032_191201_124017/7536890/ccs	1215
m54032_191201_124017/31391914/ccs	1216
m54032_191201_124017/53149939/ccs	1216
m54032_191201_124017/13239140/ccs	1218
m54032_191201_124017/28377729/ccs	1218
m54032_191201_124017/51249856/ccs	1218
m54032_191201_124017/21692833/ccs	1219
m54032_191201_124017/40763480/ccs	1219
m54032_191201_124017/19857905/ccs	1225
m54032_191201_124017/32113317/ccs	1228
m54032_191201_124017/9306591/ccs	1228
m54032_191201_124017/10748551/ccs	1229
m54032_191201_124017/32833893/ccs	1229
m54032_191201_124017/61408061/ccs	1236
m54032_191201_124017/69337677/ccs	1245
m54032_191201_124017/55837258/ccs	1246
m54032_191201_124017/48890412/ccs	1249
m54032_191201_124017/10290076/ccs	1253
m54032_191201_124017/41681545/ccs	1255
m54032_191201_124017/5505549/ccs	1257
m54032_191201_124017/68879353/ccs	1257
m54032_191201_124017/52494721/ccs	1259
m54032_191201_124017/44565147/ccs	1260
m54032_191201_124017/48038598/ccs	1260
m54032_191201_124017/14221961/ccs	1261
m54032_191201_124017/20775534/ccs	1263
m54032_191201_124017/14942659/ccs	1265
m54032_191201_124017/58327413/ccs	1267
m54032_191201_124017/43778493/ccs	1268
m54032_191201_124017/11993460/ccs	1270
m54032_191201_124017/16712609/ccs	1270
m54032_191201_124017/17957100/ccs	1270
m54032_191201_124017/43844579/ccs	1270
m54032_191201_124017/64422290/ccs	1270
m54032_191201_124017/19727339/ccs	1271
m54032_191201_124017/48955742/ccs	1271
m54032_191201_124017/60883046/ccs	1271
m54032_191201_124017/29687999/ccs	1273
m54032_191201_124017/15663204/ccs	1280
m54032_191201_124017/35651756/ccs	1280
m54032_191201_124017/32179165/ccs	1281
m54032_191201_124017/39912383/ccs	1281
m54032_191201_124017/53084714/ccs	1281
m54032_191201_124017/71893815/ccs	1281
m54032_191201_124017/72876686/ccs	1281
m54032_191201_124017/13631853/ccs	1282
m54032_191201_124017/36766313/ccs	1282
m54032_191201_124017/59965847/ccs	1282
m54032_191201_124017/10420865/ccs	1283
m54032_191201_124017/15663604/ccs	1283
m54032_191201_124017/26543062/ccs	1283
m54032_191201_124017/45875315/ccs	1283
m54032_191201_124017/54853801/ccs	1283
m54032_191201_124017/55247464/ccs	1283
m54032_191201_124017/65667287/ccs	1283
m54032_191201_124017/70648272/ccs	1283
m54032_191201_124017/11862728/ccs	1284
m54032_191201_124017/35062409/ccs	1284
m54032_191201_124017/41419121/ccs	1284
m54032_191201_124017/47842260/ccs	1284
m54032_191201_124017/23527564/ccs	1287
m54032_191201_124017/39845987/ccs	1287
m54032_191201_124017/44433530/ccs	1287
m54032_191201_124017/46465450/ccs	1287
m54032_191201_124017/42467986/ccs	1288
m54032_191201_124017/43450766/ccs	1288
m54032_191201_124017/52888263/ccs	1288
m54032_191201_124017/54198761/ccs	1289
m54032_191201_124017/33423502/ccs	1293
m54032_191201_124017/25952486/ccs	1294
m54032_191201_124017/30867748/ccs	1294
m54032_191201_124017/63046002/ccs	1296
m54032_191201_124017/67043651/ccs	1296
m54032_191201_124017/27919308/ccs	1297
m54032_191201_124017/28312231/ccs	1297
m54032_191201_124017/64815191/ccs	1297
m54032_191201_124017/70713511/ccs	1298
m54032_191201_124017/74449240/ccs	1298
m54032_191201_124017/62784132/ccs	1299
m54032_191201_124017/7405804/ccs	1299
m54032_191201_124017/17498296/ccs	1300
m54032_191201_124017/31458250/ccs	1300
m54032_191201_124017/38536026/ccs	1300
m54032_191201_124017/43516156/ccs	1300
m54032_191201_124017/43516331/ccs	1300
m54032_191201_124017/43581796/ccs	1300
m54032_191201_124017/72221438/ccs	1300
m54032_191201_124017/23921390/ccs	1301
m54032_191201_124017/25887338/ccs	1301
m54032_191201_124017/31523126/ccs	1301
m54032_191201_124017/4194749/ccs	1301
m54032_191201_124017/42009218/ccs	1301
m54032_191201_124017/47775914/ccs	1301
m54032_191201_124017/50463110/ccs	1301
m54032_191201_124017/50725653/ccs	1301
m54032_191201_124017/15204956/ccs	1302
m54032_191201_124017/22414103/ccs	1302
m54032_191201_124017/38667008/ccs	1302
m54032_191201_124017/53805123/ccs	1302
m54032_191201_124017/8717135/ccs	1302
m54032_191201_124017/24511140/ccs	1303
m54032_191201_124017/44893159/ccs	1303
m54032_191201_124017/54264118/ccs	1304
m54032_191201_124017/74580383/ccs	1304
m54032_191201_124017/32440841/ccs	1305
m54032_191201_124017/67437563/ccs	1305
m54032_191201_124017/71303729/ccs	1305
m54032_191201_124017/11141456/ccs	1306
m54032_191201_124017/25297518/ccs	1306
m54032_191201_124017/29032786/ccs	1306
m54032_191201_124017/34538225/ccs	1306
m54032_191201_124017/36962858/ccs	1306
m54032_191201_124017/4588492/ccs	1306
m54032_191201_124017/52625830/ccs	1306
m54032_191201_124017/54330226/ccs	1306
m54032_191201_124017/63439533/ccs	1307
m54032_191201_124017/45679555/ccs	1309
m54032_191201_124017/54592401/ccs	1309
m54032_191201_124017/23920899/ccs	1310
m54032_191201_124017/66584773/ccs	1310
m54032_191201_124017/12386795/ccs	1311
m54032_191201_124017/34538099/ccs	1311
m54032_191201_124017/38208198/ccs	1312
m54032_191201_124017/8782739/ccs	1312
m54032_191201_124017/16646323/ccs	1313
m54032_191201_124017/4195243/ccs	1313
m54032_191201_124017/42271393/ccs	1313
m54032_191201_124017/36176488/ccs	1314
m54032_191201_124017/22348211/ccs	1317
m54032_191201_124017/73008053/ccs	1317
m54032_191201_124017/16319325/ccs	1318
m54032_191201_124017/39452983/ccs	1318
m54032_191201_124017/11141765/ccs	1319
m54032_191201_124017/15270749/ccs	1319
m54032_191201_124017/35717816/ccs	1319
m54032_191201_124017/30474771/ccs	1320
m54032_191201_124017/33162224/ccs	1320
m54032_191201_124017/30606088/ccs	1321
m54032_191201_124017/59835197/ccs	1321
m54032_191201_124017/19923403/ccs	1322
m54032_191201_124017/54395896/ccs	1322
m54032_191201_124017/60883242/ccs	1322
m54032_191201_124017/11469270/ccs	1323
m54032_191201_124017/37879974/ccs	1323
m54032_191201_124017/46924084/ccs	1323
m54032_191201_124017/47055101/ccs	1323
m54032_191201_124017/53215680/ccs	1323
m54032_191201_124017/30212524/ccs	1324
m54032_191201_124017/33948374/ccs	1324
m54032_191201_124017/11141675/ccs	1325
m54032_191201_124017/9306897/ccs	1325
m54032_191201_124017/35127771/ccs	1328
m54032_191201_124017/8716672/ccs	1328
m54032_191201_124017/28836773/ccs	1329
m54032_191201_124017/7537120/ccs	1331
m54032_191201_124017/26935637/ccs	1333
m54032_191201_124017/23134560/ccs	1335
m54032_191201_124017/26935417/ccs	1335
m54032_191201_124017/57803472/ccs	1335
m54032_191201_124017/57279432/ccs	1336
m54032_191201_124017/28902031/ccs	1342
m54032_191201_124017/18612579/ccs	1343
m54032_191201_124017/47907808/ccs	1343
m54032_191201_124017/59704262/ccs	1344
m54032_191201_124017/8782452/ccs	1344
m54032_191201_124017/53739596/ccs	1345
m54032_191201_124017/14221924/ccs	1346
m54032_191201_124017/48366480/ccs	1346
m54032_191201_124017/26149161/ccs	1355
m54032_191201_124017/32244597/ccs	1355
m54032_191201_124017/38601420/ccs	1355
m54032_191201_124017/17957448/ccs	1356
m54032_191201_124017/52036204/ccs	1356
m54032_191201_124017/55772026/ccs	1356
m54032_191201_124017/33227298/ccs	1357
m54032_191201_124017/38142245/ccs	1357
m54032_191201_124017/43909191/ccs	1357
m54032_191201_124017/16712020/ccs	1359
m54032_191201_124017/33554882/ccs	1359
m54032_191201_124017/66191818/ccs	1359
m54032_191201_124017/33555073/ccs	1360
m54032_191201_124017/10223987/ccs	1364
m54032_191201_124017/10486451/ccs	1364
m54032_191201_124017/57475861/ccs	1379
m54032_191201_124017/52298248/ccs	1380
m54032_191201_124017/53871086/ccs	1384
m54032_191201_124017/20054186/ccs	1385
m54032_191201_124017/21627209/ccs	1385
m54032_191201_124017/10027527/ccs	1387
m54032_191201_124017/42729931/ccs	1390
m54032_191201_124017/68813033/ccs	1390
m54032_191201_124017/51511713/ccs	1398
m54032_191201_124017/14025612/ccs	1401
m54032_191201_124017/61931970/ccs	1404
m54032_191201_124017/71041184/ccs	1404
m54032_191201_124017/4915744/ccs	1405
m54032_191201_124017/50267086/ccs	1406
[truncated: 1,843 more rows]
