# Supplementary material for: Retrieval of long DNA reads from herbarium specimens
Source: AoB Plants. 2023 Nov 8;15(6):plad074. doi: 10.1093/aobpla/plad074 (PMC10735254; doi:10.1093/aobpla/plad074)
Supplement: plad074_suppl_Supplementary_Appendix_S4_14 [file plad074_suppl_supplementary_appendix_s4_14.xlsx]

## Sheet: Feuille 1
ReadID	ReadLength
m54032_191201_124017/26477470/ccs	639
m54032_191201_124017/21561764/ccs	644
m54032_191201_124017/68747884/ccs	644
m54032_191201_124017/15598166/ccs	645
m54032_191201_124017/18874433/ccs	663
m54032_191201_124017/12255418/ccs	665
m54032_191201_124017/5767603/ccs	674
m54032_191201_124017/58720795/ccs	676
m54032_191201_124017/63177714/ccs	861
m54032_191201_124017/44106271/ccs	862
m54032_191201_124017/22414013/ccs	869
m54032_191201_124017/53739797/ccs	1142
Average length	748.667
Tot numb reads	12
Nb on target reads > 1kb	1
