# Supplementary material for: Retrieval of long DNA reads from herbarium specimens
Source: AoB Plants. 2023 Nov 8;15(6):plad074. doi: 10.1093/aobpla/plad074 (PMC10735254; doi:10.1093/aobpla/plad074)
Supplement: plad074_suppl_Supplementary_Appendix_S4_15 [file plad074_suppl_supplementary_appendix_s4_15.xlsx]

## Sheet: Feuille 1
ReadID	ReadLength
m54032_191201_124017/21954809/ccs	454
m54032_191201_124017/55706159/ccs	464
m54032_191201_124017/54788878/ccs	489
m54032_191201_124017/31785383/ccs	505
m54032_191201_124017/40698358/ccs	543
m54032_191201_124017/64225480/ccs	546
m54032_191201_124017/64750234/ccs	547
m54032_191201_124017/49217858/ccs	553
m54032_191201_124017/67306320/ccs	581
m54032_191201_124017/54526694/ccs	586
m54032_191201_124017/72352103/ccs	587
m54032_191201_124017/9372305/ccs	601
m54032_191201_124017/33882523/ccs	621
m54032_191201_124017/19006296/ccs	622
m54032_191201_124017/5702146/ccs	634
m54032_191201_124017/62915415/ccs	636
m54032_191201_124017/6947763/ccs	642
m54032_191201_124017/50135891/ccs	643
m54032_191201_124017/30737297/ccs	649
m54032_191201_124017/33293252/ccs	657
m54032_191201_124017/17171302/ccs	666
m54032_191201_124017/26214499/ccs	671
m54032_191201_124017/17695153/ccs	677
m54032_191201_124017/70386537/ccs	681
m54032_191201_124017/12517800/ccs	682
m54032_191201_124017/52298478/ccs	684
m54032_191201_124017/70058247/ccs	685
m54032_191201_124017/69206672/ccs	713
m54032_191201_124017/25559664/ccs	731
m54032_191201_124017/63439829/ccs	731
m54032_191201_124017/61866596/ccs	733
m54032_191201_124017/50201229/ccs	742
m54032_191201_124017/19268532/ccs	747
m54032_191201_124017/63701982/ccs	761
m54032_191201_124017/25166079/ccs	767
m54032_191201_124017/72745395/ccs	791
m54032_191201_124017/53019354/ccs	808
m54032_191201_124017/27459736/ccs	818
m54032_191201_124017/66126649/ccs	819
m54032_191201_124017/37618388/ccs	872
m54032_191201_124017/68354629/ccs	873
m54032_191201_124017/27001217/ccs	877
m54032_191201_124017/39125677/ccs	879
m54032_191201_124017/43319771/ccs	883
m54032_191201_124017/47252099/ccs	946
m54032_191201_124017/27329007/ccs	970
m54032_191201_124017/9110200/ccs	970
m54032_191201_124017/58786174/ccs	973
m54032_191201_124017/10027598/ccs	1024
m54032_191201_124017/54395225/ccs	1031
m54032_191201_124017/71041470/ccs	1032
m54032_191201_124017/73662650/ccs	1033
m54032_191201_124017/19858230/ccs	1034
m54032_191201_124017/67502453/ccs	1035
m54032_191201_124017/69403612/ccs	1035
m54032_191201_124017/64160596/ccs	1063
m54032_191201_124017/42336533/ccs	1081
m54032_191201_124017/12058713/ccs	1102
m54032_191201_124017/22807302/ccs	1103
m54032_191201_124017/48431803/ccs	1104
m54032_191201_124017/26674080/ccs	1105
m54032_191201_124017/56820043/ccs	1110
m54032_191201_124017/58721238/ccs	1181
m54032_191201_124017/34472950/ccs	1182
m54032_191201_124017/72745515/ccs	1182
m54032_191201_124017/9044043/ccs	1182
m54032_191201_124017/19726855/ccs	1183
m54032_191201_124017/41091315/ccs	1184
m54032_191201_124017/58458862/ccs	1184
m54032_191201_124017/12583336/ccs	1185
m54032_191201_124017/61669639/ccs	1199
m54032_191201_124017/53674858/ccs	1202
m54032_191201_124017/64553451/ccs	1208
m54032_191201_124017/24183528/ccs	1283
m54032_191201_124017/12780010/ccs	1290
m54032_191201_124017/21102857/ccs	1290
m54032_191201_124017/59441765/ccs	1290
m54032_191201_124017/12648753/ccs	1291
m54032_191201_124017/41091877/ccs	1291
m54032_191201_124017/11731801/ccs	1292
m54032_191201_124017/36634847/ccs	1292
m54032_191201_124017/25297077/ccs	1293
m54032_191201_124017/25428539/ccs	1293
m54032_191201_124017/28639687/ccs	1293
m54032_191201_124017/49415087/ccs	1294
m54032_191201_124017/24051796/ccs	1295
m54032_191201_124017/47514552/ccs	1302
m54032_191201_124017/25166141/ccs	1311
m54032_191201_124017/30671448/ccs	1311
m54032_191201_124017/61669537/ccs	1311
m54032_191201_124017/21758670/ccs	1312
m54032_191201_124017/41944020/ccs	1312
m54032_191201_124017/66847681/ccs	1312
m54032_191201_124017/35586145/ccs	1313
m54032_191201_124017/62521757/ccs	1320
m54032_191201_124017/59048853/ccs	1324
m54032_191201_124017/20316516/ccs	1418
m54032_191201_124017/18088435/ccs	1424
m54032_191201_124017/37618000/ccs	1426
m54032_191201_124017/41615823/ccs	1426
m54032_191201_124017/74777229/ccs	1426
m54032_191201_124017/16777575/ccs	1427
m54032_191201_124017/58393241/ccs	1427
m54032_191201_124017/56295528/ccs	1428
m54032_191201_124017/73269586/ccs	1430
m54032_191201_124017/55509672/ccs	1431
m54032_191201_124017/14484355/ccs	1433
m54032_191201_124017/69272385/ccs	1438
m54032_191201_124017/31916615/ccs	1439
m54032_191201_124017/16908524/ccs	1445
m54032_191201_124017/42402379/ccs	1448
m54032_191201_124017/4325685/ccs	1448
m54032_191201_124017/59769449/ccs	1448
m54032_191201_124017/36962902/ccs	1449
m54032_191201_124017/50529025/ccs	1452
m54032_191201_124017/4915434/ccs	2152
m54032_191201_124017/44892463/ccs	2232
m54032_191201_124017/34210694/ccs	2234
m54032_191201_124017/58196394/ccs	2234
m54032_191201_124017/23462002/ccs	2235
m54032_191201_124017/74514660/ccs	2235
m54032_191201_124017/74580583/ccs	2235
m54032_191201_124017/12255842/ccs	2236
m54032_191201_124017/25887075/ccs	2236
m54032_191201_124017/28967717/ccs	2236
m54032_191201_124017/6226311/ccs	2236
m54032_191201_124017/73335568/ccs	2236
m54032_191201_124017/14352727/ccs	2237
m54032_191201_124017/27328898/ccs	2237
m54032_191201_124017/33489508/ccs	2237
m54032_191201_124017/42664353/ccs	2237
m54032_191201_124017/61342377/ccs	2237
m54032_191201_124017/68485535/ccs	2237
m54032_191201_124017/23069272/ccs	2240
m54032_191201_124017/43057822/ccs	2240
m54032_191201_124017/37355923/ccs	2242
m54032_191201_124017/8716891/ccs	2242
m54032_191201_124017/38536172/ccs	2243
m54032_191201_124017/35061892/ccs	2247
m54032_191201_124017/48235429/ccs	2247
m54032_191201_124017/25232227/ccs	2248
m54032_191201_124017/12583532/ccs	2249
m54032_191201_124017/12779698/ccs	2272
m54032_191201_124017/67764487/ccs	2276
m54032_191201_124017/11993704/ccs	3925
Average read length	1294.36
Tot nb reads	145
Nb reads > 1kb	97
