# Supplementary material for: Retrieval of long DNA reads from herbarium specimens
Source: AoB Plants. 2023 Nov 8;15(6):plad074. doi: 10.1093/aobpla/plad074 (PMC10735254; doi:10.1093/aobpla/plad074)
Supplement: plad074_suppl_Supplementary_Appendix_S4_16 [file plad074_suppl_supplementary_appendix_s4_16.xlsx]

## Sheet: Feuille 1
ReadID	ReadLength
m54032_191201_124017/55443720/ccs	401
m54032_191201_124017/68092192/ccs	403
m54032_191201_124017/16777309/ccs	410
m54032_191201_124017/34407003/ccs	413
m54032_191201_124017/11010883/ccs	414
m54032_191201_124017/31195337/ccs	416
m54032_191201_124017/20578757/ccs	417
m54032_191201_124017/24445381/ccs	428
m54032_191201_124017/35193818/ccs	428
m54032_191201_124017/61014429/ccs	431
m54032_191201_124017/62522358/ccs	443
m54032_191201_124017/61604568/ccs	445
m54032_191201_124017/25756245/ccs	450
m54032_191201_124017/7144249/ccs	454
m54032_191201_124017/72942033/ccs	455
m54032_191201_124017/8192331/ccs	458
m54032_191201_124017/46989544/ccs	460
m54032_191201_124017/13370321/ccs	462
m54032_191201_124017/64225974/ccs	464
m54032_191201_124017/5243091/ccs	466
m54032_191201_124017/13173703/ccs	470
m54032_191201_124017/31064535/ccs	471
m54032_191201_124017/26476987/ccs	477
m54032_191201_124017/58852143/ccs	477
m54032_191201_124017/43975656/ccs	480
m54032_191201_124017/29819661/ccs	485
m54032_191201_124017/60228427/ccs	485
m54032_191201_124017/21890021/ccs	486
m54032_191201_124017/40239267/ccs	486
m54032_191201_124017/35914208/ccs	489
m54032_191201_124017/21365247/ccs	492
m54032_191201_124017/68551529/ccs	496
m54032_191201_124017/54395732/ccs	500
m54032_191201_124017/37552244/ccs	501
m54032_191201_124017/70713540/ccs	502
m54032_191201_124017/40698130/ccs	509
m54032_191201_124017/38797631/ccs	510
m54032_191201_124017/13107602/ccs	512
m54032_191201_124017/54526754/ccs	513
m54032_191201_124017/51970284/ccs	514
m54032_191201_124017/31326772/ccs	515
m54032_191201_124017/53412034/ccs	515
m54032_191201_124017/31195929/ccs	517
m54032_191201_124017/63439002/ccs	517
m54032_191201_124017/36438088/ccs	518
m54032_191201_124017/54919466/ccs	519
m54032_191201_124017/23134564/ccs	520
m54032_191201_124017/66257580/ccs	521
m54032_191201_124017/14352760/ccs	523
m54032_191201_124017/19530227/ccs	523
m54032_191201_124017/44040344/ccs	523
m54032_191201_124017/32899993/ccs	525
m54032_191201_124017/4325971/ccs	527
m54032_191201_124017/17170752/ccs	528
m54032_191201_124017/69927618/ccs	530
m54032_191201_124017/41222456/ccs	531
m54032_191201_124017/73532058/ccs	531
m54032_191201_124017/37028790/ccs	532
m54032_191201_124017/53740376/ccs	532
m54032_191201_124017/57148167/ccs	538
m54032_191201_124017/4195259/ccs	541
m54032_191201_124017/73203844/ccs	541
m54032_191201_124017/36765920/ccs	542
m54032_191201_124017/59572394/ccs	543
m54032_191201_124017/72352736/ccs	543
m54032_191201_124017/17760726/ccs	544
m54032_191201_124017/25886852/ccs	544
m54032_191201_124017/20906948/ccs	545
m54032_191201_124017/21037278/ccs	545
m54032_191201_124017/26673865/ccs	547
m54032_191201_124017/48365686/ccs	548
m54032_191201_124017/51642449/ccs	548
m54032_191201_124017/37225008/ccs	552
m54032_191201_124017/9371794/ccs	553
m54032_191201_124017/20185653/ccs	556
m54032_191201_124017/44957980/ccs	557
m54032_191201_124017/12386824/ccs	560
m54032_191201_124017/54264377/ccs	560
m54032_191201_124017/64684563/ccs	562
m54032_191201_124017/43909328/ccs	563
m54032_191201_124017/53609052/ccs	566
m54032_191201_124017/10355424/ccs	568
m54032_191201_124017/54067405/ccs	568
m54032_191201_124017/16974234/ccs	569
m54032_191201_124017/46531128/ccs	569
m54032_191201_124017/46727391/ccs	569
m54032_191201_124017/41223107/ccs	570
m54032_191201_124017/74777436/ccs	570
m54032_191201_124017/5439881/ccs	571
m54032_191201_124017/15205358/ccs	572
m54032_191201_124017/26280040/ccs	572
m54032_191201_124017/54329485/ccs	572
m54032_191201_124017/17629463/ccs	573
m54032_191201_124017/68158311/ccs	577
m54032_191201_124017/8192762/ccs	577
m54032_191201_124017/72549335/ccs	580
m54032_191201_124017/48758866/ccs	581
m54032_191201_124017/68682082/ccs	581
m54032_191201_124017/41812909/ccs	583
m54032_191201_124017/4391036/ccs	583
m54032_191201_124017/60948801/ccs	584
m54032_191201_124017/10682832/ccs	585
m54032_191201_124017/27263390/ccs	585
m54032_191201_124017/14287790/ccs	586
m54032_191201_124017/41287858/ccs	586
m54032_191201_124017/59966358/ccs	586
m54032_191201_124017/66781755/ccs	587
m54032_191201_124017/13697467/ccs	588
m54032_191201_124017/67437283/ccs	590
m54032_191201_124017/19988871/ccs	591
m54032_191201_124017/39125328/ccs	591
m54032_191201_124017/47448915/ccs	591
m54032_191201_124017/13566513/ccs	593
m54032_191201_124017/14877568/ccs	595
m54032_191201_124017/64684744/ccs	595
m54032_191201_124017/30737063/ccs	596
m54032_191201_124017/42992459/ccs	596
m54032_191201_124017/26738982/ccs	597
m54032_191201_124017/72090341/ccs	597
m54032_191201_124017/8651040/ccs	597
m54032_191201_124017/18219830/ccs	600
m54032_191201_124017/38797810/ccs	600
m54032_191201_124017/29033398/ccs	601
m54032_191201_124017/16384958/ccs	602
m54032_191201_124017/52757100/ccs	602
m54032_191201_124017/52953196/ccs	602
m54032_191201_124017/69075952/ccs	602
m54032_191201_124017/74645866/ccs	602
m54032_191201_124017/5505954/ccs	603
m54032_191201_124017/72024434/ccs	603
m54032_191201_124017/17367959/ccs	604
m54032_191201_124017/30802259/ccs	604
m54032_191201_124017/7013375/ccs	604
m54032_191201_124017/4980818/ccs	605
m54032_191201_124017/71631806/ccs	605
m54032_191201_124017/30998698/ccs	606
m54032_191201_124017/12714846/ccs	607
m54032_191201_124017/47710421/ccs	608
m54032_191201_124017/21495938/ccs	609
m54032_191201_124017/36241603/ccs	609
m54032_191201_124017/9306598/ccs	609
m54032_191201_124017/36176316/ccs	610
m54032_191201_124017/17302404/ccs	611
m54032_191201_124017/45941328/ccs	611
m54032_191201_124017/55509346/ccs	612
m54032_191201_124017/51249974/ccs	617
m54032_191201_124017/54526563/ccs	618
m54032_191201_124017/5898611/ccs	618
m54032_191201_124017/22610470/ccs	620
m54032_191201_124017/24052511/ccs	621
m54032_191201_124017/8651643/ccs	623
m54032_191201_124017/48431777/ccs	624
m54032_191201_124017/23528089/ccs	628
m54032_191201_124017/41287966/ccs	628
m54032_191201_124017/69402786/ccs	628
m54032_191201_124017/34669153/ccs	629
m54032_191201_124017/49021669/ccs	629
m54032_191201_124017/54591960/ccs	629
m54032_191201_124017/66781787/ccs	629
m54032_191201_124017/36700964/ccs	630
m54032_191201_124017/42140210/ccs	632
m54032_191201_124017/58196416/ccs	632
m54032_191201_124017/51314894/ccs	633
m54032_191201_124017/15663629/ccs	634
m54032_191201_124017/21627664/ccs	634
m54032_191201_124017/22676280/ccs	634
m54032_191201_124017/41091457/ccs	636
m54032_191201_124017/13369768/ccs	638
m54032_191201_124017/14287813/ccs	640
m54032_191201_124017/51512225/ccs	640
m54032_191201_124017/70779520/ccs	640
m54032_191201_124017/9372669/ccs	641
m54032_191201_124017/12976509/ccs	642
m54032_191201_124017/71631620/ccs	642
m54032_191201_124017/32637000/ccs	643
m54032_191201_124017/10879396/ccs	645
m54032_191201_124017/28574561/ccs	645
m54032_191201_124017/62062745/ccs	646
m54032_191201_124017/20448250/ccs	647
m54032_191201_124017/62259716/ccs	647
m54032_191201_124017/62390371/ccs	647
m54032_191201_124017/38863737/ccs	648
m54032_191201_124017/42795548/ccs	648
m54032_191201_124017/5964261/ccs	648
m54032_191201_124017/63439637/ccs	648
m54032_191201_124017/7012745/ccs	648
m54032_191201_124017/30212274/ccs	650
m54032_191201_124017/15991395/ccs	651
m54032_191201_124017/31916396/ccs	653
m54032_191201_124017/29753812/ccs	655
m54032_191201_124017/34275932/ccs	655
m54032_191201_124017/59244625/ccs	655
m54032_191201_124017/15663222/ccs	656
m54032_191201_124017/37028610/ccs	657
m54032_191201_124017/5833509/ccs	659
m54032_191201_124017/15008387/ccs	660
m54032_191201_124017/23658990/ccs	660
m54032_191201_124017/27263252/ccs	661
m54032_191201_124017/51249762/ccs	661
m54032_191201_124017/60227800/ccs	661
m54032_191201_124017/47972647/ccs	662
m54032_191201_124017/55247831/ccs	662
m54032_191201_124017/65601609/ccs	662
m54032_191201_124017/21168614/ccs	663
m54032_191201_124017/19661736/ccs	664
m54032_191201_124017/35717476/ccs	664
m54032_191201_124017/20120229/ccs	665
m54032_191201_124017/53543191/ccs	665
m54032_191201_124017/9372113/ccs	666
m54032_191201_124017/11993214/ccs	668
m54032_191201_124017/38732532/ccs	669
m54032_191201_124017/22676306/ccs	671
m54032_191201_124017/25428631/ccs	672
m54032_191201_124017/5702124/ccs	672
m54032_191201_124017/32506448/ccs	673
m54032_191201_124017/35717675/ccs	675
m54032_191201_124017/67502676/ccs	676
m54032_191201_124017/66388524/ccs	677
m54032_191201_124017/7471462/ccs	678
m54032_191201_124017/12714905/ccs	680
m54032_191201_124017/54329624/ccs	680
m54032_191201_124017/73466318/ccs	681
m54032_191201_124017/64290880/ccs	685
m54032_191201_124017/9634783/ccs	686
m54032_191201_124017/45810528/ccs	689
m54032_191201_124017/61080398/ccs	690
m54032_191201_124017/61080318/ccs	691
m54032_191201_124017/64291660/ccs	691
m54032_191201_124017/16122638/ccs	694
m54032_191201_124017/61866138/ccs	695
m54032_191201_124017/63438968/ccs	695
m54032_191201_124017/29950567/ccs	696
m54032_191201_124017/56361324/ccs	696
m54032_191201_124017/71106827/ccs	696
m54032_191201_124017/26477392/ccs	697
m54032_191201_124017/57803213/ccs	697
m54032_191201_124017/58720834/ccs	697
m54032_191201_124017/64291072/ccs	697
m54032_191201_124017/31196078/ccs	699
m54032_191201_124017/72417842/ccs	699
m54032_191201_124017/35455387/ccs	700
m54032_191201_124017/68419981/ccs	701
m54032_191201_124017/45220318/ccs	702
m54032_191201_124017/57344483/ccs	703
m54032_191201_124017/9306623/ccs	704
m54032_191201_124017/46072035/ccs	705
m54032_191201_124017/56557942/ccs	705
m54032_191201_124017/68551626/ccs	705
m54032_191201_124017/11141192/ccs	706
m54032_191201_124017/23396761/ccs	708
m54032_191201_124017/60424796/ccs	709
m54032_191201_124017/38339009/ccs	710
m54032_191201_124017/39912037/ccs	710
m54032_191201_124017/42861169/ccs	710
m54032_191201_124017/7144311/ccs	710
m54032_191201_124017/9307005/ccs	710
m54032_191201_124017/13763129/ccs	711
m54032_191201_124017/28573815/ccs	711
m54032_191201_124017/34406814/ccs	711
m54032_191201_124017/74055784/ccs	711
m54032_191201_124017/10617526/ccs	712
m54032_191201_124017/13304088/ccs	712
m54032_191201_124017/31129678/ccs	712
m54032_191201_124017/32702765/ccs	712
m54032_191201_124017/34735075/ccs	712
m54032_191201_124017/35520627/ccs	712
m54032_191201_124017/43057966/ccs	712
m54032_191201_124017/43975351/ccs	712
m54032_191201_124017/45220414/ccs	712
m54032_191201_124017/54395226/ccs	712
m54032_191201_124017/5439693/ccs	712
m54032_191201_124017/59834629/ccs	712
m54032_191201_124017/64422361/ccs	712
m54032_191201_124017/66388732/ccs	712
m54032_191201_124017/7143700/ccs	712
m54032_191201_124017/73663003/ccs	712
m54032_191201_124017/8127445/ccs	712
m54032_191201_124017/11206721/ccs	713
m54032_191201_124017/15205341/ccs	713
m54032_191201_124017/33620272/ccs	713
m54032_191201_124017/46466014/ccs	713
m54032_191201_124017/53609422/ccs	713
m54032_191201_124017/6292400/ccs	713
m54032_191201_124017/68223320/ccs	713
m54032_191201_124017/68485319/ccs	713
m54032_191201_124017/13107642/ccs	714
m54032_191201_124017/13763025/ccs	714
m54032_191201_124017/16974127/ccs	714
m54032_191201_124017/18546816/ccs	714
m54032_191201_124017/34537863/ccs	714
m54032_191201_124017/36897375/ccs	714
m54032_191201_124017/45613706/ccs	714
m54032_191201_124017/59769420/ccs	714
m54032_191201_124017/69403274/ccs	714
m54032_191201_124017/36831777/ccs	715
m54032_191201_124017/39911584/ccs	715
m54032_191201_124017/45220461/ccs	715
m54032_191201_124017/4915625/ccs	715
m54032_191201_124017/65733553/ccs	715
m54032_191201_124017/7144101/ccs	715
m54032_191201_124017/73401268/ccs	715
m54032_191201_124017/55771826/ccs	716
m54032_191201_124017/37093502/ccs	717
m54032_191201_124017/50594754/ccs	717
m54032_191201_124017/5571525/ccs	717
m54032_191201_124017/71304051/ccs	717
m54032_191201_124017/45089494/ccs	718
m54032_191201_124017/28771177/ccs	720
m54032_191201_124017/35651792/ccs	720
m54032_191201_124017/71500068/ccs	721
m54032_191201_124017/50004344/ccs	722
m54032_191201_124017/21955329/ccs	724
m54032_191201_124017/38208455/ccs	724
m54032_191201_124017/61277111/ccs	724
m54032_191201_124017/68682361/ccs	724
m54032_191201_124017/43713469/ccs	728
m54032_191201_124017/47383415/ccs	728
m54032_191201_124017/48497431/ccs	730
m54032_191201_124017/73728549/ccs	730
m54032_191201_124017/67830660/ccs	732
m54032_191201_124017/21627874/ccs	734
m54032_191201_124017/23265819/ccs	734
m54032_191201_124017/12386768/ccs	735
m54032_191201_124017/37356540/ccs	735
m54032_191201_124017/66388450/ccs	735
m54032_191201_124017/29622461/ccs	736
m54032_191201_124017/7209948/ccs	736
m54032_191201_124017/21037260/ccs	737
m54032_191201_124017/49939391/ccs	738
m54032_191201_124017/35652441/ccs	739
m54032_191201_124017/41419272/ccs	739
m54032_191201_124017/48562573/ccs	741
m54032_191201_124017/53215850/ccs	741
m54032_191201_124017/72417982/ccs	742
m54032_191201_124017/16253001/ccs	743
m54032_191201_124017/40894801/ccs	743
m54032_191201_124017/46989912/ccs	743
m54032_191201_124017/5833027/ccs	743
m54032_191201_124017/71369593/ccs	744
m54032_191201_124017/5308796/ccs	745
m54032_191201_124017/45679519/ccs	746
m54032_191201_124017/57278629/ccs	746
m54032_191201_124017/60162876/ccs	746
m54032_191201_124017/40304948/ccs	747
m54032_191201_124017/51380550/ccs	748
m54032_191201_124017/6751184/ccs	750
m54032_191201_124017/48365971/ccs	752
m54032_191201_124017/4588426/ccs	753
m54032_191201_124017/51773950/ccs	756
m54032_191201_124017/7012947/ccs	756
m54032_191201_124017/14155906/ccs	757
m54032_191201_124017/64946905/ccs	757
m54032_191201_124017/31523467/ccs	759
m54032_191201_124017/48825276/ccs	759
m54032_191201_124017/14614979/ccs	762
m54032_191201_124017/74056569/ccs	762
m54032_191201_124017/33096297/ccs	763
m54032_191201_124017/11797354/ccs	764
m54032_191201_124017/14091142/ccs	765
m54032_191201_124017/43320099/ccs	765
m54032_191201_124017/7143585/ccs	765
m54032_191201_124017/40501974/ccs	767
m54032_191201_124017/53674260/ccs	767
m54032_191201_124017/12124986/ccs	770
m54032_191201_124017/54002360/ccs	770
m54032_191201_124017/17498408/ccs	775
m54032_191201_124017/55706243/ccs	775
m54032_191201_124017/68944400/ccs	775
m54032_191201_124017/71762376/ccs	779
m54032_191201_124017/70976150/ccs	781
m54032_191201_124017/11141653/ccs	782
m54032_191201_124017/32965238/ccs	784
m54032_191201_124017/25166458/ccs	790
m54032_191201_124017/24772987/ccs	791
m54032_191201_124017/30737359/ccs	793
m54032_191201_124017/27787835/ccs	794
m54032_191201_124017/41222984/ccs	795
m54032_191201_124017/42402538/ccs	795
m54032_191201_124017/67568407/ccs	795
m54032_191201_124017/22938518/ccs	796
m54032_191201_124017/31523665/ccs	797
m54032_191201_124017/14746446/ccs	799
m54032_191201_124017/53412270/ccs	799
m54032_191201_124017/42140357/ccs	801
m54032_191201_124017/27525882/ccs	803
m54032_191201_124017/73401153/ccs	803
m54032_191201_124017/55050526/ccs	804
m54032_191201_124017/59835112/ccs	804
m54032_191201_124017/30999062/ccs	805
m54032_191201_124017/38535615/ccs	807
m54032_191201_124017/4916046/ccs	808
m54032_191201_124017/13500825/ccs	813
m54032_191201_124017/20251549/ccs	813
m54032_191201_124017/9765782/ccs	816
m54032_191201_124017/19923513/ccs	823
m54032_191201_124017/11207419/ccs	824
m54032_191201_124017/16581325/ccs	824
m54032_191201_124017/6030243/ccs	826
m54032_191201_124017/67240606/ccs	828
m54032_191201_124017/32047846/ccs	829
m54032_191201_124017/61145741/ccs	833
m54032_191201_124017/12386837/ccs	839
m54032_191201_124017/68550788/ccs	840
m54032_191201_124017/20185240/ccs	841
m54032_191201_124017/21824192/ccs	841
m54032_191201_124017/9633919/ccs	841
m54032_191201_124017/44106269/ccs	845
m54032_191201_124017/41746786/ccs	846
m54032_191201_124017/40436286/ccs	856
m54032_191201_124017/17039616/ccs	857
m54032_191201_124017/25035448/ccs	857
m54032_191201_124017/36045321/ccs	872
m54032_191201_124017/27722723/ccs	877
m54032_191201_124017/28967527/ccs	878
m54032_191201_124017/63766663/ccs	879
m54032_191201_124017/43254554/ccs	916
m54032_191201_124017/19399033/ccs	921
m54032_191201_124017/28639485/ccs	927
m54032_191201_124017/65471208/ccs	944
m54032_191201_124017/35586534/ccs	945
m54032_191201_124017/9896848/ccs	946
m54032_191201_124017/27329369/ccs	947
m54032_191201_124017/29884603/ccs	953
m54032_191201_124017/51052947/ccs	953
m54032_191201_124017/70189937/ccs	957
m54032_191201_124017/14746264/ccs	958
m54032_191201_124017/66060527/ccs	960
m54032_191201_124017/68944426/ccs	972
m54032_191201_124017/13697911/ccs	986
m54032_191201_124017/36766561/ccs	990
m54032_191201_124017/55246913/ccs	997
m54032_191201_124017/59507410/ccs	1007
m54032_191201_124017/34210468/ccs	1017
m54032_191201_124017/12714247/ccs	1022
m54032_191201_124017/30999333/ccs	1022
m54032_191201_124017/31785842/ccs	1022
m54032_191201_124017/57148138/ccs	1023
m54032_191201_124017/67634109/ccs	1036
m54032_191201_124017/59834948/ccs	1039
m54032_191201_124017/16581434/ccs	1040
m54032_191201_124017/47383541/ccs	1040
m54032_191201_124017/54919881/ccs	1044
m54032_191201_124017/32703157/ccs	1169
m54032_191201_124017/12714193/ccs	1170
m54032_191201_124017/63570512/ccs	1171
m54032_191201_124017/72876979/ccs	1171
m54032_191201_124017/12387083/ccs	1172
m54032_191201_124017/38601091/ccs	1172
m54032_191201_124017/4195308/ccs	1172
m54032_191201_124017/4850601/ccs	1172
m54032_191201_124017/57344151/ccs	1172
m54032_191201_124017/27853214/ccs	1173
m54032_191201_124017/47841510/ccs	1173
m54032_191201_124017/50135126/ccs	1179
m54032_191201_124017/64750523/ccs	1186
m54032_191201_124017/48628050/ccs	1270
m54032_191201_124017/73007415/ccs	1281
m54032_191201_124017/26411321/ccs	1282
m54032_191201_124017/42008982/ccs	1282
m54032_191201_124017/43909961/ccs	1282
m54032_191201_124017/7078733/ccs	1283
m54032_191201_124017/19857794/ccs	1284
m54032_191201_124017/22348062/ccs	1286
m54032_191201_124017/52429468/ccs	1286
m54032_191201_124017/66716400/ccs	1290
m54032_191201_124017/7340833/ccs	1292
m54032_191201_124017/24707845/ccs	1312
m54032_191201_124017/73794558/ccs	1315
m54032_191201_124017/29229602/ccs	1316
m54032_191201_124017/43844466/ccs	1316
m54032_191201_124017/17105131/ccs	1317
m54032_191201_124017/33031112/ccs	1317
m54032_191201_124017/4522454/ccs	1317
m54032_191201_124017/49218516/ccs	1317
m54032_191201_124017/68354731/ccs	1317
m54032_191201_124017/68420554/ccs	1317
m54032_191201_124017/51708304/ccs	1318
m54032_191201_124017/7143550/ccs	1318
m54032_191201_124017/50922058/ccs	1320
m54032_191201_124017/48956268/ccs	1322
m54032_191201_124017/37421389/ccs	1326
m54032_191201_124017/53019145/ccs	1332
m54032_191201_124017/50462964/ccs	1339
m54032_191201_124017/6488724/ccs	1341
m54032_191201_124017/36110688/ccs	1343
m54032_191201_124017/7471993/ccs	1377
m54032_191201_124017/19530336/ccs	1381
m54032_191201_124017/25821835/ccs	1386
m54032_191201_124017/31982514/ccs	1386
m54032_191201_124017/46006531/ccs	1386
m54032_191201_124017/46400092/ccs	1386
m54032_191201_124017/64029635/ccs	1386
m54032_191201_124017/15335565/ccs	1387
m54032_191201_124017/26215268/ccs	1387
m54032_191201_124017/32375464/ccs	1387
m54032_191201_124017/47776629/ccs	1387
m54032_191201_124017/5243843/ccs	1387
m54032_191201_124017/58786413/ccs	1387
m54032_191201_124017/69796793/ccs	1387
m54032_191201_124017/33752003/ccs	1388
m54032_191201_124017/54723160/ccs	1388
m54032_191201_124017/28180813/ccs	1389
m54032_191201_124017/40960342/ccs	1389
m54032_191201_124017/46203851/ccs	1389
m54032_191201_124017/48759599/ccs	1389
m54032_191201_124017/61080163/ccs	1389
m54032_191201_124017/36110438/ccs	1394
m54032_191201_124017/37814598/ccs	1395
m54032_191201_124017/42729799/ccs	1397
m54032_191201_124017/12911039/ccs	1398
m54032_191201_124017/28443401/ccs	1399
m54032_191201_124017/53871134/ccs	1400
m54032_191201_124017/48169973/ccs	1404
m54032_191201_124017/42860991/ccs	1409
m54032_191201_124017/56951015/ccs	1410
m54032_191201_124017/69534316/ccs	1419
m54032_191201_124017/8257918/ccs	1419
m54032_191201_124017/55836808/ccs	1420
m54032_191201_124017/7930296/ccs	1420
m54032_191201_124017/37617857/ccs	1421
m54032_191201_124017/48759341/ccs	1421
m54032_191201_124017/50200996/ccs	1421
m54032_191201_124017/72286939/ccs	1421
m54032_191201_124017/13304706/ccs	1422
m54032_191201_124017/58917170/ccs	1422
m54032_191201_124017/15991243/ccs	1423
m54032_191201_124017/21431108/ccs	1423
m54032_191201_124017/38667035/ccs	1423
m54032_191201_124017/4260066/ccs	1423
m54032_191201_124017/48693744/ccs	1423
m54032_191201_124017/56754632/ccs	1423
m54032_191201_124017/58983359/ccs	1423
m54032_191201_124017/62653243/ccs	1423
m54032_191201_124017/12124362/ccs	1424
m54032_191201_124017/25952905/ccs	1424
m54032_191201_124017/27853568/ccs	1424
m54032_191201_124017/29163688/ccs	1424
m54032_191201_124017/37159417/ccs	1424
m54032_191201_124017/37749214/ccs	1424
m54032_191201_124017/5243509/ccs	1424
m54032_191201_124017/60228164/ccs	1424
m54032_191201_124017/72483142/ccs	1424
m54032_191201_124017/9437650/ccs	1424
m54032_191201_124017/22937840/ccs	1425
m54032_191201_124017/6947488/ccs	1425
m54032_191201_124017/71238477/ccs	1425
m54032_191201_124017/74121886/ccs	1425
m54032_191201_124017/8061609/ccs	1425
m54032_191201_124017/32899834/ccs	1426
m54032_191201_124017/36962544/ccs	1426
m54032_191201_124017/13828252/ccs	1427
m54032_191201_124017/27263269/ccs	1427
m54032_191201_124017/38666849/ccs	1427
m54032_191201_124017/7209804/ccs	1427
m54032_191201_124017/43254295/ccs	1428
m54032_191201_124017/17695418/ccs	1429
m54032_191201_124017/33227597/ccs	1430
m54032_191201_124017/26870265/ccs	1433
m54032_191201_124017/71368937/ccs	1435
m54032_191201_124017/48169326/ccs	1437
m54032_191201_124017/61408235/ccs	1437
m54032_191201_124017/11928048/ccs	1460
m54032_191201_124017/27328932/ccs	1484
m54032_191201_124017/42074806/ccs	1485
m54032_191201_124017/14156739/ccs	1486
m54032_191201_124017/30016460/ccs	1491
m54032_191201_124017/69861515/ccs	1491
m54032_191201_124017/48497417/ccs	1504
m54032_191201_124017/64356538/ccs	1504
m54032_191201_124017/46072202/ccs	1552
m54032_191201_124017/65405540/ccs	1558
m54032_191201_124017/19333724/ccs	1559
m54032_191201_124017/19596199/ccs	1559
m54032_191201_124017/41026064/ccs	1560
m54032_191201_124017/23528155/ccs	1561
m54032_191201_124017/28573806/ccs	1561
m54032_191201_124017/69599418/ccs	1561
m54032_191201_124017/19792110/ccs	1562
m54032_191201_124017/23986548/ccs	1563
m54032_191201_124017/42271473/ccs	1563
m54032_191201_124017/54133703/ccs	1574
m54032_191201_124017/12714325/ccs	1575
m54032_191201_124017/31850666/ccs	1575
m54032_191201_124017/64094388/ccs	1575
m54032_191201_124017/8847893/ccs	1575
m54032_191201_124017/32572084/ccs	1604
m54032_191201_124017/41747001/ccs	1604
m54032_191201_124017/19202491/ccs	1685
m54032_191201_124017/61670314/ccs	1935
m54032_191201_124017/13369889/ccs	2349
m54032_191201_124017/50987579/ccs	2349
m54032_191201_124017/61342509/ccs	2350
m54032_191201_124017/62128756/ccs	2350
m54032_191201_124017/27066566/ccs	2351
m54032_191201_124017/37486879/ccs	2351
m54032_191201_124017/59834732/ccs	2353
m54032_191201_124017/53543504/ccs	2355
m54032_191201_124017/29623127/ccs	2367
Average read length	879.438
Tot nb reads	598
Nb reads > 1kb	167
