# Supplementary material for: Retrieval of long DNA reads from herbarium specimens
Source: AoB Plants. 2023 Nov 8;15(6):plad074. doi: 10.1093/aobpla/plad074 (PMC10735254; doi:10.1093/aobpla/plad074)
Supplement: plad074_suppl_Supplementary_Appendix_S4_17 [file plad074_suppl_supplementary_appendix_s4_17.xlsx]

## Sheet: Feuille 1
ReadID	ReadLength
m54032_191201_124017/58327394/ccs	370
m54032_191201_124017/53215983/ccs	429
m54032_191201_124017/53281359/ccs	467
m54032_191201_124017/17629738/ccs	491
m54032_191201_124017/23789957/ccs	509
m54032_191201_124017/34800094/ccs	511
m54032_191201_124017/59376386/ccs	524
m54032_191201_124017/24838209/ccs	535
m54032_191201_124017/9831130/ccs	633
m54032_191201_124017/64750226/ccs	639
m54032_191201_124017/34144755/ccs	780
m54032_191201_124017/32506755/ccs	788
m54032_191201_124017/33620498/ccs	789
m54032_191201_124017/49611457/ccs	867
m54032_191201_124017/26608501/ccs	957
m54032_191201_124017/22938483/ccs	958
m54032_191201_124017/31064956/ccs	1135
m54032_191201_124017/40174026/ccs	1135
m54032_191201_124017/46268848/ccs	1135
m54032_191201_124017/54002174/ccs	1139
Average read length	739.55
Tot nb reads	20
Nb reads > 1kb	4
