# Supplementary material for: Retrieval of long DNA reads from herbarium specimens
Source: AoB Plants. 2023 Nov 8;15(6):plad074. doi: 10.1093/aobpla/plad074 (PMC10735254; doi:10.1093/aobpla/plad074)
Supplement: plad074_suppl_Supplementary_Appendix_S4_18 [file plad074_suppl_supplementary_appendix_s4_18.xlsx]

## Sheet: Feuille 1
ReadID	ReadLength
m54032_191201_124017/18612451/ccs	422
m54032_191201_124017/24314059/ccs	483
m54032_191201_124017/70713722/ccs	485
m54032_191201_124017/65012607/ccs	509
m54032_191201_124017/32178435/ccs	538
m54032_191201_124017/35586204/ccs	574
m54032_191201_124017/26214624/ccs	600
m54032_191201_124017/47317387/ccs	600
m54032_191201_124017/46334346/ccs	606
m54032_191201_124017/47514161/ccs	610
m54032_191201_124017/51445852/ccs	658
m54032_191201_124017/37290055/ccs	661
m54032_191201_124017/16581146/ccs	688
m54032_191201_124017/68223834/ccs	718
m54032_191201_124017/70582807/ccs	718
m54032_191201_124017/11862843/ccs	723
m54032_191201_124017/56689529/ccs	725
m54032_191201_124017/61211614/ccs	725
m54032_191201_124017/25953178/ccs	745
m54032_191201_124017/67634122/ccs	769
m54032_191201_124017/70976233/ccs	771
m54032_191201_124017/33423587/ccs	772
m54032_191201_124017/68354844/ccs	773
m54032_191201_124017/16909277/ccs	775
m54032_191201_124017/21168558/ccs	775
m54032_191201_124017/14483812/ccs	776
m54032_191201_124017/46727314/ccs	776
m54032_191201_124017/65077564/ccs	776
m54032_191201_124017/20906363/ccs	777
m54032_191201_124017/38667165/ccs	777
m54032_191201_124017/68158314/ccs	777
m54032_191201_124017/37946113/ccs	778
m54032_191201_124017/55378264/ccs	778
m54032_191201_124017/63832905/ccs	779
m54032_191201_124017/6488970/ccs	779
m54032_191201_124017/74514630/ccs	779
m54032_191201_124017/13828182/ccs	780
m54032_191201_124017/26673463/ccs	780
m54032_191201_124017/30671047/ccs	781
m54032_191201_124017/55705944/ccs	783
m54032_191201_124017/26215256/ccs	784
m54032_191201_124017/31982480/ccs	784
m54032_191201_124017/61145407/ccs	784
m54032_191201_124017/70123856/ccs	787
m54032_191201_124017/33882302/ccs	791
m54032_191201_124017/71500386/ccs	792
m54032_191201_124017/41353968/ccs	798
m54032_191201_124017/5177695/ccs	800
m54032_191201_124017/53805622/ccs	807
m54032_191201_124017/64553375/ccs	810
m54032_191201_124017/4850124/ccs	819
m54032_191201_124017/10748620/ccs	832
m54032_191201_124017/4325837/ccs	834
m54032_191201_124017/29688054/ccs	835
m54032_191201_124017/37880672/ccs	835
m54032_191201_124017/37946298/ccs	835
m54032_191201_124017/7930134/ccs	835
m54032_191201_124017/12977017/ccs	836
m54032_191201_124017/24117898/ccs	836
m54032_191201_124017/31589205/ccs	836
m54032_191201_124017/31916740/ccs	836
m54032_191201_124017/39518678/ccs	836
m54032_191201_124017/41288156/ccs	836
m54032_191201_124017/64094464/ccs	836
m54032_191201_124017/65733631/ccs	836
m54032_191201_124017/74055855/ccs	836
m54032_191201_124017/9306374/ccs	836
m54032_191201_124017/10879266/ccs	837
m54032_191201_124017/12125175/ccs	837
m54032_191201_124017/14156778/ccs	837
m54032_191201_124017/28049810/ccs	837
m54032_191201_124017/30474401/ccs	837
m54032_191201_124017/33030862/ccs	837
m54032_191201_124017/34210071/ccs	837
m54032_191201_124017/42795523/ccs	837
m54032_191201_124017/43647135/ccs	837
m54032_191201_124017/49873835/ccs	837
m54032_191201_124017/50462926/ccs	837
m54032_191201_124017/51839717/ccs	837
m54032_191201_124017/54788792/ccs	837
m54032_191201_124017/56033622/ccs	837
m54032_191201_124017/61407472/ccs	837
m54032_191201_124017/64815977/ccs	837
m54032_191201_124017/66716641/ccs	837
m54032_191201_124017/66781764/ccs	837
m54032_191201_124017/67240597/ccs	837
m54032_191201_124017/70648692/ccs	837
m54032_191201_124017/8061629/ccs	837
m54032_191201_124017/8258029/ccs	837
m54032_191201_124017/17498683/ccs	838
m54032_191201_124017/20709506/ccs	838
m54032_191201_124017/22282865/ccs	838
m54032_191201_124017/35848534/ccs	838
m54032_191201_124017/37290688/ccs	838
m54032_191201_124017/38536182/ccs	838
m54032_191201_124017/41550785/ccs	838
m54032_191201_124017/49283887/ccs	838
m54032_191201_124017/57278624/ccs	838
m54032_191201_124017/60686416/ccs	838
m54032_191201_124017/65667966/ccs	838
m54032_191201_124017/73269946/ccs	838
m54032_191201_124017/23593526/ccs	839
m54032_191201_124017/31523282/ccs	839
m54032_191201_124017/69272463/ccs	839
m54032_191201_124017/38470207/ccs	840
m54032_191201_124017/38601511/ccs	840
m54032_191201_124017/4391215/ccs	840
m54032_191201_124017/44433477/ccs	840
m54032_191201_124017/55968085/ccs	840
m54032_191201_124017/20513360/ccs	841
m54032_191201_124017/21431258/ccs	842
m54032_191201_124017/36569298/ccs	843
m54032_191201_124017/69272470/ccs	844
m54032_191201_124017/26673374/ccs	845
m54032_191201_124017/58458751/ccs	845
m54032_191201_124017/52888426/ccs	846
m54032_191201_124017/69140628/ccs	846
m54032_191201_124017/10289412/ccs	847
m54032_191201_124017/12976406/ccs	847
m54032_191201_124017/6881410/ccs	855
m54032_191201_124017/74646061/ccs	856
m54032_191201_124017/29032766/ccs	857
m54032_191201_124017/37815245/ccs	857
m54032_191201_124017/51052653/ccs	858
m54032_191201_124017/64291129/ccs	862
m54032_191201_124017/40567562/ccs	863
m54032_191201_124017/5439755/ccs	863
m54032_191201_124017/60359003/ccs	863
m54032_191201_124017/62587234/ccs	867
m54032_191201_124017/59310315/ccs	868
m54032_191201_124017/48497166/ccs	879
m54032_191201_124017/15598578/ccs	880
m54032_191201_124017/37487141/ccs	880
m54032_191201_124017/53937122/ccs	880
m54032_191201_124017/27067058/ccs	881
m54032_191201_124017/72352391/ccs	881
m54032_191201_124017/10748136/ccs	882
m54032_191201_124017/65798452/ccs	882
m54032_191201_124017/45941537/ccs	883
m54032_191201_124017/12845397/ccs	885
m54032_191201_124017/27263549/ccs	886
m54032_191201_124017/73138777/ccs	887
m54032_191201_124017/50660204/ccs	892
m54032_191201_124017/66846928/ccs	895
m54032_191201_124017/59966382/ccs	899
m54032_191201_124017/12321247/ccs	902
m54032_191201_124017/15073699/ccs	911
m54032_191201_124017/40894535/ccs	913
m54032_191201_124017/33423609/ccs	914
m54032_191201_124017/17302155/ccs	915
m54032_191201_124017/21758312/ccs	915
m54032_191201_124017/51512262/ccs	917
m54032_191201_124017/6029737/ccs	918
m54032_191201_124017/21496500/ccs	921
m54032_191201_124017/67961855/ccs	921
m54032_191201_124017/48365907/ccs	923
m54032_191201_124017/52298651/ccs	924
m54032_191201_124017/33947717/ccs	927
m54032_191201_124017/5243424/ccs	932
m54032_191201_124017/70124099/ccs	933
m54032_191201_124017/17957828/ccs	937
m54032_191201_124017/43713010/ccs	937
m54032_191201_124017/66716101/ccs	938
m54032_191201_124017/47382840/ccs	941
m54032_191201_124017/72548516/ccs	948
m54032_191201_124017/53215712/ccs	954
m54032_191201_124017/63505009/ccs	954
m54032_191201_124017/22086612/ccs	957
m54032_191201_124017/66585561/ccs	957
m54032_191201_124017/13173721/ccs	962
m54032_191201_124017/65798581/ccs	972
m54032_191201_124017/35455144/ccs	981
m54032_191201_124017/7995918/ccs	983
m54032_191201_124017/34537842/ccs	990
m54032_191201_124017/31720133/ccs	993
m54032_191201_124017/9503607/ccs	1001
m54032_191201_124017/8389256/ccs	1005
m54032_191201_124017/29557561/ccs	1006
m54032_191201_124017/38339425/ccs	1008
m54032_191201_124017/67699133/ccs	1011
m54032_191201_124017/72286682/ccs	1011
m54032_191201_124017/68354193/ccs	1017
m54032_191201_124017/30147024/ccs	1024
m54032_191201_124017/39125059/ccs	1026
m54032_191201_124017/72941920/ccs	1028
m54032_191201_124017/57934473/ccs	1031
m54032_191201_124017/67043441/ccs	1033
m54032_191201_124017/63570496/ccs	1036
m54032_191201_124017/73662807/ccs	1038
m54032_191201_124017/68747527/ccs	1052
m54032_191201_124017/24117746/ccs	1056
m54032_191201_124017/47972555/ccs	1063
m54032_191201_124017/20775720/ccs	1064
m54032_191201_124017/18154017/ccs	1065
m54032_191201_124017/29622755/ccs	1071
m54032_191201_124017/11469082/ccs	1072
m54032_191201_124017/31523325/ccs	1072
m54032_191201_124017/70385813/ccs	1075
m54032_191201_124017/49021422/ccs	1076
m54032_191201_124017/38470083/ccs	1078
m54032_191201_124017/45941678/ccs	1079
m54032_191201_124017/26673334/ccs	1080
m54032_191201_124017/57278616/ccs	1081
m54032_191201_124017/46858825/ccs	1086
m54032_191201_124017/33227044/ccs	1087
m54032_191201_124017/41025875/ccs	1089
m54032_191201_124017/55574859/ccs	1089
m54032_191201_124017/8323480/ccs	1089
m54032_191201_124017/52167059/ccs	1091
m54032_191201_124017/40632799/ccs	1097
m54032_191201_124017/56164720/ccs	1099
m54032_191201_124017/57672387/ccs	1101
m54032_191201_124017/27984320/ccs	1103
m54032_191201_124017/4260753/ccs	1105
m54032_191201_124017/25690549/ccs	1112
m54032_191201_124017/40436349/ccs	1113
m54032_191201_124017/20971677/ccs	1114
m54032_191201_124017/47317587/ccs	1115
m54032_191201_124017/54919413/ccs	1115
m54032_191201_124017/63112078/ccs	1115
m54032_191201_124017/74318758/ccs	1115
m54032_191201_124017/37683458/ccs	1123
m54032_191201_124017/9175646/ccs	1124
m54032_191201_124017/70975632/ccs	1126
m54032_191201_124017/52887839/ccs	1127
m54032_191201_124017/19137272/ccs	1129
m54032_191201_124017/18153751/ccs	1131
m54032_191201_124017/18612875/ccs	1136
m54032_191201_124017/11862397/ccs	1137
m54032_191201_124017/18612667/ccs	1138
m54032_191201_124017/56951404/ccs	1138
m54032_191201_124017/7996187/ccs	1141
m54032_191201_124017/71500222/ccs	1153
m54032_191201_124017/32178848/ccs	1157
m54032_191201_124017/66584969/ccs	1161
m54032_191201_124017/5243028/ccs	1167
m54032_191201_124017/53280991/ccs	1171
m54032_191201_124017/33882850/ccs	1174
m54032_191201_124017/53281254/ccs	1174
m54032_191201_124017/42008651/ccs	1176
m54032_191201_124017/17170701/ccs	1177
m54032_191201_124017/13108127/ccs	1182
m54032_191201_124017/33817501/ccs	1182
m54032_191201_124017/4260167/ccs	1184
m54032_191201_124017/37879964/ccs	1187
m54032_191201_124017/45482459/ccs	1194
m54032_191201_124017/16056580/ccs	1197
m54032_191201_124017/50201115/ccs	1199
m54032_191201_124017/32637651/ccs	1200
m54032_191201_124017/59114301/ccs	1200
m54032_191201_124017/9765674/ccs	1201
m54032_191201_124017/8716925/ccs	1204
m54032_191201_124017/53150276/ccs	1206
m54032_191201_124017/56296348/ccs	1209
m54032_191201_124017/17826049/ccs	1212
m54032_191201_124017/24969429/ccs	1213
m54032_191201_124017/24117329/ccs	1216
m54032_191201_124017/51184262/ccs	1216
m54032_191201_124017/57344806/ccs	1219
m54032_191201_124017/20447527/ccs	1220
m54032_191201_124017/64160120/ccs	1222
m54032_191201_124017/40895339/ccs	1225
m54032_191201_124017/5833534/ccs	1225
m54032_191201_124017/64225707/ccs	1231
m54032_191201_124017/67961522/ccs	1231
m54032_191201_124017/12190313/ccs	1232
m54032_191201_124017/42075013/ccs	1232
m54032_191201_124017/4522322/ccs	1234
m54032_191201_124017/23200007/ccs	1235
m54032_191201_124017/39125185/ccs	1235
m54032_191201_124017/73663199/ccs	1235
m54032_191201_124017/55575200/ccs	1237
m54032_191201_124017/37552403/ccs	1238
m54032_191201_124017/15073494/ccs	1239
m54032_191201_124017/28705455/ccs	1239
m54032_191201_124017/29950580/ccs	1240
m54032_191201_124017/35652475/ccs	1240
m54032_191201_124017/38470586/ccs	1242
m54032_191201_124017/74580447/ccs	1249
m54032_191201_124017/57541241/ccs	1250
m54032_191201_124017/12059215/ccs	1251
m54032_191201_124017/73794393/ccs	1251
m54032_191201_124017/36569507/ccs	1253
m54032_191201_124017/61276391/ccs	1271
m54032_191201_124017/43188423/ccs	1280
m54032_191201_124017/38338774/ccs	1282
m54032_191201_124017/37093475/ccs	1290
m54032_191201_124017/5440017/ccs	1291
m54032_191201_124017/65405175/ccs	1293
m54032_191201_124017/28378027/ccs	1296
m54032_191201_124017/12845509/ccs	1297
m54032_191201_124017/22413837/ccs	1297
m54032_191201_124017/33227396/ccs	1297
m54032_191201_124017/47710719/ccs	1297
m54032_191201_124017/50529229/ccs	1297
m54032_191201_124017/53805841/ccs	1297
m54032_191201_124017/56164644/ccs	1297
m54032_191201_124017/15401738/ccs	1298
m54032_191201_124017/17236039/ccs	1299
m54032_191201_124017/32178483/ccs	1299
m54032_191201_124017/47055175/ccs	1299
m54032_191201_124017/47055316/ccs	1299
m54032_191201_124017/48038571/ccs	1299
m54032_191201_124017/51445956/ccs	1299
m54032_191201_124017/60228340/ccs	1299
m54032_191201_124017/17629261/ccs	1300
m54032_191201_124017/22283060/ccs	1300
m54032_191201_124017/30343863/ccs	1300
m54032_191201_124017/33423511/ccs	1300
m54032_191201_124017/33817197/ccs	1300
m54032_191201_124017/34275567/ccs	1300
m54032_191201_124017/42795941/ccs	1300
m54032_191201_124017/44499772/ccs	1300
m54032_191201_124017/47775820/ccs	1300
m54032_191201_124017/48169464/ccs	1300
m54032_191201_124017/4915442/ccs	1300
m54032_191201_124017/65602286/ccs	1300
m54032_191201_124017/66126825/ccs	1300
m54032_191201_124017/66192362/ccs	1300
m54032_191201_124017/71827799/ccs	1300
m54032_191201_124017/73204306/ccs	1300
m54032_191201_124017/8978735/ccs	1300
m54032_191201_124017/11272680/ccs	1301
m54032_191201_124017/12059527/ccs	1301
m54032_191201_124017/12845682/ccs	1301
m54032_191201_124017/16122653/ccs	1301
m54032_191201_124017/17368035/ccs	1301
m54032_191201_124017/18154260/ccs	1301
m54032_191201_124017/18940091/ccs	1301
m54032_191201_124017/21430420/ccs	1301
m54032_191201_124017/22020631/ccs	1301
m54032_191201_124017/24314195/ccs	1301
m54032_191201_124017/27657159/ccs	1301
m54032_191201_124017/31195480/ccs	1301
m54032_191201_124017/32113407/ccs	1301
m54032_191201_124017/32572394/ccs	1301
m54032_191201_124017/33424140/ccs	1301
m54032_191201_124017/35258914/ccs	1301
m54032_191201_124017/35586644/ccs	1301
m54032_191201_124017/37093508/ccs	1301
m54032_191201_124017/37224774/ccs	1301
m54032_191201_124017/37618052/ccs	1301
m54032_191201_124017/38797865/ccs	1301
m54032_191201_124017/39518999/ccs	1301
m54032_191201_124017/39912294/ccs	1301
m54032_191201_124017/43254269/ccs	1301
m54032_191201_124017/4325488/ccs	1301
m54032_191201_124017/44368504/ccs	1301
m54032_191201_124017/45613326/ccs	1301
m54032_191201_124017/47186457/ccs	1301
m54032_191201_124017/49676732/ccs	1301
m54032_191201_124017/5112766/ccs	1301
m54032_191201_124017/52429088/ccs	1301
m54032_191201_124017/55443520/ccs	1301
m54032_191201_124017/55574929/ccs	1301
m54032_191201_124017/56426785/ccs	1301
m54032_191201_124017/59114092/ccs	1301
m54032_191201_124017/60162370/ccs	1301
m54032_191201_124017/60293754/ccs	1301
m54032_191201_124017/6161117/ccs	1301
m54032_191201_124017/61931983/ccs	1301
m54032_191201_124017/62652523/ccs	1301
m54032_191201_124017/62915061/ccs	1301
m54032_191201_124017/69599560/ccs	1301
m54032_191201_124017/72221069/ccs	1301
m54032_191201_124017/7799187/ccs	1301
m54032_191201_124017/12583024/ccs	1302
m54032_191201_124017/12845333/ccs	1302
m54032_191201_124017/12845493/ccs	1302
m54032_191201_124017/14090476/ccs	1302
m54032_191201_124017/15860115/ccs	1302
m54032_191201_124017/17826044/ccs	1302
m54032_191201_124017/20448087/ccs	1302
m54032_191201_124017/22086125/ccs	1302
m54032_191201_124017/26018722/ccs	1302
m54032_191201_124017/29426058/ccs	1302
m54032_191201_124017/30671156/ccs	1302
m54032_191201_124017/34079250/ccs	1302
m54032_191201_124017/35586620/ccs	1302
m54032_191201_124017/37094076/ccs	1302
m54032_191201_124017/40698071/ccs	1302
m54032_191201_124017/45154624/ccs	1302
m54032_191201_124017/45875792/ccs	1302
m54032_191201_124017/4915439/ccs	1302
m54032_191201_124017/50659441/ccs	1302
m54032_191201_124017/52822851/ccs	1302
m54032_191201_124017/53871423/ccs	1302
m54032_191201_124017/60817583/ccs	1302
m54032_191201_124017/61407815/ccs	1302
m54032_191201_124017/63374164/ccs	1302
m54032_191201_124017/63963417/ccs	1302
m54032_191201_124017/6488692/ccs	1302
m54032_191201_124017/65667183/ccs	1302
m54032_191201_124017/6816386/ccs	1302
m54032_191201_124017/69010182/ccs	1302
m54032_191201_124017/69927745/ccs	1302
m54032_191201_124017/70779078/ccs	1302
m54032_191201_124017/73663029/ccs	1302
m54032_191201_124017/9634588/ccs	1302
m54032_191201_124017/13566940/ccs	1303
m54032_191201_124017/15860412/ccs	1303
m54032_191201_124017/16057242/ccs	1303
m54032_191201_124017/23790363/ccs	1303
m54032_191201_124017/25559700/ccs	1303
m54032_191201_124017/28181343/ccs	1303
m54032_191201_124017/30933637/ccs	1303
m54032_191201_124017/32309587/ccs	1303
m54032_191201_124017/34013993/ccs	1303
m54032_191201_124017/34668854/ccs	1303
m54032_191201_124017/40436099/ccs	1303
m54032_191201_124017/41288208/ccs	1303
m54032_191201_124017/46400285/ccs	1303
m54032_191201_124017/54526939/ccs	1303
m54032_191201_124017/56820533/ccs	1303
m54032_191201_124017/57934383/ccs	1303
m54032_191201_124017/58458390/ccs	1303
m54032_191201_124017/59900069/ccs	1303
m54032_191201_124017/66453937/ccs	1303
m54032_191201_124017/67895544/ccs	1303
m54032_191201_124017/73597796/ccs	1303
m54032_191201_124017/7799672/ccs	1303
m54032_191201_124017/8520192/ccs	1303
m54032_191201_124017/13304277/ccs	1304
m54032_191201_124017/23200165/ccs	1304
m54032_191201_124017/28901553/ccs	1304
m54032_191201_124017/29491535/ccs	1304
m54032_191201_124017/32964959/ccs	1304
m54032_191201_124017/37552707/ccs	1304
m54032_191201_124017/39256995/ccs	1304
m54032_191201_124017/41091394/ccs	1304
m54032_191201_124017/45220743/ccs	1304
m54032_191201_124017/48890252/ccs	1304
m54032_191201_124017/50397648/ccs	1304
m54032_191201_124017/62456343/ccs	1304
m54032_191201_124017/73401044/ccs	1304
m54032_191201_124017/15401335/ccs	1305
m54032_191201_124017/5243496/ccs	1305
m54032_191201_124017/16449846/ccs	1306
m54032_191201_124017/19137103/ccs	1306
m54032_191201_124017/21758825/ccs	1306
m54032_191201_124017/28967855/ccs	1306
m54032_191201_124017/29361117/ccs	1306
m54032_191201_124017/48431198/ccs	1306
m54032_191201_124017/54854256/ccs	1306
m54032_191201_124017/56426898/ccs	1306
m54032_191201_124017/7668360/ccs	1306
m54032_191201_124017/35914655/ccs	1307
m54032_191201_124017/43057538/ccs	1307
m54032_191201_124017/55968099/ccs	1307
m54032_191201_124017/59048527/ccs	1307
m54032_191201_124017/63439618/ccs	1307
m54032_191201_124017/64029567/ccs	1307
m54032_191201_124017/65667495/ccs	1307
m54032_191201_124017/22021067/ccs	1308
m54032_191201_124017/54854136/ccs	1308
m54032_191201_124017/57737824/ccs	1309
m54032_191201_124017/33489176/ccs	1310
m54032_191201_124017/36045476/ccs	1310
m54032_191201_124017/61997211/ccs	1310
m54032_191201_124017/16121922/ccs	1311
m54032_191201_124017/38535979/ccs	1311
m54032_191201_124017/13959760/ccs	1312
m54032_191201_124017/6619293/ccs	1312
m54032_191201_124017/70189666/ccs	1312
m54032_191201_124017/33227113/ccs	1314
m54032_191201_124017/49742660/ccs	1315
m54032_191201_124017/60489809/ccs	1317
m54032_191201_124017/42139819/ccs	1318
m54032_191201_124017/17892124/ccs	1320
m54032_191201_124017/20578639/ccs	1322
m54032_191201_124017/23724511/ccs	1322
m54032_191201_124017/48694162/ccs	1323
m54032_191201_124017/55771970/ccs	1323
m54032_191201_124017/50594769/ccs	1326
m54032_191201_124017/62522233/ccs	1328
m54032_191201_124017/7865164/ccs	1328
m54032_191201_124017/27919038/ccs	1330
m54032_191201_124017/38273780/ccs	1331
m54032_191201_124017/40633251/ccs	1331
m54032_191201_124017/5636596/ccs	1331
m54032_191201_124017/22282452/ccs	1332
m54032_191201_124017/28443211/ccs	1332
m54032_191201_124017/30999013/ccs	1332
m54032_191201_124017/15074110/ccs	1333
m54032_191201_124017/29491962/ccs	1333
m54032_191201_124017/57606537/ccs	1334
m54032_191201_124017/36700770/ccs	1335
m54032_191201_124017/60031372/ccs	1335
m54032_191201_124017/29294913/ccs	1336
m54032_191201_124017/34145072/ccs	1336
m54032_191201_124017/21037821/ccs	1337
m54032_191201_124017/38470281/ccs	1337
m54032_191201_124017/45613749/ccs	1337
m54032_191201_124017/50987502/ccs	1337
m54032_191201_124017/5637061/ccs	1337
m54032_191201_124017/57279433/ccs	1337
m54032_191201_124017/61407900/ccs	1337
m54032_191201_124017/63439023/ccs	1337
m54032_191201_124017/6750406/ccs	1337
m54032_191201_124017/16712545/ccs	1338
m54032_191201_124017/20644569/ccs	1338
m54032_191201_124017/27067229/ccs	1338
m54032_191201_124017/28050336/ccs	1338
m54032_191201_124017/46989597/ccs	1338
m54032_191201_124017/48955780/ccs	1338
m54032_191201_124017/54657562/ccs	1338
m54032_191201_124017/54788817/ccs	1338
m54032_191201_124017/58589262/ccs	1338
m54032_191201_124017/61276292/ccs	1338
m54032_191201_124017/6161266/ccs	1338
m54032_191201_124017/61997974/ccs	1338
m54032_191201_124017/63177241/ccs	1338
m54032_191201_124017/65208705/ccs	1338
m54032_191201_124017/66454213/ccs	1338
m54032_191201_124017/67502437/ccs	1338
m54032_191201_124017/7996160/ccs	1338
m54032_191201_124017/10683009/ccs	1339
m54032_191201_124017/12125169/ccs	1339
m54032_191201_124017/13239201/ccs	1339
m54032_191201_124017/13500841/ccs	1339
m54032_191201_124017/16318586/ccs	1339
m54032_191201_124017/23134394/ccs	1339
m54032_191201_124017/25690873/ccs	1339
m54032_191201_124017/28181256/ccs	1339
m54032_191201_124017/34603531/ccs	1339
m54032_191201_124017/38404422/ccs	1339
m54032_191201_124017/39387707/ccs	1339
m54032_191201_124017/42270875/ccs	1339
m54032_191201_124017/43253996/ccs	1339
m54032_191201_124017/43778180/ccs	1339
m54032_191201_124017/45351624/ccs	1339
m54032_191201_124017/49087463/ccs	1339
m54032_191201_124017/51119056/ccs	1339
m54032_191201_124017/53411966/ccs	1339
m54032_191201_124017/53543623/ccs	1339
m54032_191201_124017/55312649/ccs	1339
m54032_191201_124017/58458280/ccs	1339
m54032_191201_124017/58983090/ccs	1339
m54032_191201_124017/6292254/ccs	1339
m54032_191201_124017/63374147/ccs	1339
m54032_191201_124017/65339846/ccs	1339
m54032_191201_124017/67502417/ccs	1339
m54032_191201_124017/72548941/ccs	1339
m54032_191201_124017/10224238/ccs	1340
m54032_191201_124017/12911217/ccs	1340
m54032_191201_124017/14156692/ccs	1340
m54032_191201_124017/18154103/ccs	1340
m54032_191201_124017/34210236/ccs	1340
m54032_191201_124017/39846293/ccs	1340
m54032_191201_124017/40108914/ccs	1340
m54032_191201_124017/40304838/ccs	1340
m54032_191201_124017/42468063/ccs	1340
m54032_191201_124017/55444063/ccs	1340
m54032_191201_124017/64356919/ccs	1340
m54032_191201_124017/65995425/ccs	1340
m54032_191201_124017/7471453/ccs	1340
m54032_191201_124017/8323427/ccs	1340
m54032_191201_124017/8848090/ccs	1340
m54032_191201_124017/15532421/ccs	1341
m54032_191201_124017/42140166/ccs	1341
m54032_191201_124017/50594390/ccs	1341
m54032_191201_124017/52101523/ccs	1341
m54032_191201_124017/55312989/ccs	1341
m54032_191201_124017/64357098/ccs	1341
m54032_191201_124017/69010265/ccs	1341
m54032_191201_124017/69272223/ccs	1341
m54032_191201_124017/71172376/ccs	1341
m54032_191201_124017/72745822/ccs	1341
m54032_191201_124017/13959537/ccs	1342
m54032_191201_124017/23397181/ccs	1342
m54032_191201_124017/5177588/ccs	1342
m54032_191201_124017/6553786/ccs	1342
m54032_191201_124017/7995807/ccs	1342
m54032_191201_124017/26804970/ccs	1343
m54032_191201_124017/30802492/ccs	1343
m54032_191201_124017/41091621/ccs	1343
m54032_191201_124017/50463032/ccs	1343
m54032_191201_124017/53412562/ccs	1343
m54032_191201_124017/64750225/ccs	1343
m54032_191201_124017/40501698/ccs	1344
m54032_191201_124017/49611190/ccs	1344
m54032_191201_124017/52167624/ccs	1344
m54032_191201_124017/18482085/ccs	1345
m54032_191201_124017/26869925/ccs	1345
m54032_191201_124017/27722317/ccs	1346
m54032_191201_124017/55705969/ccs	1346
m54032_191201_124017/70844852/ccs	1346
m54032_191201_124017/20185600/ccs	1348
m54032_191201_124017/72679720/ccs	1348
m54032_191201_124017/41747412/ccs	1349
m54032_191201_124017/60687327/ccs	1349
m54032_191201_124017/49545378/ccs	1352
m54032_191201_124017/50069965/ccs	1353
m54032_191201_124017/56361288/ccs	1353
m54032_191201_124017/35717422/ccs	1354
m54032_191201_124017/66126343/ccs	1354
m54032_191201_124017/16188120/ccs	1355
m54032_191201_124017/42336596/ccs	1355
m54032_191201_124017/26608042/ccs	1356
m54032_191201_124017/14025055/ccs	1357
m54032_191201_124017/68223543/ccs	1357
m54032_191201_124017/65667549/ccs	1359
m54032_191201_124017/36831537/ccs	1360
m54032_191201_124017/42598919/ccs	1360
m54032_191201_124017/46072417/ccs	1360
m54032_191201_124017/33357921/ccs	1361
m54032_191201_124017/26084234/ccs	1366
m54032_191201_124017/17826609/ccs	1371
m54032_191201_124017/61473295/ccs	1371
m54032_191201_124017/62718580/ccs	1372
m54032_191201_124017/59966116/ccs	1378
m54032_191201_124017/64357198/ccs	1378
m54032_191201_124017/43516167/ccs	1383
m54032_191201_124017/50266343/ccs	1390
m54032_191201_124017/23593882/ccs	1391
m54032_191201_124017/53609261/ccs	1392
m54032_191201_124017/64619483/ccs	1392
m54032_191201_124017/44040540/ccs	1395
m54032_191201_124017/51053174/ccs	1397
m54032_191201_124017/27132500/ccs	1403
m54032_191201_124017/59572615/ccs	1404
m54032_191201_124017/20185325/ccs	1407
m54032_191201_124017/56295937/ccs	1409
m54032_191201_124017/7209200/ccs	1409
m54032_191201_124017/26476792/ccs	1411
m54032_191201_124017/67437239/ccs	1411
m54032_191201_124017/22348094/ccs	1412
m54032_191201_124017/31589210/ccs	1418
m54032_191201_124017/59572305/ccs	1419
m54032_191201_124017/7996325/ccs	1426
m54032_191201_124017/63374155/ccs	1427
m54032_191201_124017/15597818/ccs	1430
m54032_191201_124017/14811322/ccs	1439
m54032_191201_124017/16974576/ccs	1440
m54032_191201_124017/20709822/ccs	1442
m54032_191201_124017/8323796/ccs	1442
m54032_191201_124017/44827027/ccs	1448
m54032_191201_124017/57737554/ccs	1453
m54032_191201_124017/7143937/ccs	1453
m54032_191201_124017/9372373/ccs	1453
m54032_191201_124017/60948633/ccs	1454
m54032_191201_124017/68681822/ccs	1455
m54032_191201_124017/57606829/ccs	1456
m54032_191201_124017/34407260/ccs	1458
m54032_191201_124017/36438827/ccs	1458
m54032_191201_124017/45154394/ccs	1459
m54032_191201_124017/73334894/ccs	1460
m54032_191201_124017/70516855/ccs	1461
m54032_191201_124017/41353909/ccs	1463
m54032_191201_124017/32440620/ccs	1464
m54032_191201_124017/59179347/ccs	1464
m54032_191201_124017/51643220/ccs	1467
m54032_191201_124017/6029969/ccs	1468
m54032_191201_124017/28902168/ccs	1472
m54032_191201_124017/5112214/ccs	1472
m54032_191201_124017/50332534/ccs	1479
m54032_191201_124017/12190320/ccs	1480
m54032_191201_124017/23789901/ccs	1480
m54032_191201_124017/68354223/ccs	1481
m54032_191201_124017/11665788/ccs	1482
m54032_191201_124017/58982649/ccs	1483
m54032_191201_124017/41288024/ccs	1485
m54032_191201_124017/55771300/ccs	1487
m54032_191201_124017/18219862/ccs	1488
m54032_191201_124017/54788909/ccs	1489
m54032_191201_124017/57475520/ccs	1490
m54032_191201_124017/32899983/ccs	1492
m54032_191201_124017/68223872/ccs	1494
m54032_191201_124017/53215358/ccs	1495
m54032_191201_124017/41157066/ccs	1496
m54032_191201_124017/57868622/ccs	1496
m54032_191201_124017/69075185/ccs	1496
m54032_191201_124017/51773955/ccs	1497
m54032_191201_124017/71959429/ccs	1497
m54032_191201_124017/24576224/ccs	1498
m54032_191201_124017/31588835/ccs	1499
m54032_191201_124017/5767807/ccs	1500
m54032_191201_124017/56492441/ccs	1501
m54032_191201_124017/22545194/ccs	1502
m54032_191201_124017/17891901/ccs	1507
m54032_191201_124017/63898020/ccs	1509
m54032_191201_124017/24969838/ccs	1511
m54032_191201_124017/25887650/ccs	1516
m54032_191201_124017/11403747/ccs	1519
m54032_191201_124017/29557002/ccs	1523
m54032_191201_124017/57803677/ccs	1528
m54032_191201_124017/14811843/ccs	1530
m54032_191201_124017/32834340/ccs	1536
m54032_191201_124017/59048144/ccs	1543
m54032_191201_124017/62784314/ccs	1543
m54032_191201_124017/64225701/ccs	1552
m54032_191201_124017/35193326/ccs	1553
m54032_191201_124017/38142074/ccs	1553
m54032_191201_124017/52757153/ccs	1553
m54032_191201_124017/66191807/ccs	1554
m54032_191201_124017/22085993/ccs	1555
m54032_191201_124017/27263297/ccs	1555
m54032_191201_124017/35390363/ccs	1555
m54032_191201_124017/57147653/ccs	1556
m54032_191201_124017/35586123/ccs	1557
m54032_191201_124017/13434979/ccs	1558
m54032_191201_124017/21496617/ccs	1558
m54032_191201_124017/24379874/ccs	1558
m54032_191201_124017/49480095/ccs	1558
m54032_191201_124017/69665038/ccs	1558
m54032_191201_124017/34865590/ccs	1560
m54032_191201_124017/61669466/ccs	1561
m54032_191201_124017/59245332/ccs	1562
m54032_191201_124017/45482620/ccs	1563
m54032_191201_124017/11141632/ccs	1565
m54032_191201_124017/11731440/ccs	1565
m54032_191201_124017/22151664/ccs	1568
m54032_191201_124017/59638750/ccs	1568
m54032_191201_124017/11862935/ccs	1570
m54032_191201_124017/11534453/ccs	1573
m54032_191201_124017/45876216/ccs	1579
m54032_191201_124017/72286637/ccs	1583
m54032_191201_124017/65470877/ccs	1585
m54032_191201_124017/27591165/ccs	1587
m54032_191201_124017/14222323/ccs	1588
m54032_191201_124017/4653487/ccs	1588
m54032_191201_124017/68026798/ccs	1590
m54032_191201_124017/6095603/ccs	1591
m54032_191201_124017/61539058/ccs	1591
m54032_191201_124017/66846869/ccs	1591
m54032_191201_124017/23462000/ccs	1595
m54032_191201_124017/49939204/ccs	1597
m54032_191201_124017/40829446/ccs	1598
m54032_191201_124017/9371961/ccs	1598
m54032_191201_124017/63963310/ccs	1599
m54032_191201_124017/39190765/ccs	1600
m54032_191201_124017/72089905/ccs	1600
m54032_191201_124017/25624708/ccs	1603
m54032_191201_124017/64357355/ccs	1603
m54032_191201_124017/73663271/ccs	1604
m54032_191201_124017/34079364/ccs	1605
m54032_191201_124017/15139589/ccs	1607
m54032_191201_124017/25690902/ccs	1607
m54032_191201_124017/21037717/ccs	1609
m54032_191201_124017/14156621/ccs	1610
m54032_191201_124017/59375783/ccs	1612
m54032_191201_124017/36110739/ccs	1615
m54032_191201_124017/64881480/ccs	1615
m54032_191201_124017/23069637/ccs	1616
m54032_191201_124017/51249805/ccs	1616
m54032_191201_124017/53346845/ccs	1616
m54032_191201_124017/12649138/ccs	1617
m54032_191201_124017/43254451/ccs	1617
m54032_191201_124017/25428398/ccs	1618
m54032_191201_124017/31195651/ccs	1618
m54032_191201_124017/20644654/ccs	1623
m54032_191201_124017/7930431/ccs	1623
m54032_191201_124017/11338479/ccs	1624
m54032_191201_124017/60555631/ccs	1624
m54032_191201_124017/69140898/ccs	1627
m54032_191201_124017/16515517/ccs	1628
m54032_191201_124017/52494799/ccs	1628
m54032_191201_124017/17694844/ccs	1629
m54032_191201_124017/56557806/ccs	1630
m54032_191201_124017/30802897/ccs	1634
m54032_191201_124017/74318450/ccs	1634
m54032_191201_124017/10552095/ccs	1636
m54032_191201_124017/66782128/ccs	1636
m54032_191201_124017/71959328/ccs	1636
m54032_191201_124017/72090217/ccs	1636
m54032_191201_124017/31327067/ccs	1640
m54032_191201_124017/9176001/ccs	1641
m54032_191201_124017/30999016/ccs	1642
m54032_191201_124017/22741319/ccs	1643
m54032_191201_124017/42730206/ccs	1646
m54032_191201_124017/73269475/ccs	1648
m54032_191201_124017/27657202/ccs	1649
m54032_191201_124017/50266672/ccs	1653
m54032_191201_124017/55116448/ccs	1655
m54032_191201_124017/40174052/ccs	1656
m54032_191201_124017/19726646/ccs	1666
m54032_191201_124017/52232516/ccs	1667
m54032_191201_124017/6816098/ccs	1669
m54032_191201_124017/64684685/ccs	1671
m54032_191201_124017/36896914/ccs	1672
m54032_191201_124017/13500808/ccs	1673
m54032_191201_124017/42533561/ccs	1683
m54032_191201_124017/13697939/ccs	1686
m54032_191201_124017/47907629/ccs	1687
m54032_191201_124017/42795715/ccs	1697
m54032_191201_124017/43712956/ccs	1698
m54032_191201_124017/34079145/ccs	1700
m54032_191201_124017/7864592/ccs	1701
m54032_191201_124017/13501290/ccs	1703
m54032_191201_124017/44040340/ccs	1706
m54032_191201_124017/18481565/ccs	1710
m54032_191201_124017/5374583/ccs	1710
m54032_191201_124017/65274763/ccs	1710
m54032_191201_124017/58852149/ccs	1713
m54032_191201_124017/74711970/ccs	1713
m54032_191201_124017/28115895/ccs	1714
m54032_191201_124017/73597546/ccs	1716
m54032_191201_124017/63766902/ccs	1718
m54032_191201_124017/13894300/ccs	1720
m54032_191201_124017/27657013/ccs	1721
m54032_191201_124017/48169885/ccs	1721
m54032_191201_124017/43385221/ccs	1722
m54032_191201_124017/58393196/ccs	1724
m54032_191201_124017/33555394/ccs	1727
m54032_191201_124017/45417116/ccs	1727
m54032_191201_124017/67436895/ccs	1731
m54032_191201_124017/38404361/ccs	1732
m54032_191201_124017/38994463/ccs	1744
m54032_191201_124017/22086635/ccs	1759
m54032_191201_124017/56754711/ccs	1760
m54032_191201_124017/19595407/ccs	1762
m54032_191201_124017/53216158/ccs	1763
m54032_191201_124017/8585390/ccs	1763
m54032_191201_124017/33423825/ccs	1767
m54032_191201_124017/35717421/ccs	1767
m54032_191201_124017/49611082/ccs	1768
m54032_191201_124017/5243152/ccs	1778
m54032_191201_124017/68681848/ccs	1785
m54032_191201_124017/13303938/ccs	1787
m54032_191201_124017/19792864/ccs	1787
m54032_191201_124017/36110793/ccs	1787
m54032_191201_124017/69665265/ccs	1787
m54032_191201_124017/65274286/ccs	1789
m54032_191201_124017/4719194/ccs	1794
m54032_191201_124017/60031818/ccs	1795
m54032_191201_124017/24576368/ccs	1796
m54032_191201_124017/61276459/ccs	1799
m54032_191201_124017/4194640/ccs	1801
m54032_191201_124017/66978099/ccs	1802
m54032_191201_124017/44630342/ccs	1818
m54032_191201_124017/50266558/ccs	1819
m54032_191201_124017/40436111/ccs	1824
m54032_191201_124017/22413567/ccs	1825
m54032_191201_124017/25297593/ccs	1830
m54032_191201_124017/68682018/ccs	1833
m54032_191201_124017/23790563/ccs	1838
m54032_191201_124017/4522911/ccs	1838
m54032_191201_124017/71434868/ccs	1839
m54032_191201_124017/12059453/ccs	1843
m54032_191201_124017/23789648/ccs	1858
m54032_191201_124017/58524196/ccs	1859
m54032_191201_124017/32179183/ccs	1874
m54032_191201_124017/57278879/ccs	1874
m54032_191201_124017/62784142/ccs	1876
m54032_191201_124017/40632788/ccs	1879
m54032_191201_124017/40042570/ccs	1880
m54032_191201_124017/18415854/ccs	1890
m54032_191201_124017/29164484/ccs	1895
m54032_191201_124017/73270102/ccs	1896
m54032_191201_124017/16516021/ccs	1897
m54032_191201_124017/4194788/ccs	1897
m54032_191201_124017/4391077/ccs	1897
m54032_191201_124017/9044327/ccs	1902
m54032_191201_124017/15860146/ccs	1935
m54032_191201_124017/41616288/ccs	1936
m54032_191201_124017/24314452/ccs	1954
m54032_191201_124017/10421132/ccs	1955
m54032_191201_124017/51774097/ccs	1955
m54032_191201_124017/65929469/ccs	1957
m54032_191201_124017/51118924/ccs	1958
m54032_191201_124017/19005930/ccs	1959
m54032_191201_124017/55116343/ccs	1968
m54032_191201_124017/6357750/ccs	1968
m54032_191201_124017/52363339/ccs	1977
m54032_191201_124017/20382234/ccs	1979
m54032_191201_124017/11076075/ccs	1983
m54032_191201_124017/53674682/ccs	1983
m54032_191201_124017/10617286/ccs	1984
m54032_191201_124017/48300963/ccs	1985
m54032_191201_124017/15073757/ccs	1987
m54032_191201_124017/22151978/ccs	2004
m54032_191201_124017/38798156/ccs	2057
m54032_191201_124017/19792734/ccs	2088
m54032_191201_124017/58524184/ccs	2105
m54032_191201_124017/38601315/ccs	2146
m54032_191201_124017/22938159/ccs	2147
m54032_191201_124017/26083713/ccs	2279
m54032_191201_124017/13239052/ccs	2303
m54032_191201_124017/55116265/ccs	2318
m54032_191201_124017/11141314/ccs	2353
m54032_191201_124017/15008041/ccs	2393
m54032_191201_124017/39977754/ccs	2409
m54032_191201_124017/44303065/ccs	2466
m54032_191201_124017/68420346/ccs	2529
m54032_191201_124017/28574366/ccs	2567
m54032_191201_124017/11993830/ccs	2700
m54032_191201_124017/35914620/ccs	2706
m54032_191201_124017/7733854/ccs	2885
m54032_191201_124017/47186287/ccs	2912
m54032_191201_124017/38798124/ccs	3279
m54032_191201_124017/54723310/ccs	3466
m54032_191201_124017/53608790/ccs	4148
Average read length	1323.33
Tot nb reads	892
Nb reads > 1kb	717
