# Supplementary material for: Retrieval of long DNA reads from herbarium specimens
Source: AoB Plants. 2023 Nov 8;15(6):plad074. doi: 10.1093/aobpla/plad074 (PMC10735254; doi:10.1093/aobpla/plad074)
Supplement: plad074_suppl_Supplementary_Appendix_S4_19 [file plad074_suppl_supplementary_appendix_s4_19.xlsx]

## Sheet: Feuille 1
ReadID	ReadLength
m54032_191201_124017/44762035/ccs	344
m54032_191201_124017/6488331/ccs	383
m54032_191201_124017/38732438/ccs	408
m54032_191201_124017/41681598/ccs	409
m54032_191201_124017/27066593/ccs	427
m54032_191201_124017/37421773/ccs	445
m54032_191201_124017/22806608/ccs	455
m54032_191201_124017/7471841/ccs	463
m54032_191201_124017/7472033/ccs	473
m54032_191201_124017/42795635/ccs	475
m54032_191201_124017/14418240/ccs	476
m54032_191201_124017/32440645/ccs	480
m54032_191201_124017/73335249/ccs	482
m54032_191201_124017/5701997/ccs	486
m54032_191201_124017/22872611/ccs	491
m54032_191201_124017/30474767/ccs	492
m54032_191201_124017/61604123/ccs	493
m54032_191201_124017/11731568/ccs	496
m54032_191201_124017/74383635/ccs	497
m54032_191201_124017/28639306/ccs	502
m54032_191201_124017/35062534/ccs	512
m54032_191201_124017/34930796/ccs	514
m54032_191201_124017/50790652/ccs	514
m54032_191201_124017/53740357/ccs	514
m54032_191201_124017/21561773/ccs	517
m54032_191201_124017/40108620/ccs	520
m54032_191201_124017/22347944/ccs	529
m54032_191201_124017/41484712/ccs	538
m54032_191201_124017/55247607/ccs	538
m54032_191201_124017/21823826/ccs	546
m54032_191201_124017/74187746/ccs	555
m54032_191201_124017/61800601/ccs	556
m54032_191201_124017/26149663/ccs	558
m54032_191201_124017/30475060/ccs	559
m54032_191201_124017/58851835/ccs	572
m54032_191201_124017/74122141/ccs	576
m54032_191201_124017/53216112/ccs	579
m54032_191201_124017/8912981/ccs	580
m54032_191201_124017/32375510/ccs	584
m54032_191201_124017/39715191/ccs	588
m54032_191201_124017/39977592/ccs	588
m54032_191201_124017/68158408/ccs	590
m54032_191201_124017/49742637/ccs	594
m54032_191201_124017/60687320/ccs	602
m54032_191201_124017/62980755/ccs	603
m54032_191201_124017/50135709/ccs	606
m54032_191201_124017/39977647/ccs	608
m54032_191201_124017/59703532/ccs	616
m54032_191201_124017/61538974/ccs	616
m54032_191201_124017/66191723/ccs	616
m54032_191201_124017/52691079/ccs	617
m54032_191201_124017/32375359/ccs	618
m54032_191201_124017/68616647/ccs	623
m54032_191201_124017/40305016/ccs	632
m54032_191201_124017/21955168/ccs	634
m54032_191201_124017/46269099/ccs	634
m54032_191201_124017/4850557/ccs	634
m54032_191201_124017/22741676/ccs	639
m54032_191201_124017/20644614/ccs	646
m54032_191201_124017/37749196/ccs	646
m54032_191201_124017/40108671/ccs	647
m54032_191201_124017/22348223/ccs	655
m54032_191201_124017/6816131/ccs	656
m54032_191201_124017/28311689/ccs	658
m54032_191201_124017/61211583/ccs	660
m54032_191201_124017/8061440/ccs	668
m54032_191201_124017/20775292/ccs	670
m54032_191201_124017/27722392/ccs	676
m54032_191201_124017/58327505/ccs	686
m54032_191201_124017/35979383/ccs	690
m54032_191201_124017/58852271/ccs	692
m54032_191201_124017/6685471/ccs	692
m54032_191201_124017/67961780/ccs	699
m54032_191201_124017/68223657/ccs	702
m54032_191201_124017/56099549/ccs	704
m54032_191201_124017/40108230/ccs	707
m54032_191201_124017/34800363/ccs	708
m54032_191201_124017/4587865/ccs	709
m54032_191201_124017/69141479/ccs	711
m54032_191201_124017/52494635/ccs	712
m54032_191201_124017/64881094/ccs	712
m54032_191201_124017/73597255/ccs	712
m54032_191201_124017/34669202/ccs	718
m54032_191201_124017/44762111/ccs	719
m54032_191201_124017/49152126/ccs	720
m54032_191201_124017/51642810/ccs	720
m54032_191201_124017/12976313/ccs	721
m54032_191201_124017/45220041/ccs	722
m54032_191201_124017/15729640/ccs	726
m54032_191201_124017/69992629/ccs	726
m54032_191201_124017/68944502/ccs	728
m54032_191201_124017/37880110/ccs	730
m54032_191201_124017/73073054/ccs	731
m54032_191201_124017/55574601/ccs	735
m54032_191201_124017/64881020/ccs	738
m54032_191201_124017/27394533/ccs	739
m54032_191201_124017/27918829/ccs	740
m54032_191201_124017/32637223/ccs	747
m54032_191201_124017/65339622/ccs	748
m54032_191201_124017/4718762/ccs	751
m54032_191201_124017/4391296/ccs	753
m54032_191201_124017/21627094/ccs	758
m54032_191201_124017/38535394/ccs	761
m54032_191201_124017/46465208/ccs	762
m54032_191201_124017/49021312/ccs	763
m54032_191201_124017/33292883/ccs	764
m54032_191201_124017/45613674/ccs	765
m54032_191201_124017/57279226/ccs	767
m54032_191201_124017/44630693/ccs	768
m54032_191201_124017/12845285/ccs	772
m54032_191201_124017/48562925/ccs	773
m54032_191201_124017/26477263/ccs	784
m54032_191201_124017/60621362/ccs	785
m54032_191201_124017/21758179/ccs	787
m54032_191201_124017/69402797/ccs	788
m54032_191201_124017/42926682/ccs	790
m54032_191201_124017/26804628/ccs	792
m54032_191201_124017/7930783/ccs	795
m54032_191201_124017/13697989/ccs	799
m54032_191201_124017/31588443/ccs	799
m54032_191201_124017/67829885/ccs	799
m54032_191201_124017/33685944/ccs	800
m54032_191201_124017/25887082/ccs	801
m54032_191201_124017/5243202/ccs	801
m54032_191201_124017/34341235/ccs	802
m54032_191201_124017/25362572/ccs	805
m54032_191201_124017/65012650/ccs	808
m54032_191201_124017/18154335/ccs	810
m54032_191201_124017/65536513/ccs	814
m54032_191201_124017/7406293/ccs	816
m54032_191201_124017/14942895/ccs	817
m54032_191201_124017/41091828/ccs	817
m54032_191201_124017/70779584/ccs	817
m54032_191201_124017/49218178/ccs	819
m54032_191201_124017/13304664/ccs	820
m54032_191201_124017/46662625/ccs	824
m54032_191201_124017/13697150/ccs	826
m54032_191201_124017/16122803/ccs	829
m54032_191201_124017/31720215/ccs	832
m54032_191201_124017/33227521/ccs	833
m54032_191201_124017/42730168/ccs	833
m54032_191201_124017/16318842/ccs	837
m54032_191201_124017/26607721/ccs	840
m54032_191201_124017/45482151/ccs	842
m54032_191201_124017/12976788/ccs	843
m54032_191201_124017/25887713/ccs	848
m54032_191201_124017/27788280/ccs	848
m54032_191201_124017/11469735/ccs	851
m54032_191201_124017/9831305/ccs	852
m54032_191201_124017/24052165/ccs	853
m54032_191201_124017/19661462/ccs	854
m54032_191201_124017/31064568/ccs	858
m54032_191201_124017/50594773/ccs	858
m54032_191201_124017/44368516/ccs	862
m54032_191201_124017/34669394/ccs	864
m54032_191201_124017/47514034/ccs	865
m54032_191201_124017/51971029/ccs	866
m54032_191201_124017/16777901/ccs	867
m54032_191201_124017/27132530/ccs	868
m54032_191201_124017/44892817/ccs	871
m54032_191201_124017/51643292/ccs	873
m54032_191201_124017/22872981/ccs	875
m54032_191201_124017/29950352/ccs	875
m54032_191201_124017/74252520/ccs	877
m54032_191201_124017/37159485/ccs	879
m54032_191201_124017/16973940/ccs	880
m54032_191201_124017/38273507/ccs	881
m54032_191201_124017/23462663/ccs	882
m54032_191201_124017/54263878/ccs	887
m54032_191201_124017/20644229/ccs	889
m54032_191201_124017/16974107/ccs	890
m54032_191201_124017/68813716/ccs	890
m54032_191201_124017/33423710/ccs	891
m54032_191201_124017/45482139/ccs	891
m54032_191201_124017/73859772/ccs	893
m54032_191201_124017/27460414/ccs	895
m54032_191201_124017/68813035/ccs	895
m54032_191201_124017/8192580/ccs	898
m54032_191201_124017/32637225/ccs	900
m54032_191201_124017/47120961/ccs	901
m54032_191201_124017/40435976/ccs	903
m54032_191201_124017/58130546/ccs	904
m54032_191201_124017/9372128/ccs	904
m54032_191201_124017/12124813/ccs	907
m54032_191201_124017/37224979/ccs	907
m54032_191201_124017/72483117/ccs	907
m54032_191201_124017/31850937/ccs	908
m54032_191201_124017/63832440/ccs	909
m54032_191201_124017/28902134/ccs	910
m54032_191201_124017/73924808/ccs	910
m54032_191201_124017/14353333/ccs	912
m54032_191201_124017/20841458/ccs	912
m54032_191201_124017/66846905/ccs	912
m54032_191201_124017/41025658/ccs	913
m54032_191201_124017/58393239/ccs	916
m54032_191201_124017/72745079/ccs	916
m54032_191201_124017/39518283/ccs	919
m54032_191201_124017/8848254/ccs	920
m54032_191201_124017/20840933/ccs	922
m54032_191201_124017/60162615/ccs	923
m54032_191201_124017/64618648/ccs	927
m54032_191201_124017/67175199/ccs	928
m54032_191201_124017/37749385/ccs	929
m54032_191201_124017/54853769/ccs	930
m54032_191201_124017/69927716/ccs	932
m54032_191201_124017/20120061/ccs	935
m54032_191201_124017/28246938/ccs	935
m54032_191201_124017/54722636/ccs	935
m54032_191201_124017/15008510/ccs	936
m54032_191201_124017/30933734/ccs	936
m54032_191201_124017/73203989/ccs	937
m54032_191201_124017/61014226/ccs	940
m54032_191201_124017/8061276/ccs	941
m54032_191201_124017/61407526/ccs	943
m54032_191201_124017/73532253/ccs	945
m54032_191201_124017/44433496/ccs	948
m54032_191201_124017/24576492/ccs	954
m54032_191201_124017/56230788/ccs	954
m54032_191201_124017/59506754/ccs	954
m54032_191201_124017/61473655/ccs	955
m54032_191201_124017/73335751/ccs	956
m54032_191201_124017/40829404/ccs	957
m54032_191201_124017/19268319/ccs	958
m54032_191201_124017/24511070/ccs	958
m54032_191201_124017/13238798/ccs	960
m54032_191201_124017/42139762/ccs	960
m54032_191201_124017/31195779/ccs	961
m54032_191201_124017/58786192/ccs	961
m54032_191201_124017/35914209/ccs	962
m54032_191201_124017/8192809/ccs	962
m54032_191201_124017/44761663/ccs	964
m54032_191201_124017/55313169/ccs	964
m54032_191201_124017/20317025/ccs	965
m54032_191201_124017/68551141/ccs	966
m54032_191201_124017/22348424/ccs	967
m54032_191201_124017/32899243/ccs	967
m54032_191201_124017/33751559/ccs	967
m54032_191201_124017/61146066/ccs	967
m54032_191201_124017/71696978/ccs	967
m54032_191201_124017/73531758/ccs	967
m54032_191201_124017/57017281/ccs	968
m54032_191201_124017/29295504/ccs	970
m54032_191201_124017/73400792/ccs	970
m54032_191201_124017/25952353/ccs	973
m54032_191201_124017/68354130/ccs	974
m54032_191201_124017/27394990/ccs	975
m54032_191201_124017/14156234/ccs	976
m54032_191201_124017/40436256/ccs	976
m54032_191201_124017/45024127/ccs	977
m54032_191201_124017/9961608/ccs	977
m54032_191201_124017/20709466/ccs	978
m54032_191201_124017/57278589/ccs	978
m54032_191201_124017/14025553/ccs	979
m54032_191201_124017/5899146/ccs	979
m54032_191201_124017/51576903/ccs	982
m54032_191201_124017/59506797/ccs	982
m54032_191201_124017/74515111/ccs	982
m54032_191201_124017/68092444/ccs	983
m54032_191201_124017/29623254/ccs	984
m54032_191201_124017/38470526/ccs	985
m54032_191201_124017/40043499/ccs	985
m54032_191201_124017/49546168/ccs	985
m54032_191201_124017/69731282/ccs	985
m54032_191201_124017/25886879/ccs	986
m54032_191201_124017/16188326/ccs	987
m54032_191201_124017/24314183/ccs	987
m54032_191201_124017/26214952/ccs	987
m54032_191201_124017/15794439/ccs	988
m54032_191201_124017/70647973/ccs	988
m54032_191201_124017/11534576/ccs	990
m54032_191201_124017/19202231/ccs	991
m54032_191201_124017/33489207/ccs	994
m54032_191201_124017/34406745/ccs	995
m54032_191201_124017/67829893/ccs	995
m54032_191201_124017/51970729/ccs	997
m54032_191201_124017/70583000/ccs	998
m54032_191201_124017/36504400/ccs	1007
m54032_191201_124017/8192996/ccs	1007
m54032_191201_124017/68813234/ccs	1009
m54032_191201_124017/73269942/ccs	1011
m54032_191201_124017/23724996/ccs	1012
m54032_191201_124017/45285812/ccs	1013
m54032_191201_124017/58065612/ccs	1013
m54032_191201_124017/13829091/ccs	1014
m54032_191201_124017/67830220/ccs	1014
m54032_191201_124017/69992998/ccs	1016
m54032_191201_124017/67240727/ccs	1017
m54032_191201_124017/73138945/ccs	1018
m54032_191201_124017/15925760/ccs	1019
m54032_191201_124017/33554563/ccs	1021
m54032_191201_124017/27328658/ccs	1026
m54032_191201_124017/73859286/ccs	1027
m54032_191201_124017/6881704/ccs	1028
m54032_191201_124017/66716666/ccs	1030
m54032_191201_124017/74056561/ccs	1030
m54032_191201_124017/52494982/ccs	1031
m54032_191201_124017/61014717/ccs	1033
m54032_191201_124017/5701974/ccs	1037
m54032_191201_124017/69861866/ccs	1037
m54032_191201_124017/13042238/ccs	1040
m54032_191201_124017/60687291/ccs	1040
m54032_191201_124017/62522285/ccs	1042
m54032_191201_124017/69534523/ccs	1044
m54032_191201_124017/39387501/ccs	1045
m54032_191201_124017/30802554/ccs	1048
m54032_191201_124017/52232367/ccs	1048
m54032_191201_124017/49742495/ccs	1049
m54032_191201_124017/39714898/ccs	1054
m54032_191201_124017/72549128/ccs	1054
m54032_191201_124017/50921612/ccs	1055
m54032_191201_124017/26411739/ccs	1056
m54032_191201_124017/40698525/ccs	1056
m54032_191201_124017/65995692/ccs	1056
m54032_191201_124017/29098428/ccs	1057
m54032_191201_124017/4719305/ccs	1057
m54032_191201_124017/19727251/ccs	1058
m54032_191201_124017/64094498/ccs	1058
m54032_191201_124017/25690293/ccs	1062
m54032_191201_124017/32506768/ccs	1062
m54032_191201_124017/45679011/ccs	1063
m54032_191201_124017/47776143/ccs	1064
m54032_191201_124017/57607102/ccs	1064
m54032_191201_124017/28443507/ccs	1065
m54032_191201_124017/25494457/ccs	1066
m54032_191201_124017/38076571/ccs	1066
m54032_191201_124017/7275338/ccs	1066
m54032_191201_124017/46531413/ccs	1067
m54032_191201_124017/52364142/ccs	1070
m54032_191201_124017/18416551/ccs	1071
m54032_191201_124017/27591110/ccs	1071
m54032_191201_124017/34472794/ccs	1071
m54032_191201_124017/54067639/ccs	1071
m54032_191201_124017/69534567/ccs	1071
m54032_191201_124017/33554638/ccs	1072
m54032_191201_124017/8520651/ccs	1072
m54032_191201_124017/21627350/ccs	1073
m54032_191201_124017/58917515/ccs	1074
m54032_191201_124017/27656621/ccs	1075
m54032_191201_124017/44171497/ccs	1075
m54032_191201_124017/58065318/ccs	1075
m54032_191201_124017/6095385/ccs	1075
m54032_191201_124017/63176924/ccs	1075
m54032_191201_124017/22610685/ccs	1077
m54032_191201_124017/23986555/ccs	1077
m54032_191201_124017/4718985/ccs	1077
m54032_191201_124017/54067311/ccs	1077
m54032_191201_124017/38469788/ccs	1078
m54032_191201_124017/39322493/ccs	1078
m54032_191201_124017/66126718/ccs	1078
m54032_191201_124017/8978925/ccs	1078
m54032_191201_124017/33358388/ccs	1079
m54032_191201_124017/61801318/ccs	1080
m54032_191201_124017/37552842/ccs	1081
m54032_191201_124017/73138591/ccs	1081
m54032_191201_124017/60883419/ccs	1082
m54032_191201_124017/68420342/ccs	1082
m54032_191201_124017/41747133/ccs	1083
m54032_191201_124017/17629455/ccs	1085
m54032_191201_124017/19727167/ccs	1085
m54032_191201_124017/45286256/ccs	1085
m54032_191201_124017/43516133/ccs	1086
m54032_191201_124017/59441725/ccs	1086
m54032_191201_124017/60359040/ccs	1086
m54032_191201_124017/61342007/ccs	1086
m54032_191201_124017/66256967/ccs	1086
m54032_191201_124017/13173386/ccs	1087
m54032_191201_124017/64029354/ccs	1087
m54032_191201_124017/51970947/ccs	1088
m54032_191201_124017/57410451/ccs	1089
m54032_191201_124017/20382142/ccs	1091
m54032_191201_124017/33947943/ccs	1091
m54032_191201_124017/19137300/ccs	1092
m54032_191201_124017/21103027/ccs	1092
m54032_191201_124017/31654587/ccs	1092
m54032_191201_124017/47841589/ccs	1092
m54032_191201_124017/70255323/ccs	1092
m54032_191201_124017/74318337/ccs	1092
m54032_191201_124017/42402708/ccs	1093
m54032_191201_124017/44041054/ccs	1093
m54032_191201_124017/51315693/ccs	1093
m54032_191201_124017/67240611/ccs	1093
m54032_191201_124017/69206907/ccs	1093
m54032_191201_124017/71762723/ccs	1093
m54032_191201_124017/22479792/ccs	1094
m54032_191201_124017/61080223/ccs	1094
m54032_191201_124017/10224197/ccs	1095
m54032_191201_124017/23462769/ccs	1095
m54032_191201_124017/37945785/ccs	1095
m54032_191201_124017/63701338/ccs	1096
m54032_191201_124017/47448735/ccs	1097
m54032_191201_124017/65994858/ccs	1097
m54032_191201_124017/42139903/ccs	1100
m54032_191201_124017/46203004/ccs	1100
m54032_191201_124017/10945169/ccs	1102
m54032_191201_124017/65602048/ccs	1103
m54032_191201_124017/13828558/ccs	1104
m54032_191201_124017/73859501/ccs	1107
m54032_191201_124017/57082833/ccs	1108
m54032_191201_124017/67109199/ccs	1109
m54032_191201_124017/36438624/ccs	1110
m54032_191201_124017/35718035/ccs	1111
m54032_191201_124017/16450482/ccs	1112
m54032_191201_124017/30081716/ccs	1112
m54032_191201_124017/48628066/ccs	1112
m54032_191201_124017/59834584/ccs	1112
m54032_191201_124017/13632133/ccs	1114
m54032_191201_124017/56951212/ccs	1114
m54032_191201_124017/17957019/ccs	1115
m54032_191201_124017/12255874/ccs	1116
m54032_191201_124017/44827331/ccs	1116
m54032_191201_124017/52757164/ccs	1116
m54032_191201_124017/6816147/ccs	1118
m54032_191201_124017/38273371/ccs	1119
m54032_191201_124017/41353709/ccs	1119
m54032_191201_124017/23135082/ccs	1120
m54032_191201_124017/33489786/ccs	1121
m54032_191201_124017/6292389/ccs	1121
m54032_191201_124017/62325610/ccs	1126
m54032_191201_124017/32506125/ccs	1127
m54032_191201_124017/41615464/ccs	1127
m54032_191201_124017/55116329/ccs	1127
m54032_191201_124017/13042477/ccs	1128
m54032_191201_124017/51642871/ccs	1128
m54032_191201_124017/36832234/ccs	1129
m54032_191201_124017/54723343/ccs	1129
m54032_191201_124017/18219447/ccs	1130
m54032_191201_124017/64946275/ccs	1130
m54032_191201_124017/73269775/ccs	1131
m54032_191201_124017/9700003/ccs	1134
m54032_191201_124017/34014068/ccs	1136
m54032_191201_124017/38535628/ccs	1136
m54032_191201_124017/73008035/ccs	1136
m54032_191201_124017/32571830/ccs	1138
m54032_191201_124017/43516394/ccs	1138
m54032_191201_124017/30868005/ccs	1139
m54032_191201_124017/47120868/ccs	1139
m54032_191201_124017/60686946/ccs	1139
m54032_191201_124017/68289094/ccs	1139
m54032_191201_124017/16450368/ccs	1140
m54032_191201_124017/53805954/ccs	1140
m54032_191201_124017/63701833/ccs	1140
m54032_191201_124017/68223722/ccs	1140
m54032_191201_124017/51970633/ccs	1141
m54032_191201_124017/56295762/ccs	1141
m54032_191201_124017/70451665/ccs	1141
m54032_191201_124017/73728462/ccs	1141
m54032_191201_124017/14025669/ccs	1142
m54032_191201_124017/23724864/ccs	1142
m54032_191201_124017/39584652/ccs	1142
m54032_191201_124017/48431528/ccs	1143
m54032_191201_124017/68027353/ccs	1143
m54032_191201_124017/7668287/ccs	1143
m54032_191201_124017/6816119/ccs	1146
m54032_191201_124017/21824039/ccs	1147
m54032_191201_124017/28443340/ccs	1147
m54032_191201_124017/52167296/ccs	1147
m54032_191201_124017/68354585/ccs	1148
m54032_191201_124017/52626224/ccs	1150
m54032_191201_124017/32113374/ccs	1151
m54032_191201_124017/52626320/ccs	1151
m54032_191201_124017/63963779/ccs	1151
m54032_191201_124017/38011153/ccs	1152
m54032_191201_124017/44630821/ccs	1153
m54032_191201_124017/53018759/ccs	1153
m54032_191201_124017/5768093/ccs	1153
m54032_191201_124017/63374077/ccs	1153
m54032_191201_124017/34275778/ccs	1154
m54032_191201_124017/45809757/ccs	1154
m54032_191201_124017/62128239/ccs	1154
m54032_191201_124017/8651674/ccs	1155
m54032_191201_124017/20578844/ccs	1156
m54032_191201_124017/33816960/ccs	1156
m54032_191201_124017/44695669/ccs	1156
m54032_191201_124017/70976047/ccs	1156
m54032_191201_124017/8913050/ccs	1156
m54032_191201_124017/20709754/ccs	1157
m54032_191201_124017/14483962/ccs	1158
m54032_191201_124017/69075845/ccs	1158
m54032_191201_124017/50069933/ccs	1160
m54032_191201_124017/16515369/ccs	1161
m54032_191201_124017/16581404/ccs	1161
m54032_191201_124017/20840868/ccs	1161
m54032_191201_124017/26936315/ccs	1162
m54032_191201_124017/46989985/ccs	1162
m54032_191201_124017/21168226/ccs	1163
m54032_191201_124017/58852342/ccs	1163
m54032_191201_124017/19333800/ccs	1164
m54032_191201_124017/57868664/ccs	1164
m54032_191201_124017/46662282/ccs	1165
m54032_191201_124017/50725727/ccs	1165
m54032_191201_124017/51052923/ccs	1165
m54032_191201_124017/74055908/ccs	1165
m54032_191201_124017/45941547/ccs	1167
m54032_191201_124017/10158952/ccs	1168
m54032_191201_124017/19858193/ccs	1168
m54032_191201_124017/22479054/ccs	1168
m54032_191201_124017/34931504/ccs	1168
m54032_191201_124017/71237929/ccs	1168
m54032_191201_124017/40567107/ccs	1169
m54032_191201_124017/57607021/ccs	1169
m54032_191201_124017/4457354/ccs	1170
m54032_191201_124017/54723012/ccs	1170
m54032_191201_124017/31719838/ccs	1171
m54032_191201_124017/8979054/ccs	1172
m54032_191201_124017/16056793/ccs	1173
m54032_191201_124017/36307857/ccs	1173
m54032_191201_124017/4849975/ccs	1173
m54032_191201_124017/56820448/ccs	1173
m54032_191201_124017/72483772/ccs	1173
m54032_191201_124017/27722094/ccs	1174
m54032_191201_124017/37356033/ccs	1174
m54032_191201_124017/46006603/ccs	1174
m54032_191201_124017/27328605/ccs	1175
m54032_191201_124017/66323050/ccs	1175
m54032_191201_124017/11928043/ccs	1176
m54032_191201_124017/25690884/ccs	1176
m54032_191201_124017/46269249/ccs	1176
m54032_191201_124017/55575110/ccs	1176
m54032_191201_124017/58982774/ccs	1176
m54032_191201_124017/31195656/ccs	1177
m54032_191201_124017/51380752/ccs	1177
m54032_191201_124017/69730983/ccs	1177
m54032_191201_124017/16188351/ccs	1178
m54032_191201_124017/25690489/ccs	1178
m54032_191201_124017/35390435/ccs	1178
m54032_191201_124017/41419236/ccs	1178
m54032_191201_124017/45941197/ccs	1179
m54032_191201_124017/59114221/ccs	1179
m54032_191201_124017/26804357/ccs	1180
m54032_191201_124017/36438296/ccs	1180
m54032_191201_124017/47907545/ccs	1180
m54032_191201_124017/8258217/ccs	1181
m54032_191201_124017/37552202/ccs	1182
m54032_191201_124017/52429168/ccs	1182
m54032_191201_124017/34276192/ccs	1183
m54032_191201_124017/70386535/ccs	1183
m54032_191201_124017/44893064/ccs	1184
m54032_191201_124017/59048043/ccs	1184
m54032_191201_124017/7996208/ccs	1184
m54032_191201_124017/18874785/ccs	1187
m54032_191201_124017/25428051/ccs	1187
m54032_191201_124017/25625264/ccs	1187
m54032_191201_124017/31982409/ccs	1188
m54032_191201_124017/42926488/ccs	1188
m54032_191201_124017/7405817/ccs	1188
m54032_191201_124017/58721075/ccs	1190
m54032_191201_124017/16253111/ccs	1191
m54032_191201_124017/25231485/ccs	1191
m54032_191201_124017/29950295/ccs	1191
m54032_191201_124017/5046411/ccs	1193
m54032_191201_124017/64750030/ccs	1194
m54032_191201_124017/74777064/ccs	1194
m54032_191201_124017/43909455/ccs	1195
m54032_191201_124017/63111250/ccs	1195
m54032_191201_124017/70713819/ccs	1195
m54032_191201_124017/68617076/ccs	1196
m54032_191201_124017/71238494/ccs	1196
m54032_191201_124017/33226929/ccs	1199
m54032_191201_124017/69533918/ccs	1200
m54032_191201_124017/18546762/ccs	1201
m54032_191201_124017/35128286/ccs	1201
m54032_191201_124017/56099286/ccs	1201
m54032_191201_124017/25035320/ccs	1202
m54032_191201_124017/62193957/ccs	1202
m54032_191201_124017/54002289/ccs	1204
m54032_191201_124017/34538207/ccs	1207
m54032_191201_124017/19792188/ccs	1209
m54032_191201_124017/4588101/ccs	1209
m54032_191201_124017/34079382/ccs	1210
m54032_191201_124017/71434482/ccs	1210
m54032_191201_124017/62849474/ccs	1212
m54032_191201_124017/25363389/ccs	1213
m54032_191201_124017/33030609/ccs	1213
m54032_191201_124017/61866555/ccs	1213
m54032_191201_124017/50790760/ccs	1215
m54032_191201_124017/57869272/ccs	1215
m54032_191201_124017/12976842/ccs	1216
m54032_191201_124017/48890214/ccs	1216
m54032_191201_124017/6882142/ccs	1216
m54032_191201_124017/20382050/ccs	1217
m54032_191201_124017/30344164/ccs	1217
m54032_191201_124017/31654371/ccs	1217
m54032_191201_124017/47514450/ccs	1217
m54032_191201_124017/69861620/ccs	1218
m54032_191201_124017/17039848/ccs	1219
m54032_191201_124017/15926183/ccs	1220
m54032_191201_124017/46924272/ccs	1220
m54032_191201_124017/54657833/ccs	1220
m54032_191201_124017/8061889/ccs	1220
m54032_191201_124017/53346382/ccs	1221
m54032_191201_124017/64618871/ccs	1221
m54032_191201_124017/8455123/ccs	1221
m54032_191201_124017/54264212/ccs	1222
m54032_191201_124017/62587484/ccs	1222
m54032_191201_124017/45744658/ccs	1223
m54032_191201_124017/68616803/ccs	1223
m54032_191201_124017/25690566/ccs	1224
m54032_191201_124017/36176122/ccs	1225
m54032_191201_124017/38339156/ccs	1226
m54032_191201_124017/40042755/ccs	1226
m54032_191201_124017/5177767/ccs	1226
m54032_191201_124017/57671778/ccs	1226
m54032_191201_124017/7995712/ccs	1227
m54032_191201_124017/57737572/ccs	1228
m54032_191201_124017/72745639/ccs	1229
m54032_191201_124017/44761452/ccs	1231
m54032_191201_124017/6161398/ccs	1233
m54032_191201_124017/53215931/ccs	1234
m54032_191201_124017/13632376/ccs	1238
m54032_191201_124017/55706148/ccs	1239
m54032_191201_124017/28377890/ccs	1240
m54032_191201_124017/43712958/ccs	1240
m54032_191201_124017/24641688/ccs	1241
m54032_191201_124017/66978449/ccs	1241
m54032_191201_124017/25297080/ccs	1242
m54032_191201_124017/39125707/ccs	1242
m54032_191201_124017/43188356/ccs	1242
m54032_191201_124017/8650901/ccs	1242
m54032_191201_124017/20971992/ccs	1243
m54032_191201_124017/24183078/ccs	1243
m54032_191201_124017/26280044/ccs	1243
m54032_191201_124017/63439667/ccs	1244
m54032_191201_124017/15794948/ccs	1251
m54032_191201_124017/44237478/ccs	1251
m54032_191201_124017/36897039/ccs	1252
m54032_191201_124017/13959883/ccs	1253
m54032_191201_124017/34406886/ccs	1253
m54032_191201_124017/7996277/ccs	1253
m54032_191201_124017/17629481/ccs	1254
m54032_191201_124017/24773576/ccs	1255
m54032_191201_124017/47121324/ccs	1255
m54032_191201_124017/20840803/ccs	1257
m54032_191201_124017/26214911/ccs	1257
m54032_191201_124017/31261233/ccs	1257
m54032_191201_124017/47317162/ccs	1257
m54032_191201_124017/12452348/ccs	1258
m54032_191201_124017/20185715/ccs	1258
m54032_191201_124017/32637596/ccs	1258
m54032_191201_124017/38338720/ccs	1258
m54032_191201_124017/40829491/ccs	1258
m54032_191201_124017/46072536/ccs	1258
m54032_191201_124017/6423131/ccs	1258
m54032_191201_124017/72024938/ccs	1258
m54032_191201_124017/23396809/ccs	1259
m54032_191201_124017/24052100/ccs	1259
m54032_191201_124017/38732150/ccs	1259
m54032_191201_124017/39649538/ccs	1259
m54032_191201_124017/51446056/ccs	1259
m54032_191201_124017/54788757/ccs	1259
m54032_191201_124017/58720699/ccs	1259
m54032_191201_124017/61210859/ccs	1259
m54032_191201_124017/9306725/ccs	1259
m54032_191201_124017/25559137/ccs	1260
m54032_191201_124017/31654782/ccs	1260
m54032_191201_124017/58065441/ccs	1260
m54032_191201_124017/58196937/ccs	1260
m54032_191201_124017/58720629/ccs	1260
m54032_191201_124017/69009842/ccs	1260
m54032_191201_124017/7013050/ccs	1260
m54032_191201_124017/73466835/ccs	1260
m54032_191201_124017/24183624/ccs	1261
m54032_191201_124017/29688384/ccs	1261
m54032_191201_124017/35980157/ccs	1261
m54032_191201_124017/38797728/ccs	1261
m54032_191201_124017/45679134/ccs	1261
m54032_191201_124017/57737996/ccs	1261
m54032_191201_124017/13304013/ccs	1262
m54032_191201_124017/23724222/ccs	1262
m54032_191201_124017/29819774/ccs	1262
m54032_191201_124017/40108525/ccs	1262
m54032_191201_124017/5767773/ccs	1262
m54032_191201_124017/6225988/ccs	1262
m54032_191201_124017/19268064/ccs	1263
m54032_191201_124017/21627273/ccs	1263
m54032_191201_124017/23528282/ccs	1263
m54032_191201_124017/7012858/ccs	1263
m54032_191201_124017/9896347/ccs	1263
m54032_191201_124017/19071535/ccs	1264
m54032_191201_124017/38601321/ccs	1264
m54032_191201_124017/45809837/ccs	1264
m54032_191201_124017/22020540/ccs	1265
m54032_191201_124017/53871535/ccs	1265
m54032_191201_124017/30802122/ccs	1266
m54032_191201_124017/58065399/ccs	1266
m54032_191201_124017/53543737/ccs	1267
m54032_191201_124017/38011212/ccs	1268
m54032_191201_124017/73925176/ccs	1268
m54032_191201_124017/4522505/ccs	1269
m54032_191201_124017/52626058/ccs	1269
m54032_191201_124017/61407974/ccs	1269
m54032_191201_124017/29885294/ccs	1270
m54032_191201_124017/30999365/ccs	1270
m54032_191201_124017/9503352/ccs	1270
m54032_191201_124017/29229612/ccs	1271
m54032_191201_124017/31654009/ccs	1271
m54032_191201_124017/46465858/ccs	1271
m54032_191201_124017/56689584/ccs	1272
m54032_191201_124017/51577740/ccs	1273
m54032_191201_124017/48628104/ccs	1276
m54032_191201_124017/36307071/ccs	1281
m54032_191201_124017/4325918/ccs	1281
m54032_191201_124017/10682671/ccs	1282
m54032_191201_124017/27001004/ccs	1282
m54032_191201_124017/30344167/ccs	1282
m54032_191201_124017/30933719/ccs	1283
m54032_191201_124017/46071986/ccs	1283
m54032_191201_124017/65405245/ccs	1283
m54032_191201_124017/10158962/ccs	1284
m54032_191201_124017/31785093/ccs	1284
m54032_191201_124017/23134969/ccs	1285
m54032_191201_124017/33161873/ccs	1285
m54032_191201_124017/31719609/ccs	1286
m54032_191201_124017/4456866/ccs	1286
m54032_191201_124017/45154673/ccs	1287
m54032_191201_124017/35258633/ccs	1288
m54032_191201_124017/26673894/ccs	1296
m54032_191201_124017/72810659/ccs	1296
m54032_191201_124017/6160644/ccs	1297
m54032_191201_124017/13370296/ccs	1298
m54032_191201_124017/6816494/ccs	1298
m54032_191201_124017/18219532/ccs	1300
m54032_191201_124017/28967430/ccs	1301
m54032_191201_124017/51445869/ccs	1302
m54032_191201_124017/59900738/ccs	1302
m54032_191201_124017/7537507/ccs	1302
m54032_191201_124017/24904270/ccs	1303
m54032_191201_124017/26804385/ccs	1303
m54032_191201_124017/54657154/ccs	1303
m54032_191201_124017/25625583/ccs	1304
m54032_191201_124017/42860758/ccs	1304
m54032_191201_124017/59573111/ccs	1304
m54032_191201_124017/19726943/ccs	1305
m54032_191201_124017/34800504/ccs	1305
m54032_191201_124017/38732451/ccs	1305
m54032_191201_124017/55050386/ccs	1305
m54032_191201_124017/55378250/ccs	1305
m54032_191201_124017/45614053/ccs	1306
m54032_191201_124017/46334743/ccs	1306
m54032_191201_124017/69862187/ccs	1306
m54032_191201_124017/71566195/ccs	1306
m54032_191201_124017/63439463/ccs	1307
m54032_191201_124017/65274563/ccs	1307
m54032_191201_124017/6751171/ccs	1307
m54032_191201_124017/71565976/ccs	1307
m54032_191201_124017/13566521/ccs	1308
m54032_191201_124017/21430345/ccs	1308
m54032_191201_124017/4850228/ccs	1308
m54032_191201_124017/53215737/ccs	1308
m54032_191201_124017/64094977/ccs	1308
m54032_191201_124017/64226298/ccs	1308
m54032_191201_124017/27984824/ccs	1309
m54032_191201_124017/30540380/ccs	1309
m54032_191201_124017/40829889/ccs	1309
m54032_191201_124017/49021118/ccs	1309
m54032_191201_124017/69992999/ccs	1309
m54032_191201_124017/55706129/ccs	1310
m54032_191201_124017/7143610/ccs	1310
m54032_191201_124017/19661434/ccs	1312
m54032_191201_124017/24379984/ccs	1313
m54032_191201_124017/37879908/ccs	1313
m54032_191201_124017/5374266/ccs	1313
m54032_191201_124017/9896370/ccs	1313
m54032_191201_124017/24248761/ccs	1314
m54032_191201_124017/51184239/ccs	1314
m54032_191201_124017/61080546/ccs	1314
m54032_191201_124017/58851810/ccs	1315
m54032_191201_124017/74252453/ccs	1315
m54032_191201_124017/14680498/ccs	1316
m54032_191201_124017/25231547/ccs	1316
m54032_191201_124017/35651968/ccs	1316
m54032_191201_124017/54067912/ccs	1316
m54032_191201_124017/72352400/ccs	1316
m54032_191201_124017/11862378/ccs	1317
m54032_191201_124017/15336379/ccs	1317
m54032_191201_124017/28705481/ccs	1317
m54032_191201_124017/31719651/ccs	1317
m54032_191201_124017/33817095/ccs	1317
m54032_191201_124017/49742504/ccs	1317
m54032_191201_124017/9699833/ccs	1317
m54032_191201_124017/13239210/ccs	1318
m54032_191201_124017/42664329/ccs	1318
m54032_191201_124017/48300806/ccs	1318
m54032_191201_124017/61538993/ccs	1318
m54032_191201_124017/69272281/ccs	1318
m54032_191201_124017/20906469/ccs	1320
m54032_191201_124017/21889719/ccs	1320
m54032_191201_124017/26411794/ccs	1320
m54032_191201_124017/45024107/ccs	1321
m54032_191201_124017/46138054/ccs	1321
m54032_191201_124017/5177861/ccs	1321
m54032_191201_124017/69009814/ccs	1321
m54032_191201_124017/7995700/ccs	1321
m54032_191201_124017/20447680/ccs	1322
m54032_191201_124017/30409084/ccs	1322
m54032_191201_124017/36766168/ccs	1322
m54032_191201_124017/58196374/ccs	1323
m54032_191201_124017/59048133/ccs	1323
m54032_191201_124017/65930018/ccs	1323
m54032_191201_124017/71303462/ccs	1323
m54032_191201_124017/10027537/ccs	1324
m54032_191201_124017/18153841/ccs	1324
m54032_191201_124017/42140634/ccs	1324
m54032_191201_124017/63439732/ccs	1324
m54032_191201_124017/8586214/ccs	1324
m54032_191201_124017/57278767/ccs	1325
m54032_191201_124017/58917282/ccs	1325
m54032_191201_124017/60228261/ccs	1325
m54032_191201_124017/6947051/ccs	1325
m54032_191201_124017/72876993/ccs	1325
m54032_191201_124017/10027185/ccs	1327
m54032_191201_124017/28115486/ccs	1327
m54032_191201_124017/54001948/ccs	1327
m54032_191201_124017/9175130/ccs	1327
m54032_191201_124017/51053332/ccs	1328
m54032_191201_124017/13304804/ccs	1329
m54032_191201_124017/46858365/ccs	1329
m54032_191201_124017/48890823/ccs	1329
m54032_191201_124017/67764407/ccs	1329
m54032_191201_124017/12845982/ccs	1330
m54032_191201_124017/20579120/ccs	1330
m54032_191201_124017/37094349/ccs	1330
m54032_191201_124017/5308636/ccs	1330
m54032_191201_124017/16253662/ccs	1331
m54032_191201_124017/38797735/ccs	1331
m54032_191201_124017/30868391/ccs	1332
m54032_191201_124017/15139298/ccs	1333
m54032_191201_124017/17629863/ccs	1333
m54032_191201_124017/18743704/ccs	1333
m54032_191201_124017/21299545/ccs	1333
m54032_191201_124017/22414214/ccs	1333
m54032_191201_124017/31129697/ccs	1333
m54032_191201_124017/33293108/ccs	1333
m54032_191201_124017/33686358/ccs	1333
m54032_191201_124017/44564744/ccs	1333
m54032_191201_124017/51446711/ccs	1333
m54032_191201_124017/58785948/ccs	1333
m54032_191201_124017/6881354/ccs	1333
m54032_191201_124017/10289348/ccs	1334
m54032_191201_124017/19595829/ccs	1334
m54032_191201_124017/25166075/ccs	1334
m54032_191201_124017/37290063/ccs	1334
m54032_191201_124017/71434935/ccs	1335
m54032_191201_124017/10879347/ccs	1337
m54032_191201_124017/29492174/ccs	1337
m54032_191201_124017/41418825/ccs	1338
m54032_191201_124017/60490376/ccs	1338
m54032_191201_124017/24576837/ccs	1339
m54032_191201_124017/15074005/ccs	1340
m54032_191201_124017/18023189/ccs	1340
m54032_191201_124017/20906451/ccs	1340
m54032_191201_124017/43188421/ccs	1340
m54032_191201_124017/52625759/ccs	1340
m54032_191201_124017/24183061/ccs	1341
m54032_191201_124017/55116293/ccs	1341
m54032_191201_124017/72155324/ccs	1341
m54032_191201_124017/11206848/ccs	1342
m54032_191201_124017/10617822/ccs	1343
m54032_191201_124017/29753776/ccs	1343
m54032_191201_124017/30867665/ccs	1343
m54032_191201_124017/41681221/ccs	1343
m54032_191201_124017/42337087/ccs	1344
m54032_191201_124017/67240232/ccs	1346
m54032_191201_124017/16188107/ccs	1347
m54032_191201_124017/20513052/ccs	1347
m54032_191201_124017/62456387/ccs	1349
m54032_191201_124017/7995587/ccs	1349
m54032_191201_124017/38994613/ccs	1350
m54032_191201_124017/22544829/ccs	1351
m54032_191201_124017/11469251/ccs	1360
m54032_191201_124017/13500862/ccs	1360
m54032_191201_124017/22479450/ccs	1360
m54032_191201_124017/36569897/ccs	1361
m54032_191201_124017/54329814/ccs	1361
m54032_191201_124017/21758856/ccs	1362
m54032_191201_124017/32637748/ccs	1362
m54032_191201_124017/32768169/ccs	1362
m54032_191201_124017/44893059/ccs	1362
m54032_191201_124017/56820124/ccs	1362
m54032_191201_124017/9962163/ccs	1362
m54032_191201_124017/12321710/ccs	1365
m54032_191201_124017/33817295/ccs	1365
m54032_191201_124017/54592212/ccs	1365
m54032_191201_124017/57671817/ccs	1365
m54032_191201_124017/11600092/ccs	1366
m54032_191201_124017/19792516/ccs	1366
m54032_191201_124017/47841860/ccs	1366
m54032_191201_124017/59048798/ccs	1366
m54032_191201_124017/13304797/ccs	1367
m54032_191201_124017/34079427/ccs	1367
m54032_191201_124017/4522885/ccs	1367
m54032_191201_124017/54657707/ccs	1367
m54032_191201_124017/17760702/ccs	1368
m54032_191201_124017/44302815/ccs	1368
m54032_191201_124017/53805649/ccs	1368
m54032_191201_124017/66126653/ccs	1368
m54032_191201_124017/10158735/ccs	1369
m54032_191201_124017/6095336/ccs	1369
m54032_191201_124017/45875544/ccs	1370
m54032_191201_124017/25363311/ccs	1371
m54032_191201_124017/26739363/ccs	1372
m54032_191201_124017/53216059/ccs	1372
m54032_191201_124017/45613164/ccs	1373
m54032_191201_124017/71237762/ccs	1373
m54032_191201_124017/19005532/ccs	1375
m54032_191201_124017/20513238/ccs	1375
m54032_191201_124017/22545122/ccs	1375
m54032_191201_124017/48431335/ccs	1375
m54032_191201_124017/24576150/ccs	1376
m54032_191201_124017/65274764/ccs	1376
m54032_191201_124017/68223825/ccs	1376
m54032_191201_124017/73073258/ccs	1376
m54032_191201_124017/9765351/ccs	1376
m54032_191201_124017/28967478/ccs	1377
m54032_191201_124017/46072247/ccs	1377
m54032_191201_124017/65602466/ccs	1377
m54032_191201_124017/67436955/ccs	1377
m54032_191201_124017/8127339/ccs	1377
m54032_191201_124017/45482368/ccs	1378
m54032_191201_124017/69993286/ccs	1379
m54032_191201_124017/61669881/ccs	1382
m54032_191201_124017/17039859/ccs	1383
m54032_191201_124017/17367712/ccs	1384
m54032_191201_124017/41156672/ccs	1384
m54032_191201_124017/50463287/ccs	1384
m54032_191201_124017/40174522/ccs	1385
m54032_191201_124017/66323131/ccs	1385
m54032_191201_124017/7209417/ccs	1385
m54032_191201_124017/74711253/ccs	1385
m54032_191201_124017/16450437/ccs	1386
m54032_191201_124017/24510533/ccs	1386
m54032_191201_124017/30212198/ccs	1386
m54032_191201_124017/61539260/ccs	1386
m54032_191201_124017/66388981/ccs	1386
m54032_191201_124017/70058503/ccs	1386
m54032_191201_124017/13893701/ccs	1387
m54032_191201_124017/11731557/ccs	1388
m54032_191201_124017/29623286/ccs	1388
m54032_191201_124017/33816764/ccs	1389
m54032_191201_124017/66257189/ccs	1390
m54032_191201_124017/50660163/ccs	1393
m54032_191201_124017/12780052/ccs	1394
m54032_191201_124017/18415890/ccs	1394
m54032_191201_124017/43450750/ccs	1394
m54032_191201_124017/11927694/ccs	1395
m54032_191201_124017/72286389/ccs	1395
m54032_191201_124017/8650921/ccs	1395
m54032_191201_124017/34800623/ccs	1396
m54032_191201_124017/63898131/ccs	1396
m54032_191201_124017/65536924/ccs	1396
m54032_191201_124017/19530437/ccs	1397
m54032_191201_124017/31195355/ccs	1397
m54032_191201_124017/47513705/ccs	1397
m54032_191201_124017/67305666/ccs	1397
m54032_191201_124017/27198179/ccs	1398
m54032_191201_124017/36504206/ccs	1398
m54032_191201_124017/71893418/ccs	1398
m54032_191201_124017/10683070/ccs	1399
m54032_191201_124017/20382585/ccs	1399
m54032_191201_124017/36896846/ccs	1399
m54032_191201_124017/39059878/ccs	1399
m54032_191201_124017/43319558/ccs	1399
m54032_191201_124017/5177482/ccs	1399
m54032_191201_124017/5243602/ccs	1399
m54032_191201_124017/72220911/ccs	1399
m54032_191201_124017/11206913/ccs	1400
m54032_191201_124017/12387126/ccs	1400
m54032_191201_124017/15598377/ccs	1400
m54032_191201_124017/22348122/ccs	1400
m54032_191201_124017/37683723/ccs	1400
m54032_191201_124017/37748922/ccs	1400
m54032_191201_124017/61014430/ccs	1400
m54032_191201_124017/61669735/ccs	1400
m54032_191201_124017/63963499/ccs	1400
m54032_191201_124017/23593666/ccs	1401
m54032_191201_124017/34014087/ccs	1401
m54032_191201_124017/35128048/ccs	1401
m54032_191201_124017/66192215/ccs	1401
m54032_191201_124017/7405839/ccs	1401
m54032_191201_124017/74842492/ccs	1401
m54032_191201_124017/32506644/ccs	1402
m54032_191201_124017/49349365/ccs	1402
m54032_191201_124017/53740422/ccs	1402
m54032_191201_124017/43320091/ccs	1403
m54032_191201_124017/5177512/ccs	1404
m54032_191201_124017/26739206/ccs	1405
m54032_191201_124017/31851138/ccs	1405
m54032_191201_124017/56361553/ccs	1405
m54032_191201_124017/64029392/ccs	1405
m54032_191201_124017/26214753/ccs	1406
m54032_191201_124017/32899152/ccs	1406
m54032_191201_124017/38339511/ccs	1406
m54032_191201_124017/4260373/ccs	1406
m54032_191201_124017/42795889/ccs	1406
m54032_191201_124017/47776304/ccs	1406
m54032_191201_124017/49742303/ccs	1406
m54032_191201_124017/59900807/ccs	1406
m54032_191201_124017/62915215/ccs	1406
m54032_191201_124017/66978684/ccs	1406
m54032_191201_124017/67437525/ccs	1406
m54032_191201_124017/6881960/ccs	1406
m54032_191201_124017/29426066/ccs	1407
m54032_191201_124017/37749114/ccs	1407
m54032_191201_124017/52429490/ccs	1407
m54032_191201_124017/67502733/ccs	1407
m54032_191201_124017/68616618/ccs	1407
m54032_191201_124017/27787668/ccs	1408
m54032_191201_124017/34997003/ccs	1408
m54032_191201_124017/46793073/ccs	1408
m54032_191201_124017/68420012/ccs	1408
m54032_191201_124017/47317918/ccs	1409
m54032_191201_124017/56164932/ccs	1410
m54032_191201_124017/25296979/ccs	1411
m54032_191201_124017/33161635/ccs	1411
m54032_191201_124017/43516283/ccs	1411
m54032_191201_124017/6030043/ccs	1411
m54032_191201_124017/72810950/ccs	1411
m54032_191201_124017/20709760/ccs	1412
m54032_191201_124017/23462747/ccs	1412
m54032_191201_124017/51250162/ccs	1413
m54032_191201_124017/5636358/ccs	1413
m54032_191201_124017/62587688/ccs	1414
m54032_191201_124017/71762641/ccs	1414
m54032_191201_124017/34341689/ccs	1415
m54032_191201_124017/63242493/ccs	1415
m54032_191201_124017/49480177/ccs	1417
m54032_191201_124017/62783834/ccs	1422
m54032_191201_124017/43582059/ccs	1423
m54032_191201_124017/61538972/ccs	1423
m54032_191201_124017/4850348/ccs	1424
m54032_191201_124017/74122069/ccs	1424
m54032_191201_124017/74383708/ccs	1424
m54032_191201_124017/35914371/ccs	1425
m54032_191201_124017/43188537/ccs	1425
m54032_191201_124017/56557767/ccs	1425
m54032_191201_124017/63701976/ccs	1425
m54032_191201_124017/65274051/ccs	1425
m54032_191201_124017/33161667/ccs	1426
m54032_191201_124017/28902151/ccs	1430
m54032_191201_124017/40698813/ccs	1430
m54032_191201_124017/65536081/ccs	1431
m54032_191201_124017/18154275/ccs	1432
m54032_191201_124017/32571884/ccs	1432
m54032_191201_124017/54853873/ccs	1432
m54032_191201_124017/20840844/ccs	1433
m54032_191201_124017/40239994/ccs	1433
m54032_191201_124017/47251529/ccs	1433
m54032_191201_124017/58196476/ccs	1433
m54032_191201_124017/6750832/ccs	1433
m54032_191201_124017/70451892/ccs	1433
m54032_191201_124017/54067755/ccs	1434
m54032_191201_124017/57082791/ccs	1434
m54032_191201_124017/17891581/ccs	1435
m54032_191201_124017/46400196/ccs	1435
m54032_191201_124017/53608768/ccs	1435
m54032_191201_124017/60490484/ccs	1435
m54032_191201_124017/68748032/ccs	1435
m54032_191201_124017/8126772/ccs	1435
m54032_191201_124017/42074242/ccs	1436
m54032_191201_124017/6422865/ccs	1437
m54032_191201_124017/12320939/ccs	1438
m54032_191201_124017/14549265/ccs	1439
m54032_191201_124017/18678218/ccs	1439
m54032_191201_124017/18809584/ccs	1439
m54032_191201_124017/5047207/ccs	1439
m54032_191201_124017/20382037/ccs	1440
m54032_191201_124017/41812837/ccs	1441
m54032_191201_124017/56623609/ccs	1444
m54032_191201_124017/56951604/ccs	1445
m54032_191201_124017/30343463/ccs	1446
m54032_191201_124017/15466585/ccs	1447
m54032_191201_124017/17826785/ccs	1447
m54032_191201_124017/27787784/ccs	1447
m54032_191201_124017/64357173/ccs	1447
m54032_191201_124017/8848286/ccs	1447
m54032_191201_124017/13435618/ccs	1448
m54032_191201_124017/21299710/ccs	1448
m54032_191201_124017/62456096/ccs	1448
m54032_191201_124017/30933388/ccs	1449
m54032_191201_124017/27853003/ccs	1450
m54032_191201_124017/40042820/ccs	1450
m54032_191201_124017/29885390/ccs	1452
m54032_191201_124017/56033625/ccs	1453
m54032_191201_124017/70321129/ccs	1459
m54032_191201_124017/59900791/ccs	1462
m54032_191201_124017/71303345/ccs	1466
m54032_191201_124017/70123843/ccs	1467
m54032_191201_124017/43844237/ccs	1473
m54032_191201_124017/61145662/ccs	1473
m54032_191201_124017/34275574/ccs	1478
m54032_191201_124017/41812360/ccs	1478
m54032_191201_124017/71959059/ccs	1478
m54032_191201_124017/25428520/ccs	1479
m54032_191201_124017/36307646/ccs	1480
m54032_191201_124017/34931230/ccs	1481
m54032_191201_124017/70582736/ccs	1481
m54032_191201_124017/14615200/ccs	1482
m54032_191201_124017/14811266/ccs	1482
m54032_191201_124017/49087390/ccs	1482
m54032_191201_124017/55509721/ccs	1482
m54032_191201_124017/60883305/ccs	1482
m54032_191201_124017/61473514/ccs	1482
m54032_191201_124017/63898245/ccs	1482
m54032_191201_124017/13959257/ccs	1483
m54032_191201_124017/26018501/ccs	1483
m54032_191201_124017/37028300/ccs	1483
m54032_191201_124017/52953463/ccs	1483
m54032_191201_124017/69533980/ccs	1483
m54032_191201_124017/70975562/ccs	1483
m54032_191201_124017/9962231/ccs	1483
m54032_191201_124017/10682868/ccs	1484
m54032_191201_124017/36307788/ccs	1484
m54032_191201_124017/67961822/ccs	1484
m54032_191201_124017/24445827/ccs	1485
m54032_191201_124017/54854356/ccs	1485
m54032_191201_124017/5702172/ccs	1485
m54032_191201_124017/70779424/ccs	1485
m54032_191201_124017/12648968/ccs	1486
m54032_191201_124017/51381048/ccs	1486
m54032_191201_124017/55247310/ccs	1486
m54032_191201_124017/61014778/ccs	1486
m54032_191201_124017/61735834/ccs	1487
m54032_191201_124017/67371881/ccs	1487
m54032_191201_124017/12517990/ccs	1488
m54032_191201_124017/27066748/ccs	1488
m54032_191201_124017/31916404/ccs	1488
m54032_191201_124017/38339464/ccs	1488
m54032_191201_124017/39190750/ccs	1488
m54032_191201_124017/49479949/ccs	1488
m54032_191201_124017/54067722/ccs	1488
m54032_191201_124017/6947512/ccs	1488
m54032_191201_124017/14680977/ccs	1489
m54032_191201_124017/27001709/ccs	1489
m54032_191201_124017/4260522/ccs	1489
m54032_191201_124017/4587715/ccs	1489
m54032_191201_124017/51708264/ccs	1489
m54032_191201_124017/70975621/ccs	1489
m54032_191201_124017/11993979/ccs	1490
m54032_191201_124017/58982910/ccs	1490
m54032_191201_124017/8585858/ccs	1490
m54032_191201_124017/17498503/ccs	1493
m54032_191201_124017/30671357/ccs	1493
m54032_191201_124017/4719471/ccs	1493
m54032_191201_124017/47645041/ccs	1493
m54032_191201_124017/5046622/ccs	1493
m54032_191201_124017/70910124/ccs	1493
m54032_191201_124017/10682488/ccs	1494
m54032_191201_124017/11337852/ccs	1494
m54032_191201_124017/50790761/ccs	1494
m54032_191201_124017/56688861/ccs	1494
m54032_191201_124017/20840856/ccs	1495
m54032_191201_124017/33096513/ccs	1495
m54032_191201_124017/62062823/ccs	1495
m54032_191201_124017/62128657/ccs	1495
m54032_191201_124017/71959382/ccs	1495
m54032_191201_124017/73335732/ccs	1495
m54032_191201_124017/23069680/ccs	1496
m54032_191201_124017/24510835/ccs	1496
m54032_191201_124017/28311931/ccs	1496
m54032_191201_124017/45744296/ccs	1496
m54032_191201_124017/60817981/ccs	1496
m54032_191201_124017/68354921/ccs	1496
m54032_191201_124017/16712378/ccs	1497
m54032_191201_124017/29294944/ccs	1497
m54032_191201_124017/43843677/ccs	1497
m54032_191201_124017/67634009/ccs	1497
m54032_191201_124017/73204206/ccs	1497
m54032_191201_124017/36503644/ccs	1498
m54032_191201_124017/41484959/ccs	1498
m54032_191201_124017/70582666/ccs	1498
m54032_191201_124017/20906068/ccs	1499
m54032_191201_124017/12125030/ccs	1506
m54032_191201_124017/51380701/ccs	1510
m54032_191201_124017/24839012/ccs	1515
m54032_191201_124017/25756015/ccs	1515
m54032_191201_124017/63177283/ccs	1515
m54032_191201_124017/16121999/ccs	1516
m54032_191201_124017/33292647/ccs	1516
m54032_191201_124017/27590984/ccs	1518
m54032_191201_124017/21955404/ccs	1519
m54032_191201_124017/73401047/ccs	1525
m54032_191201_124017/69665298/ccs	1528
m54032_191201_124017/52363728/ccs	1532
m54032_191201_124017/58065043/ccs	1532
m54032_191201_124017/70582604/ccs	1532
m54032_191201_124017/44761359/ccs	1534
m54032_191201_124017/62849911/ccs	1534
m54032_191201_124017/8192632/ccs	1534
m54032_191201_124017/49480519/ccs	1535
m54032_191201_124017/23200528/ccs	1536
m54032_191201_124017/30539991/ccs	1536
m54032_191201_124017/33620447/ccs	1537
m54032_191201_124017/37421291/ccs	1538
m54032_191201_124017/67830005/ccs	1538
m54032_191201_124017/69861966/ccs	1541
m54032_191201_124017/25232111/ccs	1542
m54032_191201_124017/33030738/ccs	1556
m54032_191201_124017/15139597/ccs	1558
m54032_191201_124017/35783158/ccs	1558
m54032_191201_124017/21561439/ccs	1559
m54032_191201_124017/61014637/ccs	1559
m54032_191201_124017/68157827/ccs	1559
m54032_191201_124017/30212430/ccs	1560
m54032_191201_124017/61014578/ccs	1560
m54032_191201_124017/62521463/ccs	1560
m54032_191201_124017/23658661/ccs	1566
m54032_191201_124017/51577675/ccs	1569
m54032_191201_124017/23331393/ccs	1605
m54032_191201_124017/67240680/ccs	1606
m54032_191201_124017/57737615/ccs	1607
m54032_191201_124017/15139101/ccs	1608
m54032_191201_124017/62128935/ccs	1608
m54032_191201_124017/16646220/ccs	1609
m54032_191201_124017/25821789/ccs	1609
m54032_191201_124017/56492665/ccs	1609
m54032_191201_124017/64029677/ccs	1609
m54032_191201_124017/68485717/ccs	1609
m54032_191201_124017/69534307/ccs	1610
m54032_191201_124017/56557991/ccs	1738
m54032_191201_124017/34800612/ccs	2225
m54032_191201_124017/40043031/ccs	2226
m54032_191201_124017/73728314/ccs	2226
m54032_191201_124017/19202710/ccs	2227
m54032_191201_124017/31654836/ccs	2227
m54032_191201_124017/34997234/ccs	2228
m54032_191201_124017/49545699/ccs	2228
m54032_191201_124017/16319182/ccs	2229
m54032_191201_124017/17040128/ccs	2229
m54032_191201_124017/53085101/ccs	2229
m54032_191201_124017/4850374/ccs	2230
m54032_191201_124017/48628612/ccs	2231
m54032_191201_124017/57541096/ccs	2231
m54032_191201_124017/13959343/ccs	2232
m54032_191201_124017/25690456/ccs	2232
m54032_191201_124017/32047788/ccs	2232
m54032_191201_124017/57082396/ccs	2232
m54032_191201_124017/16581216/ccs	2233
m54032_191201_124017/33161386/ccs	2233
m54032_191201_124017/32965080/ccs	2234
m54032_191201_124017/50200972/ccs	2234
m54032_191201_124017/23789979/ccs	2235
m54032_191201_124017/56033806/ccs	2235
m54032_191201_124017/8717107/ccs	2235
m54032_191201_124017/13566355/ccs	2236
m54032_191201_124017/25821544/ccs	2236
m54032_191201_124017/69665110/ccs	2236
m54032_191201_124017/39060353/ccs	2237
m54032_191201_124017/27459800/ccs	2238
m54032_191201_124017/36569259/ccs	2238
m54032_191201_124017/23593842/ccs	2239
m54032_191201_124017/33882818/ccs	2239
m54032_191201_124017/36176095/ccs	2239
m54032_191201_124017/44892604/ccs	2239
m54032_191201_124017/57279320/ccs	2240
m54032_191201_124017/41747366/ccs	2242
m54032_191201_124017/55640913/ccs	2242
m54032_191201_124017/58196407/ccs	2243
m54032_191201_124017/6947145/ccs	2249
m54032_191201_124017/74383772/ccs	2256
m54032_191201_124017/73203784/ccs	3925
Average read length	1216.48
Tot nb reads	1259
Nb reads > 1kb	983
