# Supplementary material for: Retrieval of long DNA reads from herbarium specimens
Source: AoB Plants. 2023 Nov 8;15(6):plad074. doi: 10.1093/aobpla/plad074 (PMC10735254; doi:10.1093/aobpla/plad074)
Supplement: plad074_suppl_Supplementary_Appendix_S7 [file plad074_suppl_supplementary_appendix_s7.xlsx]

## Sheet: Sheet1
specimenID	Species	Sampling year	Nb PCR-barcoding cycles	Molarity (nmol/L) DNA > 1kb	% Read accuracy (Phred score)	Barcoded reads	Barcoded reads > 1kb	% barcoded reads > 1 kb	Number of duplicated reads	Number of duplicate-free reads	% duplicated reads	Ambiguous and potential cross-contaminants	Potential cross-contaminants	% potential cross-contaminants	Mapped reads (on-target)	Mapped reads > 1k	% on-target > 1 kb	% on-target reads	Average on-target read length	Average read depth	Total contig length	Recovered loci
25463	S. acaulis	2019	5	38.18	99.99 (Phred 40)	34999	31962	91.3226	16241	18758	46.4042	163	5	0.0142861	3839	3402	88.6168	21.3515	1487.78	23.3534	117143	46
23699	S. burchellii	2019	8	8.63	99.99 (Phred 40)	8797	4988	56.7011	4011	4786	45.5951	624	0	0	598	167	27.9264	14.4305	879.438	5.75991	83139	35
20479	S. noctiflora	2018	11	NA	99.99 (Phred 40)	8929	5796	64.9121	3441	5488	38.5374	399	35	0.391981	892	717	80.3812	17.9911	1323.33	6.96732	125480	34
19123	S. sachalinensis	2017	8	30.02	99.99 (Phred 40)	17480	13491	77.1796	7165	10315	40.9897	870	50	0.286041	1259	983	78.0778	13.4207	1216.48	11.4394	119927	37
18108	S. acaulis	1994	11	10.91	99.99 (Phred 40)	15572	13259	85.1464	3249	12323	20.8644	364	18	0.115592	3469	3096	89.2476	30.9318	1669.96	11.6186	437390	48
24702	S. burchellii	1987	11	2.97	99.99 (Phred 40)	3764	2735	72.6621	1706	2058	45.3241	224	6	0.159405	145	97	66.8966	7.91917	1294.36	2.84698	57204	25
24712	S. noctiflora	1981	5	2.07	99.99 (Phred 40)	8220	5453	66.3382	5044	3176	61.3625	4	NA	NA	0	0	0	0	0	0	0	0
17365	S. involucrata	1979	9	1.64	99.99 (Phred 40)	1936	791	40.8574	1065	871	55.0103	77	0	0	20	4	20	2.52845	739.55	0.595038	30231	11
18313	S. acaulis	1969	8	1.98	99.99 (Phred 40)	1933	1825	94.4128	630	1303	32.5918	33	2	0.103466	123	114	92.6829	9.7619	1561.54	3.46457	54684	21
17368	S. uralensis	1959	6	0.74	99.99 (Phred 40)	10	8	80	NA	NA	NA	3	NA	NA	0	0	0	0	0	0	0	0
20329	S. burchellii	1948	7	0.7	99.99 (Phred 40)	1806	1355	75.0277	1038	768	57.4751	20	7	0.387597	12	1	8.33333	1.60428	748.667	0.477918	18554	6
23558	S. rigens	1932	8	0.68	99.99 (Phred 40)	17	4	23.5294	NA	NA	NA	0	NA	NA	0	0	0	0	0	0	0	0
