# Supplementary material for: Retrieval of long DNA reads from herbarium specimens
Source: AoB Plants. 2023 Nov 8;15(6):plad074. doi: 10.1093/aobpla/plad074 (PMC10735254; doi:10.1093/aobpla/plad074)
Supplement: plad074_suppl_Supplementary_Voucher_information [file plad074_suppl_supplementary_voucher_information.xlsx]

## Sheet: Feuille 1
Specimen ID	Species	Collection date	Collector	Collector number	Locality	Herbarium accronym
25463	S. acaulis (L.) Jacq.	2019	Bengt Oxelman	NA	Sweden, Gothenburg Botanical gardens	GB
18108	S. acaulis (L.) Jacq.	1994-07-19	NA	NA	Norway, Buskerud, Hemsedal	O
18313	S. acaulis (L.) Jacq.	1969-07-11	Linda Andersson & Gudrun Schuer	NA	Sweden, Lycksele lapland	S
23699	S. burchellii Otth	2019-03-23	Bengt Oxelman	2765	South Africa, Saddle Path	NA
24702	S. burchellii Otth	1987-11-14	Goldblatt and Manning	8642	South Africa, Western Cape, Uitkyk farm, Naaldegraskop northwest slopes (NW of Sutherland)	S
20329	S. burchellii Otth	1948	Olov Hedberg	NA	Tanzania, kilimanjaro	S
17365	S. involucrata ssp. furcata (Raf.) Petrovsky & Elven	1979-07-30	Bent Fredskild, Christian Bay	NA	Greenland, Nupaluk	GB
20479	S. noctiflora L.	2018-07-25	Bengt Oxelman	2722	Denmark, Junction Mølleengvej/Blåmunkevaj	GB
24712	S. noctiflora L.	1981-07-21	Knut Egeröd	NA	Sweden, Kungsbacka, Älvsåker, Dala	GB
23558	S. rigens Goldblatt & J.C.Manning	1932-10-23	Acocks	1049	South Africa	S
19123	S. sachalinensis F.Schmidt	2017-07-03	Bengt Oxelman	2700	RUS: Sakhalin, Uglegorsk distric	NA
17368	S. uralensis (Rupr.) Bocquet ssp. uralensis	1959-08-12	Eric Hultén	NA	Canada, Victoria Island	S
